# Supplementary material for: Native lamin A/C proteomes and novel partners from heart and skeletal muscle in a mouse chronic inflammation model of human frailty
Source: Front Cell Dev Biol. 2023 Oct 23;11:1240285. doi: 10.3389/fcell.2023.1240285 (PMC10626543; doi:10.3389/fcell.2023.1240285)
Supplement: Supplementary file 1 [file Table2.XLSX]

## Sheet: heart-unfiltered
fold.change (KO/WT)	sign	p-value	log2.foldchange	Protein	accession	komean	wtmean
0.668315	KO < WT	4.63637e-05	-0.5814	PREDICTED: long-chain-fatty-acid--CoA ligase 1 isoform X1 [Mus musculus]	XP_006509325.2	-0.352	0.2002
0.723668	KO < WT	0.000348034	-0.4666	PREDICTED: protein-cysteine N-palmitoyltransferase HHAT-like protein isoform X1 [Mus musculus]; PREDICTED: protein-cysteine N-palmitoyltransferase HHAT-like protein isoform X2 [Mus musculus]; PREDICTED: protein-cysteine N-palmitoyltransferase HHAT-like protein isoform X3 [Mus musculus]	XP_006512442.1	-0.072	0.0086
2.1041	KO > WT	0.000775754	1.0732	PREDICTED: myosin light polypeptide 6-like [Mus musculus]; myosin light polypeptide 6 isoform a [Mus musculus]; myosin light polypeptide 6 isoform MLC3nm [Mus musculus]; myosin light polypeptide 6 isoform c [Mus musculus]; myosin light polypeptide 6 isoform b [Mus musculus]; myosin light polypeptide 6 isoform MLC3sm [Mus musculus]; PREDICTED: myosin light polypeptide 6 isoform X1 [Mus musculus]	NP_001304146.1	0.083	-0.1742
0.681979	KO < WT	0.000894351	-0.5522	cytochrome b-c1 complex subunit 1, mitochondrial precursor [Mus musculus]	NP_079683.2	-0.386	0.0696
0.391152	KO < WT	0.00104863	-1.3542	alpha-1B-glycoprotein precursor [Mus musculus]	NP_001074536.1	-1.918	1.652
0.677456	KO < WT	0.00106069	-0.5618	aconitate hydratase, mitochondrial precursor [Mus musculus]	NP_542364.1	-0.156	0.0482
0.867418	KO < WT	0.00159898	-0.2052	carnitine O-palmitoyltransferase 1, muscle isoform [Mus musculus]	NP_034078.2	0.5742	0.0086
0.76897	KO < WT	0.00195136	-0.379	PREDICTED: 2-oxoglutarate dehydrogenase, mitochondrial isoform X1 [Mus musculus]; 2-oxoglutarate dehydrogenase, mitochondrial isoform 1 [Mus musculus]; PREDICTED: 2-oxoglutarate dehydrogenase, mitochondrial isoform X2 [Mus musculus]; PREDICTED: 2-oxoglutarate dehydrogenase, mitochondrial isoform X3 [Mus musculus]	NP_001239211.1	-0.3114	0.061
0.773032	KO < WT	0.00310589	-0.3714	aspartate aminotransferase, cytoplasmic [Mus musculus]	NP_034454.2	-0.683	-0.1
0.788182	KO < WT	0.00311135	-0.3434	aldolase 1 A retrogene 1 [Mus musculus]; PREDICTED: fructose-bisphosphate aldolase A isoform X1 [Mus musculus]; PREDICTED: fructose-bisphosphate aldolase A isoform X2 [Mus musculus]	XP_006507272.1	-0.299	0.0572
1.78633	KO > WT	0.00327927	0.837	myosin light chain 3 [Mus musculus]	NP_034989.1	-0.3408	0.028
0.73826	KO < WT	0.00614989	-0.4378	dihydrolipoyl dehydrogenase, mitochondrial precursor [Mus musculus]	NP_031887.2	-0.0362	0.1046
0.805859	KO < WT	0.00824281	-0.3114	PREDICTED: myosin-binding protein C, cardiac-type isoform X2 [Mus musculus]; PREDICTED: myosin-binding protein C, cardiac-type isoform X1 [Mus musculus]	XP_011237643.1	-0.0444	0.1374
1.09962	KO > WT	0.00881455	0.137	glycogen phosphorylase, brain form [Mus musculus]	NP_722476.1	-0.1304	0.181
0.793774	KO < WT	0.00931471	-0.3332	prostamide/prostaglandin F synthase [Mus musculus]	NP_079858.2	-0.1752	-0.0704
0.842296	KO < WT	0.0124319	-0.2476	creatine kinase M-type [Mus musculus]	NP_031736.1	0.082	0.0196
0.776684	KO < WT	0.0136853	-0.3646	lon protease homolog, mitochondrial precursor [Mus musculus]	NP_083058.2	-0.0268	-0.0076
0.833584	KO < WT	0.0144519	-0.2626	PREDICTED: hexokinase-2 isoform X1 [Mus musculus]; hexokinase-2 [Mus musculus]	NP_038848.1	0.0614	0.0072
1.3383	KO > WT	0.0145768	0.4204	PREDICTED: alpha-crystallin B chain isoform X1 [Mus musculus]	XP_006510033.1	0.0532	0.0868
0.724772	KO < WT	0.014912	-0.4644	PREDICTED: puromycin-sensitive aminopeptidase isoform X1 [Mus musculus]; PREDICTED: puromycin-sensitive aminopeptidase isoform X2 [Mus musculus]; puromycin-sensitive aminopeptidase [Mus musculus]	NP_032968.2	0.1236	-0.0886
0.804185	KO < WT	0.0177442	-0.3144	aspartate aminotransferase, mitochondrial [Mus musculus]	NP_034455.1	0.0166	0.1094
0.864897	KO < WT	0.0179392	-0.2094	caveolae-associated protein 4 [Mus musculus]	NP_080785.2	0.1546	-0.0368
1.19748	KO > WT	0.0183034	0.26	enoyl-CoA delta isomerase 1, mitochondrial precursor [Mus musculus]	NP_034153.2	-0.269	-0.1
0.817902	KO < WT	0.0189523	-0.29	pyruvate dehydrogenase E1 component subunit alpha, somatic form, mitochondrial precursor [Mus musculus]	NP_032836.1	-0.2014	-0.0254
0.714596	KO < WT	0.0204481	-0.4848	serotransferrin precursor [Mus musculus]	NP_598738.1	-0.3332	0.1048
0.797745	KO < WT	0.0211776	-0.326	von Willebrand factor A domain-containing protein 8 isoform 2 precursor [Mus musculus]; PREDICTED: von Willebrand factor A domain-containing protein 8 isoform X1 [Mus musculus]; PREDICTED: von Willebrand factor A domain-containing protein 8 isoform X3 [Mus musculus]; von Willebrand factor A domain-containing protein 8 isoform 1 precursor [Mus musculus]; PREDICTED: von Willebrand factor A domain-c…	NP_082182.1	-0.1846	0.0238
1.40952	KO > WT	0.0212424	0.4952	PREDICTED: myosin-14 isoform X1 [Mus musculus]; myosin-11 isoform 1 [Mus musculus]; PREDICTED: myosin-11 isoform X1 [Mus musculus]; myosin-9 [Mus musculus]; PREDICTED: myosin-11 isoform X2 [Mus musculus]; PREDICTED: myosin-14 isoform X2 [Mus musculus]; myosin-11 isoform 2 [Mus musculus]; myosin-14 isoform 1 [Mus musculus]	NP_071855.2; NP_001155247.1; NP_001258467.1	-0.2528	-0.2156
0.757858	KO < WT	0.0233563	-0.4	sarcoplasmic reticulum histidine-rich calcium-binding protein precursor [Mus musculus]	NP_034603.2	-0.137	-0.0032
0.781545	KO < WT	0.0295112	-0.3556	caveolae-associated protein 1 [Mus musculus]; PREDICTED: polymerase I and transcript release factor isoform X1 [Mus musculus]	NP_033012.1	0.0114	-0.0032
1.29522	KO > WT	0.0297348	0.3732	mitochondrial import inner membrane translocase subunit TIM44 [Mus musculus]	NP_035722.2	0.044	0.0158
1.15733	KO > WT	0.030778	0.2108	40S ribosomal protein S2 [Mus musculus]	NP_032529.2	0.6612	-0.4138
1.34817	KO > WT	0.0309416	0.431	myosin-9 [Mus musculus]	NP_071855.2	-0.015	0.0284
0.717276	KO < WT	0.0310768	-0.4794	calsequestrin-2 precursor [Mus musculus]; PREDICTED: calsequestrin-2 isoform X1 [Mus musculus]	XP_006501010.1	-0.125	0.018
1.34929	KO > WT	0.0329282	0.4322	PREDICTED: myosin-10 isoform X2 [Mus musculus]; PREDICTED: myosin-10 isoform X3 [Mus musculus]; PREDICTED: myosin-10 isoform X1 [Mus musculus]; myosin-9 [Mus musculus]; myosin-10 [Mus musculus]	XP_017170323.1; NP_071855.2	-0.0984	-0.0128
0.713507	KO < WT	0.037489	-0.487	delta-1-pyrroline-5-carboxylate dehydrogenase, mitochondrial precursor [Mus musculus]; PREDICTED: delta-1-pyrroline-5-carboxylate dehydrogenase, mitochondrial isoform X1 [Mus musculus]	NP_780647.3	-0.1748	-0.0762
0.782412	KO < WT	0.0379961	-0.354	alpha-1-antitrypsin 1-2 precursor [Mus musculus]	NP_033270.3	-0.0176	0.1406
0.842647	KO < WT	0.0404469	-0.247	PREDICTED: myosin-6 isoform X1 [Mus musculus]; PREDICTED: myosin-1 isoform X1 [Mus musculus]; PREDICTED: myosin-3 isoform X1 [Mus musculus]; myosin-4 [Mus musculus]; myosin-2 [Mus musculus]; myosin-6 [Mus musculus]; PREDICTED: myosin-7 isoform X1 [Mus musculus]; myosin-8 [Mus musculus]	XP_006518740.1; XP_006532475.1; XP_017171330.1	0.6972	-0.376
3.5608	KO > WT	0.0408164	1.8322	DNA replication complex GINS protein PSF3 [Mus musculus]	NP_084474.1	0.2768	-0.1542
1.10313	KO > WT	0.041251	0.1416	glycogen phosphorylase, liver form [Mus musculus]; glycogen phosphorylase, muscle form [Mus musculus]; glycogen phosphorylase, brain form [Mus musculus]	NP_035354.1; NP_722476.1	-0.539	-0.0642
1.17903	KO > WT	0.0417274	0.2376	electron transfer flavoprotein subunit beta [Mus musculus]	NP_080971.2	-0.154	0.2838
1.29918	KO > WT	0.042052	0.3776	PREDICTED: myosin-10 isoform X2 [Mus musculus]; PREDICTED: myosin-10 isoform X3 [Mus musculus]; PREDICTED: myosin-10 isoform X1 [Mus musculus]; myosin-10 [Mus musculus]	XP_017170323.1	-0.061	0.0552
0.78122	KO < WT	0.043985	-0.3562	dynamin-like 120 kDa protein, mitochondrial isoform 1 precursor [Mus musculus]; PREDICTED: dynamin-like 120 kDa protein, mitochondrial isoform X2 [Mus musculus]; PREDICTED: dynamin-like 120 kDa protein, mitochondrial isoform X1 [Mus musculus]; dynamin-like 120 kDa protein, mitochondrial isoform 2 precursor [Mus musculus]	XP_006522717.1	-0.0282	0.0338
1.79901	KO > WT	0.0453028	0.8472	PREDICTED: keratin, type I cytoskeletal 10 isoform X1 [Mus musculus]; keratin, type I cytoskeletal 13 isoform 1 [Mus musculus]; keratin, type I cytoskeletal 10 [Mus musculus]	XP_011247070.1; NP_034792.1	0.1856	-0.226
1.99557	KO > WT	0.0500716	0.9968	keratin, type II cytoskeletal 71 [Mus musculus]; keratin, type II cytoskeletal 73 [Mus musculus]; keratin, type II cytoskeletal 1 [Mus musculus]; keratin, type II cytoskeletal 1b [Mus musculus]; PREDICTED: keratin, type II cytoskeletal 1b isoform X1 [Mus musculus]	NP_032499.2; XP_006521203.1	0.008	0.1012
0.802626	KO < WT	0.0532802	-0.3172	endoplasmin precursor [Mus musculus]	NP_035761.1	-0.0492	0.0176
1.55811	KO > WT	0.0536807	0.6398	PREDICTED: myosin light chain 4 isoform X2 [Mus musculus]; myosin light chain 3 [Mus musculus]; PREDICTED: myosin light chain 4 isoform X1 [Mus musculus]	NP_034989.1; XP_011247091.1	-0.0564	0.1186
1.76933	KO > WT	0.0550928	0.8232	keratin, type II cytoskeletal 5 [Mus musculus]	NP_081287.1	0.0612	-0.0564
0.777438	KO < WT	0.0572608	-0.3632	PREDICTED: neuroblast differentiation-associated protein AHNAK isoform X3 [Mus musculus]; PREDICTED: neuroblast differentiation-associated protein AHNAK isoform X1 [Mus musculus]; PREDICTED: neuroblast differentiation-associated protein AHNAK isoform X2 [Mus musculus]	XP_006527316.1	-0.1816	0.1256
1.92412	KO > WT	0.0581309	0.9442	PREDICTED: keratin Kb40 isoform X1 [Mus musculus]; PREDICTED: keratin Kb40 isoform X2 [Mus musculus]; keratin Kb40 [Mus musculus]	NP_997652.4	0.318	-0.4488
0.812703	KO < WT	0.058806	-0.2992	elongation factor 2 [Mus musculus]	NP_031933.1	0.2892	-0.0884
0.845221	KO < WT	0.0594737	-0.2426	heat shock protein HSP 90-alpha [Mus musculus]; heat shock protein HSP 90-beta [Mus musculus]	NP_032328.2	0.0636	-0.0148
1.92039	KO > WT	0.06239	0.9414	keratin, type II cytoskeletal 6A [Mus musculus]; keratin, type II cytoskeletal 6B [Mus musculus]; keratin, type II cytoskeletal 5 [Mus musculus]	NP_032502.3; NP_081287.1	0.2876	-0.1444
0.738157	KO < WT	0.0652676	-0.438	serum albumin preproprotein [Mus musculus]	NP_033784.2	-0.2404	0.0426
1.76418	KO > WT	0.0669656	0.819	PREDICTED: keratin, type I cytoskeletal 10 isoform X1 [Mus musculus]; keratin, type I cytoskeletal 10 [Mus musculus]	XP_011247070.1	0.2966	-0.1068
1.62541	KO > WT	0.0670363	0.7008	ATP synthase F(0) complex subunit B1, mitochondrial isoform 1 [Mus musculus]; ATP synthase F(0) complex subunit B1, mitochondrial isoform 2 [Mus musculus]	NP_033855.2	-0.0014	0.0772
1.34071	KO > WT	0.0682745	0.423	myosin-11 isoform 1 [Mus musculus]; PREDICTED: myosin-10 isoform X2 [Mus musculus]; PREDICTED: myosin-11 isoform X3 [Mus musculus]; PREDICTED: myosin-11 isoform X1 [Mus musculus]; PREDICTED: myosin-10 isoform X3 [Mus musculus]; PREDICTED: myosin-10 isoform X1 [Mus musculus]; myosin-9 [Mus musculus]; PREDICTED: myosin-11 isoform X2 [Mus musculus]; myosin-11 isoform 2 [Mus musculus]; myosin-10 [Mus…	XP_017170323.1; NP_071855.2; NP_001155247.1	0.1924	0.0648
2.10672	KO > WT	0.0697707	1.075	stress-70 protein, mitochondrial [Mus musculus]	NP_034611.2	-0.069	0.1074
1.15926	KO > WT	0.0698983	0.2132	ATP synthase subunit beta, mitochondrial precursor [Mus musculus]	NP_058054.2	0.1298	-0.0014
1.88714	KO > WT	0.0703945	0.9162	keratin, type II cytoskeletal 1b [Mus musculus]; PREDICTED: keratin, type II cytoskeletal 1b isoform X1 [Mus musculus]	XP_006521203.1	0.0338	-0.056
0.863818	KO < WT	0.0717335	-0.2112	PREDICTED: synaptopodin 2-like protein isoform X3 [Mus musculus]; PREDICTED: synaptopodin 2-like protein isoform X1 [Mus musculus]; synaptopodin 2-like protein isoform 2 [Mus musculus]; PREDICTED: synaptopodin 2-like protein isoform X2 [Mus musculus]; synaptopodin 2-like protein isoform 1 [Mus musculus]	NP_001297360.1	-0.1638	-0.0748
1.94612	KO > WT	0.0718399	0.9606	keratin, type II cytoskeletal 2 oral [Mus musculus]	NP_001028349.1	0.018	0.0346
1.88426	KO > WT	0.0721337	0.914	Fc fragment of IgG binding protein-like precursor [Mus musculus]; IgGFc-binding protein precursor [Mus musculus]	NP_001116075.1	0.1794	-0.0052
1.19516	KO > WT	0.0726315	0.2572	ATP synthase subunit gamma, mitochondrial isoform b [Mus musculus]; ATP synthase subunit gamma, mitochondrial isoform a [Mus musculus]; PREDICTED: ATP synthase subunit gamma, mitochondrial isoform X1 [Mus musculus]	XP_006497373.1	-0.3156	0.2462
1.46876	KO > WT	0.0728877	0.5546	cytochrome c oxidase subunit NDUFA4 [Mus musculus]	NP_035016.1	0.5306	-0.4242
1.83732	KO > WT	0.0729226	0.8776	keratin, type II cytoskeletal 2 epidermal [Mus musculus]; PREDICTED: keratin, type II cytoskeletal 2 epidermal isoform X1 [Mus musculus]	NP_034798.2	0.2086	-0.1502
1.41519	KO > WT	0.0756312	0.501	ATP synthase subunit e, mitochondrial [Mus musculus]	NP_031533.2	-0.0518	-0.0008
0.645639	KO < WT	0.0762585	-0.6312	cytochrome b-c1 complex subunit Rieske, mitochondrial [Mus musculus]	NP_079986.1	-0.0098	-0.0446
1.26576	KO > WT	0.078909	0.34	NADH dehydrogenase [ubiquinone] iron-sulfur protein 3, mitochondrial precursor [Mus musculus]	NP_080964.1	0.1104	-0.1272
0.806754	KO < WT	0.0789197	-0.3098	malate dehydrogenase, mitochondrial precursor [Mus musculus]	NP_032643.2	-0.2604	0.0804
1.30822	KO > WT	0.0789764	0.3876	alpha-2-antiplasmin precursor [Mus musculus]	NP_032904.1	0.0024	0.0388
0.844752	KO < WT	0.0827923	-0.2434	PREDICTED: myosin-15 isoform X1 [Mus musculus]; PREDICTED: myosin-14 isoform X1 [Mus musculus]; myosin-11 isoform 1 [Mus musculus]; PREDICTED: myosin-10 isoform X2 [Mus musculus]; PREDICTED: myosin-7B isoform X4 [Mus musculus]; PREDICTED: myosin-6 isoform X1 [Mus musculus]; PREDICTED: myosin-1 isoform X1 [Mus musculus]; PREDICTED: myosin-7B isoform X2 [Mus musculus]; PREDICTED: myosin-3 isoform X…	XP_017170323.1; XP_006518740.1; XP_006532475.1; XP_017174700.1; NP_071855.2; NP_001074719.1; NP_001155247.1; NP_001258467.1; XP_017171330.1	0.0786	-0.0322
1.44153	KO > WT	0.0828557	0.5276	nestin [Mus musculus]	NP_057910.3	0.3554	0.0008
1.18838	KO > WT	0.0830409	0.249	actin, gamma-enteric smooth muscle [Mus musculus]; PREDICTED: actin, aortic smooth muscle isoform X1 [Mus musculus]; actin, cytoplasmic 1 [Mus musculus]; actin, aortic smooth muscle [Mus musculus]; actin, alpha skeletal muscle [Mus musculus]; actin, alpha cardiac muscle 1 [Mus musculus]; actin, cytoplasmic 2 isoform 1 [Mus musculus]	NP_031419.1; NP_031418.1	-0.098	0.149
0.853936	KO < WT	0.0835822	-0.2278	kininogen-1 isoform 1 precursor [Mus musculus]; kininogen-1 isoform 2 precursor [Mus musculus]; kininogen-1 isoform 3 precursor [Mus musculus]; PREDICTED: kininogen-1 isoform X2 [Mus musculus]	NP_001095881.1	0.0626	0.1712
0.808209	KO < WT	0.0836298	-0.3072	very long-chain specific acyl-CoA dehydrogenase, mitochondrial precursor [Mus musculus]	NP_059062.1	-0.0876	0.1176
2.02989	KO > WT	0.0838631	1.0214	keratin, type I cytoskeletal 13 isoform 2 [Mus musculus]; keratin, type I cytoskeletal 13 isoform 1 [Mus musculus]; keratin, type I cytoskeletal 24 [Mus musculus]; keratin, type I cytoskeletal 15 [Mus musculus]; keratin, type I cytoskeletal 28 [Mus musculus]	NP_034792.1	-0.2294	0.0838
1.93831	KO > WT	0.0852333	0.9548	keratin, type I cytoskeletal 13 isoform 1 [Mus musculus]; keratin, type I cytoskeletal 18 [Mus musculus]; keratin, type I cytoskeletal 15 [Mus musculus]; keratin, type I cytoskeletal 19 isoform 1 [Mus musculus]; keratin, type I cytoskeletal 17 [Mus musculus]	NP_034792.1; NP_034793.1	0.4766	-0.3424
0.702904	KO < WT	0.0865443	-0.5086	PREDICTED: glutamate receptor ionotropic, NMDA 2D isoform X1 [Mus musculus]; PREDICTED: glutamate receptor ionotropic, NMDA 2D isoform X6 [Mus musculus]; PREDICTED: glutamate receptor ionotropic, NMDA 2D isoform X2 [Mus musculus]; PREDICTED: glutamate receptor ionotropic, NMDA 2D isoform X4 [Mus musculus]; PREDICTED: glutamate receptor ionotropic, NMDA 2D isoform X3 [Mus musculus]; PREDICTED: glu…	XP_011249102.1	-0.201	0.1424
1.73676	KO > WT	0.086902	0.7964	keratin, type II cytoskeletal 1 [Mus musculus]	NP_032499.2	-0.028	0.1286
1.72285	KO > WT	0.0883158	0.7848	keratin, type I cytoskeletal 16 isoform 2 [Mus musculus]; PREDICTED: keratin, type I cytoskeletal 10 isoform X1 [Mus musculus]; PREDICTED: keratin, type I cuticular Ha6 isoform X1 [Mus musculus]; keratin, type I cytoskeletal 14 isoform 2 [Mus musculus]; keratin, type I cuticular Ha1 [Mus musculus]; keratin, type I cytoskeletal 42 [Mus musculus]; keratin, type I cuticular Ha5 [Mus musculus]; kerat…	XP_011247070.1; NP_997648.2; NP_034792.1; NP_001300887.1; NP_058654.1; NP_034793.1	0.0294	0.0116
2.52345	KO > WT	0.0901576	1.3354	multidrug resistance-associated protein 7 isoform mrp7B [Mus musculus]; multidrug resistance-associated protein 7 isoform mrp7A [Mus musculus]; PREDICTED: multidrug resistance-associated protein 7 isoform X3 [Mus musculus]; multidrug resistance-associated protein 7 isoform 3 [Mus musculus]	NP_001334325.1	0.0632	-0.0142
0.779273	KO < WT	0.092257	-0.3598	glucose-6-phosphate isomerase [Mus musculus]	NP_032181.2	0.25	0.1036
0.861666	KO < WT	0.0929083	-0.2148	tubulin beta-2A chain [Mus musculus]; tubulin beta-4A chain [Mus musculus]; tubulin beta-5 chain [Mus musculus]; tubulin beta-4B chain [Mus musculus]; tubulin beta-2B chain [Mus musculus]	NP_033477.2; NP_035785.1; NP_666228.1	-0.0562	-0.0848
1.30568	KO > WT	0.0936755	0.3848	protein NipSnap homolog 2 [Mus musculus]	NP_032121.3	-0.1636	-0.1632
0.772175	KO < WT	0.0983736	-0.373	carboxylesterase 1C precursor [Mus musculus]	NP_031980.2	-0.0946	0.067
1.7681	KO > WT	0.0990832	0.8222	keratin, type II cytoskeletal 79 [Mus musculus]	NP_666175.1	-0.0306	0.1684
0.744735	KO < WT	0.0996666	-0.4252	40S ribosomal protein S8 [Mus musculus]	NP_033124.1	-0.1736	0.1408
1.65428	KO > WT	0.100866	0.7262	keratin, type I cytoskeletal 16 isoform 2 [Mus musculus]; PREDICTED: keratin, type I cytoskeletal 10 isoform X1 [Mus musculus]; keratin, type I cytoskeletal 14 isoform 2 [Mus musculus]; keratin, type I cytoskeletal 25 [Mus musculus]; keratin, type I cytoskeletal 10 [Mus musculus]; keratin, type I cytoskeletal 15 [Mus musculus]; keratin, type I cytoskeletal 16 isoform 1 [Mus musculus]; keratin, ty…	XP_011247070.1; NP_001300887.1; NP_058654.1	0.657	-0.0098
0.46587	KO < WT	0.102211	-1.102	PREDICTED: heterogeneous nuclear ribonucleoproteins C1/C2 isoform X1 [Mus musculus]; PREDICTED: heterogeneous nuclear ribonucleoproteins C1/C2 isoform X2 [Mus musculus]; PREDICTED: heterogeneous nuclear ribonucleoproteins C1/C2 isoform X4 [Mus musculus]; PREDICTED: heterogeneous nuclear ribonucleoproteins C1/C2 isoform X6 [Mus musculus]; PREDICTED: heterogeneous nuclear ribonucleoproteins C1/C2 i…	XP_006518634.1	-0.387	0.005
1.89947	KO > WT	0.102224	0.9256	keratin, type II cytoskeletal 2 epidermal [Mus musculus]; PREDICTED: keratin, type II cytoskeletal 1b isoform X2 [Mus musculus]; keratin, type II cytoskeletal 6A [Mus musculus]; keratin, type II cytoskeletal 6B [Mus musculus]; keratin, type II cytoskeletal 1 [Mus musculus]; keratin, type II cytoskeletal 75 [Mus musculus]; keratin, type II cytoskeletal 79 [Mus musculus]; keratin, type II cytoskele…	NP_034798.2; NP_032502.3; NP_032499.2; NP_666175.1; XP_006521203.1; NP_081287.1	0.2672	-0.1472
0.863938	KO < WT	0.102955	-0.211	peroxisomal multifunctional enzyme type 2 [Mus musculus]	NP_032318.2	0.0658	0.0388
1.14314	KO > WT	0.103672	0.193	40S ribosomal protein S14 [Mus musculus]	NP_065625.2	-0.0264	-0.038
1.82944	KO > WT	0.104032	0.8714	heat shock cognate 71 kDa protein [Mus musculus]; stress-70 protein, mitochondrial [Mus musculus]; PREDICTED: heat shock-related 70 kDa protein 2 isoform X1 [Mus musculus]	NP_112442.2; NP_034611.2	-0.1636	0.0564
0.7769	KO < WT	0.104227	-0.3642	PREDICTED: striated muscle-specific serine/threonine-protein kinase isoform X9 [Mus musculus]; PREDICTED: striated muscle-specific serine/threonine-protein kinase isoform X7 [Mus musculus]; PREDICTED: striated muscle-specific serine/threonine-protein kinase isoform X6 [Mus musculus]; PREDICTED: striated muscle-specific serine/threonine-protein kinase isoform X10 [Mus musculus]; PREDICTED: striate…	XP_011236945.1	0.0228	0.0224
1.17121	KO > WT	0.104857	0.228	actin, cytoplasmic 1 [Mus musculus]; actin, cytoplasmic 2 isoform 1 [Mus musculus]; actin, cytoplasmic 2 isoform 2 [Mus musculus]	NP_031419.1	0.1614	-0.0518
0.635957	KO < WT	0.105852	-0.653	BAG family molecular chaperone regulator 3 [Mus musculus]	NP_038891.4	0.5412	0.033
1.61306	KO > WT	0.105938	0.6898	keratin, type I cytoskeletal 14 isoform 3 [Mus musculus]; keratin, type I cytoskeletal 14 isoform 2 [Mus musculus]; keratin, type I cytoskeletal 42 [Mus musculus]; keratin, type I cytoskeletal 15 [Mus musculus]; keratin, type I cytoskeletal 19 isoform 1 [Mus musculus]; keratin, type I cytoskeletal 14 isoform 1 [Mus musculus]; keratin, type I cytoskeletal 17 [Mus musculus]	NP_997648.2; NP_058654.1; NP_034793.1	0.0182	0.0414
1.76663	KO > WT	0.106776	0.821	glial fibrillary acidic protein isoform 2 [Mus musculus]; keratin, type II cytoskeletal 73 [Mus musculus]; glial fibrillary acidic protein isoform 1 [Mus musculus]; uncharacterized protein LOC239673 [Mus musculus]; keratin, type II cuticular Hb5 [Mus musculus]; keratin, type II cytoskeletal 7 [Mus musculus]	NP_808385.2	0.3098	-0.0502
1.74642	KO > WT	0.109241	0.8044	keratin, type II cytoskeletal 6A [Mus musculus]; keratin, type II cytoskeletal 6B [Mus musculus]; keratin, type II cytoskeletal 75 [Mus musculus]; keratin, type II cytoskeletal 4 [Mus musculus]; keratin, type II cytoskeletal 2 oral [Mus musculus]; keratin, type II cytoskeletal 5 [Mus musculus]	NP_032502.3; NP_001028349.1; NP_081287.1	-0.4	-0.1054
1.84548	KO > WT	0.113419	0.884	interleukin-1 receptor-associated kinase-like 2 isoform a [Mus musculus]; PREDICTED: interleukin-1 receptor-associated kinase-like 2 isoform X1 [Mus musculus]; interleukin-1 receptor-associated kinase-like 2 isoform b [Mus musculus]	NP_751893.3	-0.1404	0.0336
1.87073	KO > WT	0.114678	0.9036	keratin, type I cytoskeletal 16 isoform 2 [Mus musculus]; keratin, type I cytoskeletal 16 isoform 1 [Mus musculus]	NP_001300887.1	-0.2404	-0.165
1.38204	KO > WT	0.11599	0.4668	keratin, type II cytoskeletal 2 epidermal [Mus musculus]; keratin, type II cytoskeletal 73 [Mus musculus]; uncharacterized protein LOC239673 [Mus musculus]; keratin, type II cytoskeletal 6A [Mus musculus]; keratin, type II cytoskeletal 6B [Mus musculus]; keratin, type II cytoskeletal 75 [Mus musculus]; keratin, type II cytoskeletal 4 [Mus musculus]; keratin, type II cytoskeletal 2 oral [Mus muscu…	NP_034798.2; NP_808385.2; NP_032502.3; NP_001028349.1; NP_081287.1	0.0748	0.1282
1.29235	KO > WT	0.116082	0.37	myosin-11 isoform 1 [Mus musculus]; PREDICTED: myosin-11 isoform X1 [Mus musculus]; myosin-9 [Mus musculus]; PREDICTED: myosin-11 isoform X2 [Mus musculus]; myosin-11 isoform 2 [Mus musculus]	NP_071855.2; NP_001155247.1	0.0126	0.1118
0.793444	KO < WT	0.11646	-0.3338	PREDICTED: NADH-ubiquinone oxidoreductase 75 kDa subunit, mitochondrial isoform X1 [Mus musculus]	XP_006496015.1	-0.0674	0.1062
1.3491	KO > WT	0.117533	0.432	tropomyosin alpha-1 chain isoform Tpm1.13 [Mus musculus]; tropomyosin alpha-1 chain isoform Tpm1.5cy [Mus musculus]; PREDICTED: tropomyosin alpha-1 chain isoform X7 [Mus musculus]; PREDICTED: tropomyosin alpha-1 chain isoform X5 [Mus musculus]; tropomyosin alpha-1 chain isoform Tpm1.1st [Mus musculus]	NP_001157720.1	-0.1052	-0.0336
1.71713	KO > WT	0.120157	0.78	keratin, type I cytoskeletal 42 [Mus musculus]	NP_997648.2	0.147	-0.0186
0.922231	KO < WT	0.12127	-0.1168	monocarboxylate transporter 1 [Mus musculus]	NP_033222.1	-0.012	0.081
1.2981	KO > WT	0.123096	0.3764	urocanate hydratase isoform 1 [Mus musculus]; urocanate hydratase isoform 2 [Mus musculus]; PREDICTED: urocanate hydratase isoform X2 [Mus musculus]	NP_001334258.1	-0.0268	-0.0022
1.42326	KO > WT	0.124023	0.5092	MICOS complex subunit Mic19 [Mus musculus]; PREDICTED: MICOS complex subunit Mic19 isoform X1 [Mus musculus]	XP_006506530.1	-0.5454	0.0858
1.70409	KO > WT	0.124035	0.769	olfactory receptor 703 [Mus musculus]; olfactory receptor 699 [Mus musculus]; PREDICTED: olfactory receptor 694 isoform X1 [Mus musculus]; olfactory receptor 1395 [Mus musculus]; olfactory receptor 697 [Mus musculus]; olfactory receptor 700 [Mus musculus]; olfactory receptor 704 [Mus musculus]	NP_666807.1	-0.0312	-0.0046
0.687009	KO < WT	0.124237	-0.5416	ceruloplasmin isoform c precursor [Mus musculus]; PREDICTED: ceruloplasmin isoform X1 [Mus musculus]; PREDICTED: ceruloplasmin isoform X2 [Mus musculus]; ceruloplasmin isoform b precursor [Mus musculus]	XP_006535444.1	-0.4562	0.2886
0.81079	KO < WT	0.125479	-0.3026	plakophilin-2 [Mus musculus]	NP_080439.1	-0.0734	-0.0378
1.38453	KO > WT	0.13253	0.4694	PREDICTED: complement C4-B isoform X2 [Mus musculus]; complement C4-B precursor [Mus musculus]; PREDICTED: complement C4-B isoform X1 [Mus musculus]	XP_006523594.1	0.0254	0.21
0.782412	KO < WT	0.132648	-0.354	heterogeneous nuclear ribonucleoprotein M isoform b [Mus musculus]; heterogeneous nuclear ribonucleoprotein M isoform a [Mus musculus]	NP_084080.1	0.0562	-0.018
1.33274	KO > WT	0.132787	0.4144	78 kDa glucose-regulated protein precursor [Mus musculus]	NP_071705.3	0.5096	-0.3376
1.28236	KO > WT	0.133268	0.3588	keratin, type I cytoskeletal 42 [Mus musculus]; keratin, type I cytoskeletal 17 [Mus musculus]	NP_997648.2; NP_034793.1	0.2226	-0.1622
1.22553	KO > WT	0.133449	0.2934	actin, aortic smooth muscle [Mus musculus]; actin, alpha skeletal muscle [Mus musculus]; actin, alpha cardiac muscle 1 [Mus musculus]	NP_031418.1	0.3602	-0.462
0.885768	KO < WT	0.138086	-0.175	sarcoplasmic/endoplasmic reticulum calcium ATPase 2 isoform a [Mus musculus]; sarcoplasmic/endoplasmic reticulum calcium ATPase 2 isoform b [Mus musculus]	NP_033852.1	0.1154	-0.0134
1.39978	KO > WT	0.142787	0.4852	heterogeneous nuclear ribonucleoproteins A2/B1 isoform 2 [Mus musculus]; PREDICTED: heterogeneous nuclear ribonucleoproteins A2/B1 isoform X1 [Mus musculus]; heterogeneous nuclear ribonucleoproteins A2/B1 isoform 1 [Mus musculus]	XP_006506436.2	-2.25514e-18	0.0458
0.83243	KO < WT	0.142884	-0.2646	aspartate--tRNA ligase, cytoplasmic isoform 1 [Mus musculus]; aspartate--tRNA ligase, cytoplasmic isoform 2 [Mus musculus]	NP_803228.2	-0.3536	-3.5322
0.858565	KO < WT	0.147344	-0.22	3-ketoacyl-CoA thiolase, mitochondrial [Mus musculus]	NP_803421.1	0.1398	-4.0318
1.70149	KO > WT	0.148809	0.7668	PREDICTED: protein TFG isoform X1 [Mus musculus]; PREDICTED: protein TFG isoform X3 [Mus musculus]; PREDICTED: protein TFG isoform X4 [Mus musculus]; PREDICTED: protein TFG isoform X2 [Mus musculus]; protein TFG isoform 2 [Mus musculus]	XP_006522043.1	-0.0646	0.085
2.89636e-05	KO < WT	0.151711	-15.0754	PREDICTED: multifunctional protein ADE2 isoform X1 [Mus musculus]; PREDICTED: multifunctional protein ADE2 isoform X2 [Mus musculus]	XP_006535243.1	0.0284	-0.019
206.329	KO > WT	0.1534	7.6888	fatty acid-binding protein, adipocyte [Mus musculus]; PREDICTED: fatty acid-binding protein, adipocyte isoform X1 [Mus musculus]	XP_006530111.1	0.2474	-0.046
1.85575	KO > WT	0.155133	0.892	uracil phosphoribosyltransferase homolog [Mus musculus]	NP_001074658.1	0.613	0.0526
0.788619	KO < WT	0.156444	-0.3426	cytoplasmic dynein 1 heavy chain 1 [Mus musculus]	NP_084514.2	0.3188	0.2234
1.32152	KO > WT	0.158755	0.4022	acyl-coenzyme A thioesterase 13 [Mus musculus]	NP_080066.1	-0.1992	0.0634
1.40464	KO > WT	0.158991	0.4902	PREDICTED: ATP synthase subunit d, mitochondrial isoform X1 [Mus musculus]	XP_006534317.1	0.5648	-0.2584
0.918913	KO < WT	0.161028	-0.122	ryanodine receptor 2 [Mus musculus]; PREDICTED: ryanodine receptor 2 isoform X6 [Mus musculus]; PREDICTED: ryanodine receptor 2 isoform X14 [Mus musculus]; PREDICTED: ryanodine receptor 2 isoform X4 [Mus musculus]; PREDICTED: ryanodine receptor 2 isoform X19 [Mus musculus]; PREDICTED: ryanodine receptor 2 isoform X3 [Mus musculus]; PREDICTED: ryanodine receptor 2 isoform X17 [Mus musculus]; PREDI…	XP_017170934.1	0.0434	-0.0472
1.4708	KO > WT	0.161389	0.5566	PREDICTED: myosin regulatory light chain 2, ventricular/cardiac muscle isoform isoform X1 [Mus musculus]; myosin regulatory light chain 2, ventricular/cardiac muscle isoform [Mus musculus]	XP_006530249.1	-0.0302	0.0584
1.50066	KO > WT	0.163227	0.5856	PREDICTED: TATA-binding protein-associated factor 2N isoform X1 [Mus musculus]; RNA-binding protein FUS isoform 1 [Mus musculus]; PREDICTED: TATA-binding protein-associated factor 2N isoform X3 [Mus musculus]; PREDICTED: RNA-binding protein FUS isoform X2 [Mus musculus]; TATA-binding protein-associated factor 2N [Mus musculus]; RNA-binding protein FUS isoform 2 [Mus musculus]; PREDICTED: TATA-bin…	NP_081703.1	0.0116	-0.0296
1.37059	KO > WT	0.16503	0.4548	60S ribosomal protein L13 [Mus musculus]	NP_058018.2	-0.1278	0.0604
0.881602	KO < WT	0.165565	-0.1818	PREDICTED: pyruvate kinase PKM isoform X3 [Mus musculus]; PREDICTED: pyruvate kinase PKM isoform X2 [Mus musculus]; PREDICTED: pyruvate kinase PKM isoform X4 [Mus musculus]; PREDICTED: pyruvate kinase PKM isoform X1 [Mus musculus]	XP_011240975.1	-0.1814	0.0406
0.596751	KO < WT	0.169664	-0.7448	histone H1.4 [Mus musculus]	NP_056602.1	0.0246	-0.2148
0.78122	KO < WT	0.170543	-0.3562	obscurin isoform 1 [Mus musculus]; obscurin isoform 2 [Mus musculus]	NP_954603.3	0.3222	-0.5148
1.39803	KO > WT	0.174329	0.4834	PREDICTED: S-phase kinase-associated protein 1 isoform X1 [Mus musculus]	XP_006532849.1	-0.0372	-8.3298
0.86802	KO < WT	0.174508	-0.2042	desmoplakin [Mus musculus]	NP_076331.2	-0.0118	0.0548
1.25893	KO > WT	0.176151	0.3322	PREDICTED: troponin I, cardiac muscle isoform X1 [Mus musculus]; troponin I, cardiac muscle [Mus musculus]	XP_017177599.1	0.6532	-0.291
0.667019	KO < WT	0.178238	-0.5842	histone H1.4 [Mus musculus]; histone H1t [Mus musculus]; histone H1.2 [Mus musculus]; histone H1.3 [Mus musculus]	NP_056602.1; NP_056601.1	0.133	-0.116
1.68974	KO > WT	0.179952	0.7568	immunoglobulin J chain precursor [Mus musculus]	NP_690052.2	0.247	-0.123
1.12163	KO > WT	0.181491	0.1656	long-chain specific acyl-CoA dehydrogenase, mitochondrial precursor [Mus musculus]	NP_031407.2	0.362	-0.0608
0.758804	KO < WT	0.184022	-0.3982	nidogen-1 precursor [Mus musculus]	NP_035047.2	-0.0538	0.0284
0.77164	KO < WT	0.187935	-0.374	T-complex protein 1 subunit alpha isoform 2 [Mus musculus]; T-complex protein 1 subunit alpha isoform 1 [Mus musculus]	NP_038714.2	0.0976	-0.0394
0.807537	KO < WT	0.188838	-0.3084	60S ribosomal protein L3-like isoform 1 [Mus musculus]; PREDICTED: 60S ribosomal protein L3-like isoform X1 [Mus musculus]; PREDICTED: 60S ribosomal protein L3-like isoform X2 [Mus musculus]; 60S ribosomal protein L3-like isoform 2 [Mus musculus]; PREDICTED: 60S ribosomal protein L3 isoform X1 [Mus musculus]; 60S ribosomal protein L3 [Mus musculus]	NP_038790.2	0.135	-0.055
1.0334	KO > WT	0.189183	0.0474	glycogen phosphorylase, muscle form [Mus musculus]	NP_035354.1	0.5762	-0.2038
0.85299	KO < WT	0.189293	-0.2294	rootletin isoform 1 [Mus musculus]; PREDICTED: rootletin isoform X2 [Mus musculus]; PREDICTED: rootletin isoform X1 [Mus musculus]; rootletin isoform 2 [Mus musculus]	NP_742120.2	-0.1932	-0.011
1.33108	KO > WT	0.189393	0.4126	PREDICTED: BAG family molecular chaperone regulator 2 isoform X1 [Mus musculus]; BAG family molecular chaperone regulator 2 [Mus musculus]	NP_663367.1	-0.0168	-0.0172
0.836594	KO < WT	0.191108	-0.2574	rho GTPase-activating protein 31 [Mus musculus]	NP_064656.2	-0.1076	0.2022
0.782086	KO < WT	0.193048	-0.3546	PREDICTED: sorbin and SH3 domain-containing protein 2 isoform X23 [Mus musculus]; PREDICTED: sorbin and SH3 domain-containing protein 2 isoform X14 [Mus musculus]; PREDICTED: sorbin and SH3 domain-containing protein 2 isoform X22 [Mus musculus]; PREDICTED: sorbin and SH3 domain-containing protein 2 isoform X24 [Mus musculus]; PREDICTED: sorbin and SH3 domain-containing protein 2 isoform X5 [Mus m…	XP_017168172.1; XP_017168176.1	-0.1096	0.1014
0.881847	KO < WT	0.195981	-0.1814	heat shock protein HSP 90-beta [Mus musculus]; endoplasmin precursor [Mus musculus]	NP_032328.2; NP_035761.1	-0.1322	0.0668
1.16651	KO > WT	0.196583	0.2222	PREDICTED: alpha-enolase isoform X1 [Mus musculus]; gamma-enolase isoform 2 [Mus musculus]; PREDICTED: beta-enolase isoform X2 [Mus musculus]; PREDICTED: gamma-enolase isoform X1 [Mus musculus]; PREDICTED: alpha-enolase isoform X2 [Mus musculus]; PREDICTED: beta-enolase isoform X1 [Mus musculus]	XP_006538588.2; XP_006532224.1	-0.2976	0.1514
1.15365	KO > WT	0.198207	0.2062	succinate dehydrogenase [ubiquinone] iron-sulfur subunit, mitochondrial precursor [Mus musculus]; PREDICTED: succinate dehydrogenase [ubiquinone] iron-sulfur subunit, mitochondrial isoform X1 [Mus musculus]	NP_075863.2	-0.132	0.1156
0.789603	KO < WT	0.198552	-0.3408	myomesin-1 isoform 1 [Mus musculus]; myomesin-1 isoform 2 [Mus musculus]	NP_034997.2	-0.2536	0.102
0.822792	KO < WT	0.199333	-0.2814	PREDICTED: filamin-A isoform X1 [Mus musculus]; PREDICTED: filamin-A isoform X2 [Mus musculus]; PREDICTED: filamin-A isoform X3 [Mus musculus]	XP_006527974.1	-0.1556	0.1992
0.84839	KO < WT	0.199628	-0.2372	PREDICTED: L-lactate dehydrogenase C chain isoform X1 [Mus musculus]; L-lactate dehydrogenase B chain isoform Ldhbx [Mus musculus]; L-lactate dehydrogenase B chain isoform 2 [Mus musculus]; L-lactate dehydrogenase A chain isoform 2 [Mus musculus]; L-lactate dehydrogenase B chain isoform Ldhb [Mus musculus]; L-lactate dehydrogenase A chain isoform 1 [Mus musculus]	NP_001303251.1; NP_001129541.2	0.203	-3.9568
1.2404	KO > WT	0.199823	0.3108	PREDICTED: myosin-14 isoform X1 [Mus musculus]; myosin-11 isoform 1 [Mus musculus]; PREDICTED: myosin-10 isoform X2 [Mus musculus]; PREDICTED: myosin-11 isoform X1 [Mus musculus]; PREDICTED: myosin-10 isoform X3 [Mus musculus]; PREDICTED: myosin-10 isoform X1 [Mus musculus]; myosin-9 [Mus musculus]; PREDICTED: myosin-11 isoform X2 [Mus musculus]; PREDICTED: myosin-14 isoform X2 [Mus musculus]; my…	XP_017170323.1; NP_071855.2; NP_001155247.1; NP_001258467.1	-0.0522	0.095
0.903001	KO < WT	0.200056	-0.1472	tubulin alpha-3 chain [Mus musculus]; PREDICTED: tubulin alpha-1B chain isoform X1 [Mus musculus]; tubulin alpha-1A chain [Mus musculus]; tubulin alpha-1B chain [Mus musculus]; tubulin alpha-1C chain [Mus musculus]	NP_035784.1	0.1416	-0.0864
0.800848	KO < WT	0.200168	-0.3204	PREDICTED: coiled-coil domain-containing protein 141 isoform X4 [Mus musculus]; PREDICTED: coiled-coil domain-containing protein 141 isoform X3 [Mus musculus]; PREDICTED: coiled-coil domain-containing protein 141 isoform X2 [Mus musculus]; PREDICTED: coiled-coil domain-containing protein 141 isoform X1 [Mus musculus]	XP_006499974.1	0.0704	-0.0484
1.1691	KO > WT	0.201679	0.2254	tubulin alpha-8 chain [Mus musculus]	NP_059075.1	0.2248	-0.1982
1.42622	KO > WT	0.202205	0.5122	lamin-B1 [Mus musculus]	NP_034851.2	-0.09	0.1166
1.28343	KO > WT	0.20292	0.36	PREDICTED: hexokinase-1 isoform X4 [Mus musculus]; PREDICTED: hexokinase-1 isoform X3 [Mus musculus]; PREDICTED: hexokinase-1 isoform X1 [Mus musculus]; hexokinase-1 isoform HK1-sb [Mus musculus]; PREDICTED: hexokinase-1 isoform X2 [Mus musculus]; hexokinase-1 isoform HK1 [Mus musculus]	XP_006513305.1	-0.1068	0.253
1.3551	KO > WT	0.203412	0.4384	telethonin [Mus musculus]	NP_035670.2	0.3012	-0.2554
0.886627	KO < WT	0.203924	-0.1736	sodium/potassium-transporting ATPase subunit alpha-1 precursor [Mus musculus]	NP_659149.1	-0.1992	0.064
1.1452	KO > WT	0.204394	0.1956	ATP synthase subunit O, mitochondrial precursor [Mus musculus]	NP_613063.1	-0.3204	-3.5468
1.43475	KO > WT	0.210818	0.5208	actin-binding Rho-activating protein [Mus musculus]	NP_780665.1	-0.3558	-0.0392
1.32262	KO > WT	0.215319	0.4034	keratin, type I cytoskeletal 13 isoform 2 [Mus musculus]; keratin, type I cytoskeletal 16 isoform 2 [Mus musculus]; keratin, type I cytoskeletal 14 isoform 3 [Mus musculus]; keratin, type I cytoskeletal 19 isoform 2 [Mus musculus]; keratin, type I cytoskeletal 14 isoform 2 [Mus musculus]; keratin-like protein KRT222 [Mus musculus]; keratin, type I cytoskeletal 42 [Mus musculus]; keratin, type I c…	NP_997648.2; NP_034792.1; NP_001300887.1; NP_058654.1; NP_034793.1	0.19	-0.0056
1.21807	KO > WT	0.216917	0.2846	PREDICTED: 40S ribosomal protein S16 [Mus musculus]; 40S ribosomal protein S16 [Mus musculus]	XP_003688797.1	0.321	0.0628
1.09232	KO > WT	0.218637	0.1274	PREDICTED: isocitrate dehydrogenase [NAD] subunit gamma 1, mitochondrial isoform X2 [Mus musculus]; isocitrate dehydrogenase [NAD] subunit gamma 1, mitochondrial precursor [Mus musculus]; PREDICTED: isocitrate dehydrogenase [NAD] subunit gamma 1, mitochondrial isoform X1 [Mus musculus]	NP_032349.1	-0.0288	0.0728
2.31338	KO > WT	0.219644	1.21	PHD finger-like domain-containing protein 5A [Mus musculus]	NP_081013.1	-0.1144	-0.0064
1.14029	KO > WT	0.220737	0.1894	NADH dehydrogenase [ubiquinone] iron-sulfur protein 6, mitochondrial precursor [Mus musculus]	NP_035018.1	-0.349	-0.0332
1.50108	KO > WT	0.220926	0.586	pyridoxal phosphate homeostasis protein isoform a [Mus musculus]; pyridoxal phosphate homeostasis protein isoform c [Mus musculus]; PREDICTED: proline synthase co-transcribed bacterial homolog protein isoform X3 [Mus musculus]; pyridoxal phosphate homeostasis protein isoform b [Mus musculus]	NP_473398.1	-0.232	0.147
1.52098	KO > WT	0.224127	0.605	PREDICTED: prelamin-A/C isoform X1 [Mus musculus]; lamin-B1 [Mus musculus]; prelamin-A/C isoform C [Mus musculus]; lamin-B2 isoform 2 [Mus musculus]; prelamin-A/C isoform C2 [Mus musculus]; lamin-B2 isoform 1 [Mus musculus]	XP_006501136.1; NP_034851.2; NP_034852.2	-0.0292	-0.0186
0.781978	KO < WT	0.224945	-0.3548	PREDICTED: sorbin and SH3 domain-containing protein 2 isoform X7 [Mus musculus]; PREDICTED: sorbin and SH3 domain-containing protein 2 isoform X14 [Mus musculus]; PREDICTED: sorbin and SH3 domain-containing protein 2 isoform X18 [Mus musculus]; PREDICTED: sorbin and SH3 domain-containing protein 2 isoform X5 [Mus musculus]; PREDICTED: sorbin and SH3 domain-containing protein 2 isoform X17 [Mus mu…	XP_017168172.1	0.2106	-0.2216
1.33607	KO > WT	0.228256	0.418	PREDICTED: ETS translocation variant 3-like protein [Mus musculus]	XP_006540544.1	-0.1506	0.008
0.774426	KO < WT	0.238348	-0.3688	PREDICTED: propionyl-CoA carboxylase alpha chain, mitochondrial isoform X2 [Mus musculus]; PREDICTED: propionyl-CoA carboxylase alpha chain, mitochondrial isoform X1 [Mus musculus]; propionyl-CoA carboxylase alpha chain, mitochondrial precursor [Mus musculus]	NP_659093.2	0.1108	-0.0408
0.8777	KO < WT	0.239405	-0.1882	PREDICTED: myosin-6 isoform X1 [Mus musculus]; PREDICTED: myosin-1 isoform X1 [Mus musculus]; myosin-4 [Mus musculus]; myosin-2 [Mus musculus]; myosin-6 [Mus musculus]; myosin-13 [Mus musculus]; PREDICTED: myosin-7 isoform X1 [Mus musculus]; myosin-8 [Mus musculus]	XP_006518740.1; NP_001074719.1; XP_017171330.1	-7.5844	0.1622
0.856188	KO < WT	0.239565	-0.224	tubulin alpha-3 chain [Mus musculus]; tubulin alpha-8 chain [Mus musculus]; PREDICTED: tubulin alpha-1B chain isoform X1 [Mus musculus]; tubulin alpha-1A chain [Mus musculus]; PREDICTED: tubulin alpha-4A chain isoform X1 [Mus musculus]; tubulin alpha-1B chain [Mus musculus]; tubulin alpha-1C chain [Mus musculus]; tubulin alpha-4A chain isoform 1 [Mus musculus]	NP_059075.1; NP_035784.1; NP_033473.1	0.5328	0.0764
0.73255	KO < WT	0.240066	-0.449	histone H1.0 [Mus musculus]	NP_032223.2	-0.0472	0.0748
0.881847	KO < WT	0.241017	-0.1814	PREDICTED: PGC-1 and ERR-induced regulator in muscle protein 1 isoform X1 [Mus musculus]	XP_006539275.1	-0.322	-0.0288
2.74925e-05	KO < WT	0.245458	-15.1506	myopalladin [Mus musculus]	NP_892037.2	0.6406	-0.263
0.774426	KO < WT	0.245509	-0.3688	plectin isoform 1c [Mus musculus]; plectin isoform 1f [Mus musculus]; plectin isoform 1b [Mus musculus]; plectin isoform 1g [Mus musculus]; plectin isoform 1e [Mus musculus]; plectin isoform 1a [Mus musculus]; plectin isoform 1 [Mus musculus]; plectin isoform 1d [Mus musculus]; plectin isoform 1hij [Mus musculus]; plectin isoform 1b2alpha [Mus musculus]; plectin isoform 12alpha [Mus musculus]; pl…	NP_001157012.1	-0.0096	0.0066
0.871154	KO < WT	0.246559	-0.199	succinate--CoA ligase [ADP/GDP-forming] subunit alpha, mitochondrial precursor [Mus musculus]	NP_063932.2	-0.2514	0.1738
1.29235	KO > WT	0.247556	0.37	60S ribosomal protein L19 isoform 1 [Mus musculus]; PREDICTED: 60S ribosomal protein L19 isoform X1 [Mus musculus]	NP_033104.2	0.2602	-0.072
0.667574	KO < WT	0.247811	-0.583	desmin [Mus musculus]	NP_034173.1	-0.034	0.0246
0.847567	KO < WT	0.248198	-0.2386	PREDICTED: WD repeat, SAM and U-box domain-containing protein 1 isoform X2 [Mus musculus]; PREDICTED: WD repeat, SAM and U-box domain-containing protein 1 isoform X4 [Mus musculus]; PREDICTED: WD repeat, SAM and U-box domain-containing protein 1 isoform X1 [Mus musculus]; WD repeat, SAM and U-box domain-containing protein 1 isoform 2 [Mus musculus]	XP_006500279.1	0.5374	-0.2836
0.945664	KO < WT	0.248375	-0.0806	isocitrate dehydrogenase [NAD] subunit alpha, mitochondrial precursor [Mus musculus]	NP_083849.1	0.0694	-0.1368
0.818696	KO < WT	0.248877	-0.2886	60S ribosomal protein L14 [Mus musculus]	NP_080250.1	0.3534	-0.1476
1.48	KO > WT	0.250345	0.5656	PREDICTED: prelamin-A/C isoform X1 [Mus musculus]; prelamin-A/C isoform C [Mus musculus]	XP_006501136.1	-0.2458	0.1082
1.58755	KO > WT	0.25076	0.6668	keratin, type II cytoskeletal 6A [Mus musculus]; keratin, type II cytoskeletal 6B [Mus musculus]; type II keratin Kb14 [Mus musculus]	NP_032502.3	0.1524	0.1716
0.897137	KO < WT	0.251841	-0.1566	succinate--CoA ligase [ADP-forming] subunit beta, mitochondrial precursor [Mus musculus]; PREDICTED: succinyl-CoA ligase [ADP-forming] subunit beta, mitochondrial isoform X1 [Mus musculus]	XP_006518820.1	0.0662	-0.1296
1.47468	KO > WT	0.256455	0.5604	PREDICTED: junction plakoglobin isoform X1 [Mus musculus]	XP_006532378.1	-0.0538	0.0364
1.47468	KO > WT	0.256455	0.5604	nuclease-sensitive element-binding protein 1 [Mus musculus]; PREDICTED: nuclease-sensitive element-binding protein 1 isoform X1 [Mus musculus]; PREDICTED: nuclease-sensitive element-binding protein 1 isoform X2 [Mus musculus]	XP_006502996.1	-0.0586	-0.0696
1.47468	KO > WT	0.256455	0.5604	PREDICTED: vacuolar protein sorting-associated protein 11 homolog isoform X1 [Mus musculus]; vacuolar protein sorting-associated protein 11 homolog [Mus musculus]; PREDICTED: vacuolar protein sorting-associated protein 11 homolog isoform X2 [Mus musculus]	NP_082165.1	0.226	0.0598
1.33016	KO > WT	0.256806	0.4116	complement C3 preproprotein [Mus musculus]; PREDICTED: complement C3 isoform X1 [Mus musculus]	NP_033908.2	-0.1662	0.0764
1.14187	KO > WT	0.258814	0.1914	spectrin alpha chain, erythrocytic 1 [Mus musculus]	NP_035595.2	0.4838	-0.4418
0.794434	KO < WT	0.259432	-0.332	electron transfer flavoprotein-ubiquinone oxidoreductase, mitochondrial precursor [Mus musculus]	NP_080070.2	-0.2976	0.0344
0.772496	KO < WT	0.259613	-0.3724	PREDICTED: titin isoform X1 [Mus musculus]; titin isoform N2-A [Mus musculus]; titin isoform N2-B [Mus musculus]; PREDICTED: titin isoform X2 [Mus musculus]	XP_017172628.1; NP_035782.3	-0.1918	0.0134
1.28023	KO > WT	0.261187	0.3564	keratin, type I cytoskeletal 14 isoform 3 [Mus musculus]; keratin, type I cytoskeletal 14 isoform 1 [Mus musculus]; keratin, type I cytoskeletal 17 [Mus musculus]	NP_058654.1; NP_034793.1	0.283	-0.1374
0.78122	KO < WT	0.261607	-0.3562	clathrin interactor 1 isoform 1 [Mus musculus]; clathrin interactor 1 isoform 2 [Mus musculus]; PREDICTED: clathrin interactor 1 isoform X3 [Mus musculus]; PREDICTED: clathrin interactor 1 isoform X2 [Mus musculus]	NP_001333689.1	-0.008	0.0634
1.42701	KO > WT	0.26565	0.513	lamin-B2 isoform 2 [Mus musculus]; lamin-B2 isoform 1 [Mus musculus]	NP_034852.2	0.4878	-0.3898
0.735094	KO < WT	0.270528	-0.444	NADH dehydrogenase [ubiquinone] iron-sulfur protein 2, mitochondrial precursor [Mus musculus]	NP_694704.1	0.1544	0.0638
0.717972	KO < WT	0.270671	-0.478	histone H1.2 [Mus musculus]; histone H1.3 [Mus musculus]	NP_056601.1	0.2856	-0.2274
0.865497	KO < WT	0.272879	-0.2084	cytochrome b-c1 complex subunit 2, mitochondrial precursor [Mus musculus]	NP_080175.1	-0.0242	0.0054
0.905634	KO < WT	0.273378	-0.143	PREDICTED: myosin-6 isoform X1 [Mus musculus]; myosin-6 [Mus musculus]	XP_006518740.1	-0.0344	0.0106
0.785999	KO < WT	0.273706	-0.3474	PREDICTED: PDZ and LIM domain protein 5 isoform X9 [Mus musculus]; PREDICTED: PDZ and LIM domain protein 5 isoform X7 [Mus musculus]; PREDICTED: PDZ and LIM domain protein 5 isoform X12 [Mus musculus]; PREDICTED: PDZ and LIM domain protein 5 isoform X4 [Mus musculus]; PREDICTED: PDZ and LIM domain protein 5 isoform X1 [Mus musculus]; PREDICTED: PDZ and LIM domain protein 5 isoform X5 [Mus musculu…	XP_006501807.1	0.3012	-0.2534
0.639847	KO < WT	0.285925	-0.6442	PREDICTED: major vault protein isoform X1 [Mus musculus]; major vault protein [Mus musculus]	NP_542369.2	0.6264	-0.3342
0.729207	KO < WT	0.28846	-0.4556	PREDICTED: titin isoform X1 [Mus musculus]; titin isoform N2-B [Mus musculus]; PREDICTED: titin isoform X2 [Mus musculus]	XP_017172628.1	-0.1228	0.0866
1.14663	KO > WT	0.289166	0.1974	PREDICTED: 40S ribosomal protein S4, X isoform isoform X1 [Mus musculus]; 40S ribosomal protein S4, X isoform [Mus musculus]	NP_033120.1	-0.0306	0.05
0.936921	KO < WT	0.292783	-0.094	short-chain specific acyl-CoA dehydrogenase, mitochondrial precursor [Mus musculus]	NP_031409.2	-0.2396	0.1318
1.13304	KO > WT	0.293252	0.1802	PREDICTED: band 4.1-like protein 3 isoform X37 [Mus musculus]; PREDICTED: band 4.1-like protein 3 isoform X30 [Mus musculus]; PREDICTED: band 4.1-like protein 3 isoform X10 [Mus musculus]; PREDICTED: protein 4.1 isoform X1 [Mus musculus]; PREDICTED: band 4.1-like protein 3 isoform X38 [Mus musculus]; PREDICTED: band 4.1-like protein 3 isoform X6 [Mus musculus]; PREDICTED: band 4.1-like protein 3 …	XP_006538957.2; XP_006538970.1	0.0144	-0.0224
1.26365	KO > WT	0.294656	0.3376	hemoglobin alpha, adult chain 2 [Mus musculus]	NP_001077424.1	0.3384	-0.07
0.875755	KO < WT	0.295122	-0.1914	PREDICTED: myosin light chain kinase 3 isoform X1 [Mus musculus]; myosin light chain kinase 3 isoform 2 [Mus musculus]; myosin light chain kinase 3 isoform 1 [Mus musculus]	NP_780650.2	0.0732	-0.0684
1.15749	KO > WT	0.295667	0.211	40S ribosomal protein S11 [Mus musculus]	NP_038753.1	-0.3412	0.0014
0.702904	KO < WT	0.297534	-0.5086	PREDICTED: neuron navigator 3 isoform X7 [Mus musculus]; PREDICTED: neuron navigator 3 isoform X1 [Mus musculus]; PREDICTED: neuron navigator 3 isoform X4 [Mus musculus]; PREDICTED: neuron navigator 3 isoform X2 [Mus musculus]; PREDICTED: neuron navigator 3 isoform X9 [Mus musculus]; PREDICTED: neuron navigator 3 isoform X3 [Mus musculus]; PREDICTED: neuron navigator 3 isoform X11 [Mus musculus];…	NP_001074504.1	-0.187	0.1952
0.871154	KO < WT	0.298629	-0.199	malate dehydrogenase, cytoplasmic isoform Mdh1 [Mus musculus]; malate dehydrogenase, peroxisomal isoform Mdh1x [Mus musculus]	NP_032644.3	0.2674	-0.1874
0.886382	KO < WT	0.29876	-0.174	PREDICTED: myosin-6 isoform X1 [Mus musculus]; PREDICTED: myosin-1 isoform X1 [Mus musculus]; PREDICTED: myosin-3 isoform X1 [Mus musculus]; myosin-4 [Mus musculus]; myosin-2 [Mus musculus]; myosin-6 [Mus musculus]; myosin-13 [Mus musculus]; PREDICTED: myosin-7 isoform X1 [Mus musculus]; myosin-8 [Mus musculus]	XP_006518740.1; XP_006532475.1; NP_001074719.1; XP_017171330.1	-0.1294	0.0308
1.1805	KO > WT	0.3009	0.2394	2,4-dienoyl-CoA reductase, mitochondrial precursor [Mus musculus]	NP_080448.1	-0.144	-0.2658
1.08689	KO > WT	0.3019	0.1202	PREDICTED: protein FAM210A isoform X1 [Mus musculus]	XP_006525587.1	-0.07	0.07
1.23868	KO > WT	0.302768	0.3088	PREDICTED: 39S ribosomal protein L23, mitochondrial isoform X2 [Mus musculus]; PREDICTED: 39S ribosomal protein L23, mitochondrial isoform X3 [Mus musculus]; PREDICTED: 39S ribosomal protein L23, mitochondrial isoform X1 [Mus musculus]; 39S ribosomal protein L23, mitochondrial [Mus musculus]; PREDICTED: 39S ribosomal protein L23, mitochondrial isoform X4 [Mus musculus]	XP_017177539.1	-0.092	0.1514
1.32721	KO > WT	0.307595	0.4084	60S ribosomal protein L18a [Mus musculus]	NP_084027.1	-0.1358	0.079
0.890569	KO < WT	0.307925	-0.1672	tubulin alpha-3 chain [Mus musculus]; tubulin alpha-4A chain isoform 3 [Mus musculus]; PREDICTED: tubulin alpha-1B chain isoform X1 [Mus musculus]; tubulin alpha-1A chain [Mus musculus]; PREDICTED: tubulin alpha-4A chain isoform X1 [Mus musculus]; tubulin alpha-1B chain [Mus musculus]; tubulin alpha-1C chain [Mus musculus]; tubulin alpha-4A chain isoform 1 [Mus musculus]	NP_035784.1; NP_033473.1	-0.1854	-0.076
1.12443	KO > WT	0.310334	0.1692	alpha-centractin [Mus musculus]	NP_058556.1	-0.1746	0.1016
17.8741	KO > WT	0.311605	4.1598	PREDICTED: bcl-2-like protein 13 isoform X1 [Mus musculus]; bcl-2-like protein 13 [Mus musculus]; PREDICTED: bcl-2-like protein 13 isoform X2 [Mus musculus]	NP_705736.1	0.4622	-0.3342
1.37211	KO > WT	0.315602	0.4564	PREDICTED: insulin receptor-related protein isoform X3 [Mus musculus]; PREDICTED: insulin receptor-related protein isoform X1 [Mus musculus]; insulin receptor-related protein precursor [Mus musculus]; PREDICTED: insulin receptor-related protein isoform X4 [Mus musculus]	XP_006501514.1	-0.3058	0.0488
18.0209	KO > WT	0.317461	4.1716	serine/threonine-protein phosphatase 2A catalytic subunit alpha isoform [Mus musculus]	NP_062284.1	-0.187	-0.035
1.11311	KO > WT	0.317711	0.1546	26S proteasome non-ATPase regulatory subunit 14 [Mus musculus]	NP_067501.2	0.14	0.0634
0.872	KO < WT	0.321154	-0.1976	superoxide dismutase [Cu-Zn] [Mus musculus]	NP_035564.1	0.2094	0.0578
19.7749	KO > WT	0.321276	4.3056	PREDICTED: four and a half LIM domains protein 2 isoform X1 [Mus musculus]	XP_011236736.1	-0.2804	0.1862
0.851808	KO < WT	0.322316	-0.2314	PREDICTED: PR domain zinc finger protein 2 isoform X3 [Mus musculus]; PREDICTED: PR domain zinc finger protein 2 isoform X1 [Mus musculus]; PREDICTED: PR domain zinc finger protein 2 isoform X5 [Mus musculus]; PREDICTED: PR domain zinc finger protein 2 isoform X2 [Mus musculus]; PREDICTED: PR domain zinc finger protein 2 isoform X4 [Mus musculus]; PR domain zinc finger protein 2 isoform b [Mus mu…	XP_017175407.1	-0.1436	-0.0628
0.691404	KO < WT	0.325106	-0.5324	PREDICTED: zinc finger protein 329 isoform X2 [Mus musculus]; PREDICTED: zinc finger protein 329 isoform X1 [Mus musculus]; zinc finger protein 329 [Mus musculus]	XP_006540378.1	-3.884	0.1234
0.0621802	KO < WT	0.327662	-4.0074	laminin subunit alpha-5 precursor [Mus musculus]; PREDICTED: laminin subunit alpha-5 isoform X3 [Mus musculus]; PREDICTED: laminin subunit alpha-5 isoform X1 [Mus musculus]; PREDICTED: laminin subunit alpha-5 isoform X2 [Mus musculus]	XP_006500638.1	0.3634	-0.3374
0.907519	KO < WT	0.330565	-0.14	nicotinamide phosphoribosyltransferase [Mus musculus]	NP_067499.2	-0.1728	0.0682
1.34053	KO > WT	0.33096	0.4228	myosin regulatory light chain 2, atrial isoform [Mus musculus]	NP_075017.2	0.2116	-0.1284
1.18476	KO > WT	0.332602	0.2446	PREDICTED: gasdermin-A isoform X1 [Mus musculus]; gasdermin-A [Mus musculus]	XP_006533913.1	-0.1024	0.055
0.81609	KO < WT	0.335344	-0.2932	NADH dehydrogenase [ubiquinone] 1 alpha subcomplex subunit 10, mitochondrial precursor [Mus musculus]	NP_077159.1	-0.1026	0.1874
0.767267	KO < WT	0.336281	-0.3822	PREDICTED: xin actin-binding repeat-containing protein 1 isoform X1 [Mus musculus]	XP_011241260.1	-0.0676	0.171
0.0046563	KO < WT	0.339988	-7.7466	60S ribosomal protein L10-like [Mus musculus]; PREDICTED: 60S ribosomal protein L10-like [Mus musculus]; 60S ribosomal protein L10 [Mus musculus]	NP_001156405.1	-0.5676	-7.6984
0.0631882	KO < WT	0.342039	-3.9842	NADH dehydrogenase [ubiquinone] flavoprotein 2, mitochondrial isoform 2 [Mus musculus]; NADH dehydrogenase [ubiquinone] flavoprotein 2, mitochondrial isoform 1 precursor [Mus musculus]	NP_082664.1	0.0956	-0.0318
1.27863	KO > WT	0.343039	0.3546	PREDICTED: perilipin-4 isoform X7 [Mus musculus]; PREDICTED: perilipin-4 isoform X6 [Mus musculus]; PREDICTED: perilipin-4 isoform X5 [Mus musculus]; PREDICTED: perilipin-4 isoform X1 [Mus musculus]; PREDICTED: perilipin-4 isoform X8 [Mus musculus]; PREDICTED: perilipin-4 isoform X4 [Mus musculus]; PREDICTED: perilipin-4 isoform X2 [Mus musculus]; PREDICTED: perilipin-4 isoform X3 [Mus musculus];…	XP_011244850.1	0.0584	-0.0558
221.383	KO > WT	0.349179	7.7904	synemin isoform L [Mus musculus]; synemin isoform M [Mus musculus]; synemin isoform H [Mus musculus]	NP_964001.2	0.174	0.0066
1.20064	KO > WT	0.350921	0.2638	PREDICTED: annexin A2 isoform X1 [Mus musculus]	XP_006510859.1	0.5128	-0.2562
0.834741	KO < WT	0.351245	-0.2606	PREDICTED: four and a half LIM domains protein 1 isoform X2 [Mus musculus]; PREDICTED: four and a half LIM domains protein 1 isoform X5 [Mus musculus]; PREDICTED: four and a half LIM domains protein 1 isoform X3 [Mus musculus]; PREDICTED: four and a half LIM domains protein 1 isoform X4 [Mus musculus]; PREDICTED: four and a half LIM domains protein 1 isoform X6 [Mus musculus]; four and a half LIM…	XP_006527864.1	0.0536	-0.0302
0.911428	KO < WT	0.353466	-0.1338	PREDICTED: myosin-6 isoform X1 [Mus musculus]; myosin-6 [Mus musculus]; PREDICTED: myosin-7 isoform X1 [Mus musculus]	XP_006518740.1; XP_017171330.1	-0.3698	0.1388
0.945664	KO < WT	0.3549	-0.0806	PREDICTED: myomesin-2 isoform X1 [Mus musculus]; PREDICTED: myomesin-2 isoform X2 [Mus musculus]	XP_006508790.1	-0.0412	0.1146
0.833238	KO < WT	0.355238	-0.2632	PREDICTED: uncharacterized protein C1orf87 homolog isoform X1 [Mus musculus]	XP_006503324.1	-0.0168	0.0772
14.5546	KO > WT	0.355924	3.8634	PREDICTED: laminin subunit beta-2 isoform X1 [Mus musculus]	XP_006511711.1	0.0172	0.1248
0.892794	KO < WT	0.356852	-0.1636	elongation factor 1-alpha 1 [Mus musculus]	NP_034236.2	-0.2518	0.0508
1.14536	KO > WT	0.360601	0.1958	PREDICTED: MICOS complex subunit Mic60 isoform X1 [Mus musculus]; MICOS complex subunit Mic60 isoform 3 [Mus musculus]; PREDICTED: MICOS complex subunit Mic60 isoform X3 [Mus musculus]; MICOS complex subunit Mic60 isoform 1 [Mus musculus]; MICOS complex subunit Mic60 isoform 6 [Mus musculus]; MICOS complex subunit Mic60 isoform 2 [Mus musculus]; PREDICTED: MICOS complex subunit Mic60 isoform X5 […	NP_083949.2	-0.0344	-0.0322
204.676	KO > WT	0.361255	7.6772	dnaJ homolog subfamily A member 4 [Mus musculus]; PREDICTED: dnaJ homolog subfamily A member 4 isoform X1 [Mus musculus]	XP_006511388.1	-0.4242	-0.2042
0.82188	KO < WT	0.361756	-0.283	filamin-C isoform 2 [Mus musculus]; filamin-C isoform 1 [Mus musculus]	NP_001074654.1	-0.2198	0.0376
299.539	KO > WT	0.365992	8.2266	39S ribosomal protein L28, mitochondrial [Mus musculus]	NP_077189.2	-0.3478	0.137
0.84043	KO < WT	0.366078	-0.2508	PREDICTED: RAS protein activator like-3 isoform X3 [Mus musculus]; PREDICTED: RAS protein activator like-3 isoform X1 [Mus musculus]; RAS protein activator like-3 isoform 1 [Mus musculus]; RAS protein activator like-3 isoform 2 [Mus musculus]	XP_006524475.1	-7.5128	-7.6904
0.82645	KO < WT	0.36674	-0.275	PREDICTED: myosin-7B isoform X4 [Mus musculus]; PREDICTED: myosin-7B isoform X2 [Mus musculus]; PREDICTED: myosin-7B isoform X1 [Mus musculus]; PREDICTED: myosin-7B isoform X5 [Mus musculus]; PREDICTED: myosin-7B isoform X6 [Mus musculus]; PREDICTED: myosin-7B isoform X3 [Mus musculus]; myosin-7B [Mus musculus]	XP_017174700.1	-0.0674	0.0288
0.923382	KO < WT	0.369353	-0.115	NADH dehydrogenase [ubiquinone] iron-sulfur protein 7, mitochondrial precursor [Mus musculus]; PREDICTED: NADH dehydrogenase [ubiquinone] iron-sulfur protein 7, mitochondrial isoform X1 [Mus musculus]	NP_083548.1	-0.021	-0.04
0.857376	KO < WT	0.370811	-0.222	LIM domain-binding protein 3 isoform b [Mus musculus]; PREDICTED: LIM domain-binding protein 3 isoform X1 [Mus musculus]; LIM domain-binding protein 3 isoform g [Mus musculus]	XP_017171508.1	0.1962	-0.1738
313.56	KO > WT	0.371557	8.2926	leucine-rich repeat-containing protein 10B [Mus musculus]	NP_001104610.1	-0.067	0.0468
0.893785	KO < WT	0.372272	-0.162	abscission/NoCut checkpoint regulator isoform 2 [Mus musculus]; PREDICTED: abscission/NoCut checkpoint regulator isoform X1 [Mus musculus]; PREDICTED: abscission/NoCut checkpoint regulator isoform X3 [Mus musculus]; PREDICTED: abscission/NoCut checkpoint regulator isoform X4 [Mus musculus]; PREDICTED: abscission/NoCut checkpoint regulator isoform X2 [Mus musculus]; abscission/NoCut checkpoint reg…	XP_006500266.1	0.2048	-0.1828
0.862263	KO < WT	0.37309	-0.2138	60S ribosomal protein L5 [Mus musculus]; PREDICTED: 60S ribosomal protein L5 isoform X1 [Mus musculus]	NP_058676.1	-0.2332	-0.0092
0.656743	KO < WT	0.373493	-0.6066	desmin [Mus musculus]; vimentin [Mus musculus]	NP_034173.1; NP_035831.2	-0.2092	0.0722
0.894033	KO < WT	0.375931	-0.1616	PREDICTED: B-cell CLL/lymphoma 9 protein isoform X1 [Mus musculus]; PREDICTED: B-cell CLL/lymphoma 9 protein isoform X3 [Mus musculus]; PREDICTED: B-cell CLL/lymphoma 9 protein isoform X2 [Mus musculus]	XP_006502351.1	-0.0844	0.0828
0.846159	KO < WT	0.377012	-0.241	heat shock protein beta-8 [Mus musculus]	NP_109629.1	0.046	-0.0126
0.881358	KO < WT	0.378597	-0.1822	receptor of activated protein C kinase 1 [Mus musculus]	NP_032169.1	0.0368	-0.1526
1.1365	KO > WT	0.378705	0.1846	collagen alpha-6(VI) chain isoform 1 precursor [Mus musculus]; PREDICTED: collagen alpha-6(VI) chain isoform X1 [Mus musculus]	NP_001096077.1	-0.7114	-0.1048
1.1108	KO > WT	0.380519	0.1516	26S proteasome regulatory subunit 8 [Mus musculus]	NP_032976.1	-0.2004	-0.0558
0.00371454	KO < WT	0.380544	-8.0726	KN motif and ankyrin repeat domain-containing protein 2 [Mus musculus]	NP_663586.3	-0.1118	0.0062
1.12303	KO > WT	0.381334	0.1674	28S ribosomal protein S31, mitochondrial precursor [Mus musculus]; PREDICTED: 28S ribosomal protein S31, mitochondrial isoform X1 [Mus musculus]	NP_065585.1	0.5674	-0.454
0.895894	KO < WT	0.382919	-0.1586	PREDICTED: myosin-1 isoform X1 [Mus musculus]; PREDICTED: myosin-3 isoform X1 [Mus musculus]; myosin-4 [Mus musculus]; myosin-2 [Mus musculus]; myosin-8 [Mus musculus]	XP_006532475.1	-0.0454	-3.9088
0.867779	KO < WT	0.383711	-0.2046	PREDICTED: sorbin and SH3 domain-containing protein 1 isoform X23 [Mus musculus]; PREDICTED: sorbin and SH3 domain-containing protein 1 isoform X34 [Mus musculus]; PREDICTED: sorbin and SH3 domain-containing protein 1 isoform X11 [Mus musculus]; PREDICTED: sorbin and SH3 domain-containing protein 1 isoform X4 [Mus musculus]; PREDICTED: sorbin and SH3 domain-containing protein 1 isoform X21 [Mus m…	XP_006526852.1	-0.3752	0.1028
0.897634	KO < WT	0.38439	-0.1558	myosin-11 isoform 1 [Mus musculus]; PREDICTED: myosin-10 isoform X2 [Mus musculus]; PREDICTED: myosin-6 isoform X1 [Mus musculus]; PREDICTED: myosin-11 isoform X3 [Mus musculus]; PREDICTED: myosin-11 isoform X1 [Mus musculus]; PREDICTED: myosin-10 isoform X3 [Mus musculus]; myosin-6 [Mus musculus]; PREDICTED: myosin-10 isoform X1 [Mus musculus]; PREDICTED: myosin-11 isoform X2 [Mus musculus]; myo…	XP_017170323.1; XP_006518740.1; NP_001155247.1	-0.0024	-0.047
0.00665659	KO < WT	0.390202	-7.231	keratin, type I cytoskeletal 14 isoform 3 [Mus musculus]; keratin, type I cytoskeletal 42 [Mus musculus]; keratin, type I cytoskeletal 14 isoform 1 [Mus musculus]	NP_997648.2; NP_058654.1	0.1418	-0.0836
0.867418	KO < WT	0.390846	-0.2052	tubulin beta-2A chain [Mus musculus]; tubulin beta-3 chain [Mus musculus]; tubulin beta-5 chain [Mus musculus]; tubulin beta-2B chain [Mus musculus]	NP_035785.1	-0.0164	-0.0376
1.10911	KO > WT	0.394894	0.1494	PREDICTED: heterogeneous nuclear ribonucleoprotein F isoform X1 [Mus musculus]	XP_006506892.1	-0.1368	0.0146
1.14076	KO > WT	0.396675	0.19	spectrin beta chain, erythrocytic [Mus musculus]	NP_038703.3	0.0156	0.008
140.147	KO > WT	0.397064	7.1308	PREDICTED: leucine-rich repeat flightless-interacting protein 2 isoform X9 [Mus musculus]; PREDICTED: leucine-rich repeat flightless-interacting protein 2 isoform X21 [Mus musculus]; PREDICTED: leucine-rich repeat flightless-interacting protein 2 isoform X6 [Mus musculus]; PREDICTED: leucine-rich repeat flightless-interacting protein 2 isoform X3 [Mus musculus]; PREDICTED: leucine-rich repeat fli…	XP_011241302.1	-0.0288	0.6154
0.918913	KO < WT	0.398968	-0.122	AFG3-like protein 2 [Mus musculus]; PREDICTED: AFG3-like protein 2 isoform X1 [Mus musculus]	NP_081406.1	-0.2564	-0.0484
0.894901	KO < WT	0.402146	-0.1602	PREDICTED: trimeric intracellular cation channel type A isoform X2 [Mus musculus]; trimeric intracellular cation channel type A [Mus musculus]; PREDICTED: trimeric intracellular cation channel type A isoform X1 [Mus musculus]	NP_653117.1	-0.0166	0.0338
1.12756	KO > WT	0.404393	0.1732	ADP-ribosylation factor GTPase-activating protein 2 isoform 1 [Mus musculus]; ADP-ribosylation factor GTPase-activating protein 2 isoform 2 [Mus musculus]	NP_001159496.1	0.583	-0.4138
0.896142	KO < WT	0.407828	-0.1582	fatty acid-binding protein, heart [Mus musculus]	NP_034304.1	-0.1444	0.1694
0.887488	KO < WT	0.408755	-0.1722	PREDICTED: myosin-7B isoform X4 [Mus musculus]; PREDICTED: myosin-6 isoform X1 [Mus musculus]; PREDICTED: myosin-1 isoform X1 [Mus musculus]; PREDICTED: myosin-7B isoform X2 [Mus musculus]; PREDICTED: myosin-3 isoform X1 [Mus musculus]; myosin-4 [Mus musculus]; PREDICTED: myosin-7B isoform X1 [Mus musculus]; PREDICTED: myosin-7B isoform X5 [Mus musculus]; myosin-2 [Mus musculus]; myosin-6 [Mus mu…	XP_006518740.1; XP_006532475.1; XP_017174700.1; XP_017171330.1	-7.2878	-15.167
0.884173	KO < WT	0.408757	-0.1776	neurofilament light polypeptide [Mus musculus]	NP_035040.1	0.4946	-0.0176
1.08583	KO > WT	0.411939	0.1188	L-lactate dehydrogenase A chain isoform 2 [Mus musculus]; L-lactate dehydrogenase A chain isoform 1 [Mus musculus]	NP_001129541.2	-0.0712	0.076
1.05511	KO > WT	0.416354	0.0774	queuine tRNA-ribosyltransferase catalytic subunit 1 [Mus musculus]; PREDICTED: queuine tRNA-ribosyltransferase isoform X4 [Mus musculus]	NP_068688.2	0.4634	-0.4286
9.05428	KO > WT	0.417325	3.1786	laminin subunit alpha-4 precursor [Mus musculus]	NP_034811.2	-0.1622	0.2024
0.804855	KO < WT	0.42011	-0.3132	PREDICTED: nebulette isoform X1 [Mus musculus]; PREDICTED: nebulette isoform X2 [Mus musculus]; PREDICTED: nebulette isoform X3 [Mus musculus]	XP_006497619.1	-4.0598	-3.71
0.825763	KO < WT	0.422015	-0.2762	PREDICTED: myotilin isoform X1 [Mus musculus]; PREDICTED: myotilin isoform X2 [Mus musculus]	XP_006526194.1	-0.063	0.035
0.903001	KO < WT	0.423785	-0.1472	histone-lysine N-methyltransferase Smyd1 isoform 2 [Mus musculus]; histone-lysine N-methyltransferase Smyd1 isoform 1 [Mus musculus]	NP_001153599.1	-0.2964	0.183
0.927873	KO < WT	0.424224	-0.108	tubulin beta-4A chain [Mus musculus]; tubulin beta-4B chain [Mus musculus]	NP_033477.2; NP_666228.1	-0.2204	-0.0158
0.85169	KO < WT	0.426404	-0.2316	heat shock protein beta-7 [Mus musculus]	NP_038896.2	-0.148	0.0242
0.815298	KO < WT	0.428374	-0.2946	keratin, type II cytoskeletal 8 [Mus musculus]; peripherin isoform 3 [Mus musculus]; keratin, type II cytoskeletal 7 [Mus musculus]; PREDICTED: peripherin isoform X2 [Mus musculus]; desmin [Mus musculus]; PREDICTED: peripherin isoform X1 [Mus musculus]; peripherin isoform 2 [Mus musculus]; vimentin [Mus musculus]	NP_034173.1; XP_006520694.1; NP_035831.2	-0.1828	-0.0628
1.07983	KO > WT	0.43696	0.1108	78 kDa glucose-regulated protein precursor [Mus musculus]; heat shock cognate 71 kDa protein [Mus musculus]; heat shock 70 kDa protein 1-like [Mus musculus]; PREDICTED: heat shock-related 70 kDa protein 2 isoform X1 [Mus musculus]	NP_071705.3; NP_112442.2	0.6388	-0.3026
1.08463	KO > WT	0.439926	0.1172	40S ribosomal protein S18 [Mus musculus]	NP_035426.1	0.124	-0.0562
0.719567	KO < WT	0.440168	-0.4748	neurofilament light polypeptide [Mus musculus]; alpha-internexin [Mus musculus]; neurofilament medium polypeptide [Mus musculus]; desmin [Mus musculus]; vimentin [Mus musculus]; neurofilament heavy polypeptide [Mus musculus]	NP_035040.1; NP_034173.1; NP_035831.2	-22.5118	-7.3612
0.90463	KO < WT	0.443236	-0.1446	tubulin beta-2A chain [Mus musculus]; tubulin beta-5 chain [Mus musculus]; tubulin beta-4B chain [Mus musculus]; tubulin beta-2B chain [Mus musculus]	NP_035785.1; NP_666228.1	0.5076	-0.0974
1.11744	KO > WT	0.451542	0.1602	PREDICTED: O-phosphoseryl-tRNA(Sec) selenium transferase isoform X1 [Mus musculus]; O-phosphoseryl-tRNA(Sec) selenium transferase [Mus musculus]	NP_766078.1	-0.0216	0.055
0.837174	KO < WT	0.452785	-0.2564	oviduct-specific glycoprotein precursor [Mus musculus]	NP_031722.1	-2.77556e-18	0.0344
0.80296	KO < WT	0.453498	-0.3166	histone H2B type 1-B [Mus musculus]; PREDICTED: histone H2B type 1-P isoform X1 [Mus musculus]; histone H2B type 2-B [Mus musculus]; histone H2B type 2-E [Mus musculus]; histone H2B type 1-K [Mus musculus]; histone H2B type 1-M [Mus musculus]; histone H2B type 1-H [Mus musculus]; histone H2B type 1-A [Mus musculus]; histone H2B type 3-A [Mus musculus]; histone H2B type 1-P isoform 1 [Mus musculus…	NP_835509.2	-0.177	0.1704
0.9015	KO < WT	0.455929	-0.1496	40S ribosomal protein S23 [Mus musculus]	NP_077137.1	-0.2314	0.025
9.3593	KO > WT	0.459258	3.2264	histone H1.4 [Mus musculus]; histone H1t [Mus musculus]; histone H1.5 [Mus musculus]; histone H1.2 [Mus musculus]; histone H1.3 [Mus musculus]	NP_056602.1; NP_064418.1; NP_056601.1	-0.301	0.0328
0.0037022	KO < WT	0.460151	-8.0774	PREDICTED: NAD-dependent protein deacylase sirtuin-5, mitochondrial isoform X1 [Mus musculus]; NAD-dependent protein deacylase sirtuin-5, mitochondrial [Mus musculus]; PREDICTED: NAD-dependent protein deacylase sirtuin-5, mitochondrial isoform X2 [Mus musculus]	XP_006517014.1	-0.0382	-0.051
1.05088	KO > WT	0.465905	0.0716	pyruvate dehydrogenase E1 component subunit beta, mitochondrial precursor [Mus musculus]	NP_077183.1	-0.032	0.0062
0.866577	KO < WT	0.470926	-0.2066	PREDICTED: 60S ribosomal protein L15 isoform X1 [Mus musculus]	XP_006518144.1	0.244	-0.1582
0.940435	KO < WT	0.471785	-0.0886	electron transfer flavoprotein subunit alpha, mitochondrial [Mus musculus]	NP_663590.3	0.526	-0.358
0.885154	KO < WT	0.473916	-0.176	PREDICTED: dystrophin isoform X3 [Mus musculus]; PREDICTED: utrophin isoform X5 [Mus musculus]; PREDICTED: dystrophin-related protein 2 isoform X2 [Mus musculus]; PREDICTED: utrophin isoform X1 [Mus musculus]; PREDICTED: dystrophin-related protein 2 isoform X3 [Mus musculus]; PREDICTED: utrophin isoform X7 [Mus musculus]; PREDICTED: dystrophin isoform X6 [Mus musculus]; PREDICTED: dystrophin isof…	XP_006527830.1	-0.0532	0.1104
0.942393	KO < WT	0.475271	-0.0856	heat shock cognate 71 kDa protein [Mus musculus]; PREDICTED: heat shock-related 70 kDa protein 2 isoform X1 [Mus musculus]	NP_112442.2	0.5282	-0.3432
0.928131	KO < WT	0.479556	-0.1076	elongation factor 1-alpha 1 [Mus musculus]; elongation factor 1-alpha 2 [Mus musculus]	NP_034236.2; NP_031932.1	0.0286	-0.0032
0.762072	KO < WT	0.482604	-0.392	PREDICTED: sorbin and SH3 domain-containing protein 2 isoform X23 [Mus musculus]; PREDICTED: sorbin and SH3 domain-containing protein 2 isoform X22 [Mus musculus]; PREDICTED: sorbin and SH3 domain-containing protein 2 isoform X29 [Mus musculus]; PREDICTED: sorbin and SH3 domain-containing protein 2 isoform X26 [Mus musculus]; PREDICTED: sorbin and SH3 domain-containing protein 2 isoform X31 [Mus …	XP_017168176.1	0.1346	0.0174
1.15845	KO > WT	0.484113	0.2122	PREDICTED: myosin-7 isoform X1 [Mus musculus]	XP_017171330.1	0.3084	0.0764
1.15845	KO > WT	0.48436	0.2122	40S ribosomal protein S9 [Mus musculus]	NP_084043.1	-0.029	-0.1048
0.803405	KO < WT	0.48594	-0.3158	protein FAM173B [Mus musculus]; PREDICTED: protein FAM173B isoform X1 [Mus musculus]	NP_080822.1	-0.1092	-0.0874
0.94829	KO < WT	0.486264	-0.0766	PREDICTED: ATP-dependent 6-phosphofructokinase, muscle type isoform X2 [Mus musculus]; PREDICTED: ATP-dependent 6-phosphofructokinase, muscle type isoform X1 [Mus musculus]	XP_006520664.1	0.2552	-0.0556
0.844986	KO < WT	0.492108	-0.243	dnaJ homolog subfamily C member 10 precursor [Mus musculus]	NP_077143.2	-0.1402	-0.0216
0.884908	KO < WT	0.494229	-0.1764	PREDICTED: 39S ribosomal protein L24, mitochondrial isoform X1 [Mus musculus]	XP_006502003.1	-0.1976	-0.1652
1.12678	KO > WT	0.495115	0.1722	collagen alpha-5(IV) chain precursor [Mus musculus]; collagen alpha-1(IV) chain precursor [Mus musculus]; PREDICTED: collagen alpha-1(IV) chain isoform X1 [Mus musculus]; PREDICTED: collagen alpha-5(IV) chain isoform X2 [Mus musculus]; PREDICTED: collagen alpha-5(IV) chain isoform X3 [Mus musculus]; PREDICTED: collagen alpha-5(IV) chain isoform X1 [Mus musculus]	NP_031762.2	-7.4516	-7.7724
0.89664	KO < WT	0.501848	-0.1574	calpain-2 catalytic subunit [Mus musculus]	NP_033924.2	0.196	-0.2424
0.939393	KO < WT	0.50542	-0.0902	isocitrate dehydrogenase [NADP], mitochondrial precursor [Mus musculus]; PREDICTED: isocitrate dehydrogenase [NADP], mitochondrial isoform X1 [Mus musculus]	NP_766599.2	0.3704	-0.1572
0.935494	KO < WT	0.50596	-0.0962	methylcrotonoyl-CoA carboxylase beta chain, mitochondrial [Mus musculus]	NP_084302.1	-0.121	0.0172
0.0537944	KO < WT	0.506619	-4.2164	moesin [Mus musculus]	NP_034963.2	0.2404	-0.2688
0.881602	KO < WT	0.510212	-0.1818	NADH dehydrogenase [ubiquinone] iron-sulfur protein 8, mitochondrial [Mus musculus]	NP_659119.2	-4.0728	-0.0886
1.1108	KO > WT	0.514027	0.1516	myosin-11 isoform 1 [Mus musculus]; PREDICTED: myosin-10 isoform X2 [Mus musculus]; PREDICTED: myosin-11 isoform X3 [Mus musculus]; PREDICTED: myosin-11 isoform X1 [Mus musculus]; PREDICTED: myosin-10 isoform X3 [Mus musculus]; PREDICTED: myosin-10 isoform X1 [Mus musculus]; PREDICTED: myosin-11 isoform X2 [Mus musculus]; myosin-11 isoform 2 [Mus musculus]; myosin-10 [Mus musculus]	XP_017170323.1; NP_001155247.1	-11.565	-3.4924
0.922615	KO < WT	0.514256	-0.1162	laminin subunit gamma-1 precursor [Mus musculus]	NP_034813.2	-0.1388	0.2174
0.921464	KO < WT	0.515435	-0.118	myosin-13 [Mus musculus]	NP_001074719.1	-0.0472	-0.0118
0.80452	KO < WT	0.515666	-0.3138	collagen alpha-2(I) chain preproprotein [Mus musculus]	NP_031769.2	0.6722	0.0862
0.855358	KO < WT	0.516308	-0.2254	coagulation factor XIII A chain precursor [Mus musculus]	NP_083060.2	0.2876	-0.05
0.937441	KO < WT	0.517212	-0.0932	PREDICTED: glyceraldehyde-3-phosphate dehydrogenase isoform X1 [Mus musculus]; glyceraldehyde-3-phosphate dehydrogenase isoform 1 [Mus musculus]; PREDICTED: glyceraldehyde-3-phosphate dehydrogenase [Mus musculus]	NP_001276655.1	0.0164	-0.0284
0.908652	KO < WT	0.52331	-0.1382	PREDICTED: protein NDRG2 isoform X3 [Mus musculus]; PREDICTED: protein NDRG2 isoform X2 [Mus musculus]; PREDICTED: protein NDRG2 isoform X1 [Mus musculus]; PREDICTED: protein NDRG2 isoform X4 [Mus musculus]	XP_017171537.1	0.613	0.0526
0.921081	KO < WT	0.523665	-0.1186	PREDICTED: myosin-7B isoform X4 [Mus musculus]; PREDICTED: myosin-6 isoform X1 [Mus musculus]; PREDICTED: myosin-1 isoform X1 [Mus musculus]; PREDICTED: myosin-7B isoform X2 [Mus musculus]; PREDICTED: myosin-3 isoform X1 [Mus musculus]; myosin-4 [Mus musculus]; PREDICTED: myosin-7B isoform X1 [Mus musculus]; PREDICTED: myosin-7B isoform X5 [Mus musculus]; myosin-2 [Mus musculus]; myosin-6 [Mus mu…	XP_006518740.1; XP_006532475.1; XP_017174700.1	0.1002	0.1908
0.00377162	KO < WT	0.526805	-8.0506	PREDICTED: laminin subunit beta-3 isoform X1 [Mus musculus]	XP_006497295.1	-3.271	-11.4976
1.08237	KO > WT	0.53034	0.1142	PREDICTED: beta-enolase isoform X2 [Mus musculus]; PREDICTED: beta-enolase isoform X1 [Mus musculus]	XP_006532224.1	0.0138	-0.1408
1.42227	KO > WT	0.532278	0.5082	PREDICTED: zinc finger CCCH domain-containing protein 3 isoform X2 [Mus musculus]; zinc finger CCCH domain-containing protein 3 [Mus musculus]; PREDICTED: zinc finger CCCH domain-containing protein 3 isoform X1 [Mus musculus]	NP_742119.1	-0.0326	-0.0694
1.03828	KO > WT	0.535097	0.0542	ATP synthase subunit alpha, mitochondrial precursor [Mus musculus]	NP_031531.1	-7.7196	-7.7598
260.294	KO > WT	0.536297	8.024	40S ribosomal protein S25 [Mus musculus]	NP_077228.1	0.0532	-0.0088
0.960195	KO < WT	0.536614	-0.0586	ES1 protein homolog, mitochondrial precursor [Mus musculus]	NP_613067.1	-0.0052	-0.4178
235.437	KO > WT	0.537461	7.8792	pyruvate dehydrogenase protein X component, mitochondrial [Mus musculus]	NP_780303.1	-15.4182	-7.8502
1.06275	KO > WT	0.541322	0.0878	D-beta-hydroxybutyrate dehydrogenase, mitochondrial precursor [Mus musculus]	NP_780386.3	4.1092	0.0392
1.04362	KO > WT	0.543141	0.0616	protein FAM89A [Mus musculus]	NP_001074589.1	-0.0532	0.0618
1.0952	KO > WT	0.550805	0.1312	fibrinogen alpha chain isoform 1 preproprotein [Mus musculus]; fibrinogen alpha chain isoform 2 precursor [Mus musculus]	NP_001104518.1	-0.1168	0.1764
0.00526993	KO < WT	0.552062	-7.568	PREDICTED: arf-GAP with SH3 domain, ANK repeat and PH domain-containing protein 2 isoform X2 [Mus musculus]; arf-GAP with SH3 domain, ANK repeat and PH domain-containing protein 2 isoform a [Mus musculus]; arf-GAP with SH3 domain, ANK repeat and PH domain-containing protein 2 isoform c [Mus musculus]; arf-GAP with SH3 domain, ANK repeat and PH domain-containing protein 2 isoform b [Mus musculus];…	XP_006515110.1	0.018	-0.0176
1.05585	KO > WT	0.552271	0.0784	medium-chain specific acyl-CoA dehydrogenase, mitochondrial precursor [Mus musculus]	NP_031408.1	-0.1022	0.0796
1.09126	KO > WT	0.554342	0.126	PREDICTED: mitochondrial import inner membrane translocase subunit TIM50 isoform X1 [Mus musculus]; mitochondrial import inner membrane translocase subunit TIM50 precursor [Mus musculus]	XP_011248975.1	15.0278	14.1392
0.931999	KO < WT	0.554435	-0.1016	fibrinogen beta chain preproprotein [Mus musculus]	NP_862897.1	-0.4144	0.2386
1.20731	KO > WT	0.555412	0.2718	keratin, type I cytoskeletal 23 [Mus musculus]; keratin, type I cytoskeletal 17 [Mus musculus]	NP_034793.1	-0.0282	0.0294
0.907016	KO < WT	0.560238	-0.1408	collagen alpha-3(VI) chain isoform 1 precursor [Mus musculus]; collagen alpha-3(VI) chain isoform 2 precursor [Mus musculus]	NP_001229938.1	0.1386	-0.0836
0.924151	KO < WT	0.565918	-0.1138	tubulin beta-4A chain [Mus musculus]	NP_033477.2	0.2294	-0.2608
1.08493	KO > WT	0.566928	0.1176	PREDICTED: myosin-6 isoform X1 [Mus musculus]; PREDICTED: myosin-3 isoform X1 [Mus musculus]; myosin-2 [Mus musculus]; myosin-6 [Mus musculus]; myosin-13 [Mus musculus]; myosin-8 [Mus musculus]	XP_006518740.1; XP_006532475.1; NP_001074719.1	-0.1364	0.172
1.05981	KO > WT	0.571627	0.0838	ubiquinone biosynthesis O-methyltransferase, mitochondrial [Mus musculus]; PREDICTED: ubiquinone biosynthesis O-methyltransferase, mitochondrial isoform X1 [Mus musculus]	NP_766275.1	0.1894	-0.5004
1.03828	KO > WT	0.578885	0.0542	dihydrolipoyllysine-residue acetyltransferase component of pyruvate dehydrogenase complex, mitochondrial [Mus musculus]	NP_663589.3	0.1692	0.0962
1.06481	KO > WT	0.581203	0.0906	heat shock protein beta-1 [Mus musculus]	NP_038588.2	0.0808	-0.0794
0.954886	KO < WT	0.593246	-0.0666	PREDICTED: myosin-7B isoform X4 [Mus musculus]; PREDICTED: myosin-6 isoform X1 [Mus musculus]; PREDICTED: myosin-1 isoform X1 [Mus musculus]; PREDICTED: myosin-7B isoform X2 [Mus musculus]; PREDICTED: myosin-3 isoform X1 [Mus musculus]; myosin-4 [Mus musculus]; PREDICTED: myosin-7B isoform X1 [Mus musculus]; PREDICTED: myosin-7B isoform X5 [Mus musculus]; myosin-2 [Mus musculus]; myosin-6 [Mus mu…	XP_006518740.1; XP_006532475.1; XP_017174700.1; NP_001074719.1; XP_017171330.1	-0.1834	0.398
16.7955	KO > WT	0.597833	4.07	interferon gamma induced GTPase [Mus musculus]	NP_061208.3	-0.0142	0.015
1.02897	KO > WT	0.600804	0.0412	succinate--CoA ligase [GDP-forming] subunit beta, mitochondrial isoform 2 [Mus musculus]; succinate--CoA ligase [GDP-forming] subunit beta, mitochondrial isoform 1 precursor [Mus musculus]; PREDICTED: succinyl-CoA ligase [GDP-forming] subunit beta, mitochondrial isoform X1 [Mus musculus]	NP_035637.2	0.326	-0.884
0.0842021	KO < WT	0.603143	-3.57	PREDICTED: actin-binding LIM protein 2 isoform X4 [Mus musculus]; PREDICTED: actin-binding LIM protein 2 isoform X24 [Mus musculus]; PREDICTED: actin-binding LIM protein 2 isoform X8 [Mus musculus]; PREDICTED: actin-binding LIM protein 2 isoform X23 [Mus musculus]; PREDICTED: actin-binding LIM protein 2 isoform X5 [Mus musculus]; actin-binding LIM protein 2 isoform 1 [Mus musculus]; actin-binding…	XP_006503970.1	-0.1384	0.2248
0.868742	KO < WT	0.605078	-0.203	LIM domain and actin-binding protein 1 isoform b [Mus musculus]; LIM domain and actin-binding protein 1 isoform a [Mus musculus]	NP_001107017.1	0.0324	-0.0392
0.865737	KO < WT	0.606813	-0.208	biglycan preproprotein [Mus musculus]; PREDICTED: biglycan isoform X1 [Mus musculus]; decorin preproprotein [Mus musculus]	XP_006527821.1	0.0008	-0.0536
0.933939	KO < WT	0.609684	-0.0986	fibronectin isoform f precursor [Mus musculus]; fibronectin isoform a precursor [Mus musculus]; PREDICTED: fibronectin isoform X3 [Mus musculus]; PREDICTED: fibronectin isoform X6 [Mus musculus]; PREDICTED: fibronectin isoform X5 [Mus musculus]; fibronectin isoform c precursor [Mus musculus]; fibronectin isoform g precursor [Mus musculus]; fibronectin isoform e precursor [Mus musculus]; fibronect…	NP_034363.1	-0.0084	-0.1286
1.1068	KO > WT	0.615909	0.1464	40S ribosomal protein S3a [Mus musculus]	NP_058655.3	0.0966	-0.1156
0.920188	KO < WT	0.621099	-0.12	PREDICTED: ankyrin-2 isoform X30 [Mus musculus]; PREDICTED: ankyrin-2 isoform X31 [Mus musculus]; PREDICTED: ankyrin-2 isoform X10 [Mus musculus]; PREDICTED: ankyrin-2 isoform X12 [Mus musculus]; PREDICTED: ankyrin-2 isoform X6 [Mus musculus]; PREDICTED: ankyrin-2 isoform X27 [Mus musculus]; PREDICTED: ankyrin-2 isoform X41 [Mus musculus]; PREDICTED: ankyrin-2 isoform X1 [Mus musculus]; PREDICTED…	XP_017174914.1	-0.2056	0.0082
1.06422	KO > WT	0.62285	0.0898	creatine kinase S-type, mitochondrial precursor [Mus musculus]	NP_940807.1	-0.253	14.8224
0.88148	KO < WT	0.623438	-0.182	PREDICTED: NADH dehydrogenase [ubiquinone] 1 alpha subcomplex subunit 13 isoform X1 [Mus musculus]; PREDICTED: NADH dehydrogenase [ubiquinone] 1 alpha subcomplex subunit 13 isoform X2 [Mus musculus]; PREDICTED: NADH dehydrogenase [ubiquinone] 1 alpha subcomplex subunit 13 isoform X5 [Mus musculus]; PREDICTED: NADH dehydrogenase [ubiquinone] 1 alpha subcomplex subunit 13 isoform X3 [Mus musculus]	XP_006509791.1	-0.097	0.1006
1.02797	KO > WT	0.623461	0.0398	ubiquitin-60S ribosomal protein L40 precursor [Mus musculus]; ubiquitin-40S ribosomal protein S27a precursor [Mus musculus]; polyubiquitin-B [Mus musculus]; polyubiquitin-C [Mus musculus]	NP_001029037.1	0.393	-0.1278
0.950132	KO < WT	0.630391	-0.0738	Y-box-binding protein 3 long isoform [Mus musculus]; Y-box-binding protein 2 isoform 2 [Mus musculus]; PREDICTED: Y-box-binding protein 2 isoform X3 [Mus musculus]; PREDICTED: Y-box-binding protein 2 isoform X1 [Mus musculus]; Y-box-binding protein 3 short isoform [Mus musculus]; nuclease-sensitive element-binding protein 1 [Mus musculus]; Y-box-binding protein 2 isoform 1 [Mus musculus]; PREDICT…	XP_006533801.1; XP_006502996.1	-0.1376	0.2364
0.970365	KO < WT	0.633982	-0.0434	trifunctional enzyme subunit alpha, mitochondrial precursor [Mus musculus]	NP_849209.1	-0.0284	-0.0862
1.07341	KO > WT	0.634294	0.1022	heat shock protein beta-6 [Mus musculus]; PREDICTED: heat shock protein beta-6 isoform X1 [Mus musculus]	NP_001012401.1	0.279	-0.1878
1.1221	KO > WT	0.635428	0.1662	dihydrolipoyllysine-residue succinyltransferase component of 2-oxoglutarate dehydrogenase complex, mitochondrial [Mus musculus]; PREDICTED: dihydrolipoyllysine-residue succinyltransferase component of 2-oxoglutarate dehydrogenase complex, mitochondrial isoform X1 [Mus musculus]	NP_084501.1	-0.1022	0.197
0.900376	KO < WT	0.636955	-0.1514	60S ribosomal protein L24 [Mus musculus]	NP_077180.1	0.1094	-0.088
0.965267	KO < WT	0.637129	-0.051	isocitrate dehydrogenase [NAD] subunit beta, mitochondrial [Mus musculus]; PREDICTED: isocitrate dehydrogenase [NAD] subunit beta, mitochondrial isoform X1 [Mus musculus]	NP_570954.1	-0.2054	0.1278
1.05278	KO > WT	0.638002	0.0742	PREDICTED: sarcalumenin isoform X3 [Mus musculus]; PREDICTED: sarcalumenin isoform X1 [Mus musculus]; sarcalumenin isoform 2 precursor [Mus musculus]; PREDICTED: sarcalumenin isoform X2 [Mus musculus]; sarcalumenin isoform 1 precursor [Mus musculus]; PREDICTED: sarcalumenin isoform X5 [Mus musculus]	XP_006521750.1	-0.1964	0.033
0.962194	KO < WT	0.641195	-0.0556	tubulin beta-4B chain [Mus musculus]	NP_666228.1	0.4456	-0.3392
0.879893	KO < WT	0.6422	-0.1846	pregnancy zone protein precursor [Mus musculus]	NP_031402.3	0.4562	-0.3006
1.04073	KO > WT	0.643608	0.0576	PREDICTED: hydroxysteroid dehydrogenase-like protein 2 isoform X2 [Mus musculus]; PREDICTED: hydroxysteroid dehydrogenase-like protein 2 isoform X1 [Mus musculus]; hydroxysteroid dehydrogenase-like protein 2 isoform 1 [Mus musculus]; hydroxysteroid dehydrogenase-like protein 2 isoform 2 [Mus musculus]	NP_077217.2	0.216	0.1402
0.951846	KO < WT	0.64368	-0.0712	heat shock protein 75 kDa, mitochondrial precursor [Mus musculus]	NP_080784.1	-0.1024	0.0196
0.942785	KO < WT	0.647379	-0.085	hydroxyacyl-coenzyme A dehydrogenase, mitochondrial precursor [Mus musculus]	NP_032238.2	-0.1294	0.1456
1.14346	KO > WT	0.648234	0.1934	PREDICTED: cingulin-like protein 1 isoform X1 [Mus musculus]	XP_006511458.1	0.613	0.0526
1.10191	KO > WT	0.649325	0.14	acyl-CoA dehydrogenase family member 11 [Mus musculus]	NP_780533.2	-0.1648	0.0382
1.17446	KO > WT	0.649422	0.232	PREDICTED: try10-like trypsinogen isoform X1 [Mus musculus]; Try10-like trypsinogen precursor [Mus musculus]; trypsin 10 precursor [Mus musculus]	XP_017177158.1	0.0462	-0.008
0.81609	KO < WT	0.650018	-0.2932	PREDICTED: collagen alpha-1(II) chain isoform X1 [Mus musculus]; collagen alpha-1(II) chain isoform 1 preproprotein [Mus musculus]; collagen alpha-1(II) chain isoform 2 precursor [Mus musculus]	NP_112440.2	0.175	-0.085
0.957935	KO < WT	0.652715	-0.062	cysteine and glycine-rich protein 3 [Mus musculus]	NP_001185770.1	0.1132	-0.3048
0.934327	KO < WT	0.65365	-0.098	AP-2 complex subunit mu isoform 1 [Mus musculus]; AP-2 complex subunit mu isoform 2 [Mus musculus]	NP_033809.1	0.5602	-1.272
0.927488	KO < WT	0.654357	-0.1086	fibrinogen gamma chain isoform 1 precursor [Mus musculus]; fibrinogen gamma chain isoform 2 precursor [Mus musculus]	NP_001304034.1	0.0018	-0.0598
0.858565	KO < WT	0.657457	-0.22	peripherin isoform 3 [Mus musculus]; PREDICTED: peripherin isoform X2 [Mus musculus]; PREDICTED: peripherin isoform X1 [Mus musculus]; peripherin isoform 2 [Mus musculus]; vimentin [Mus musculus]	XP_006520694.1; NP_035831.2	0.3488	-0.1206
1.19599	KO > WT	0.659057	0.2582	protease, serine, 1 precursor [Mus musculus]	NP_444473.1	-15.1524	-7.1018
0.900002	KO < WT	0.659502	-0.152	natriuretic peptides A preproprotein [Mus musculus]	NP_032751.1	-0.1822	-0.0008
0.949342	KO < WT	0.663149	-0.075	phenylalanine--tRNA ligase alpha subunit [Mus musculus]	NP_079924.2	-0.04	-0.0404
0.926588	KO < WT	0.67041	-0.11	PREDICTED: tenascin-X isoform X4 [Mus musculus]; PREDICTED: tenascin-X isoform X1 [Mus musculus]; PREDICTED: tenascin-X isoform X3 [Mus musculus]; PREDICTED: tenascin-X isoform X2 [Mus musculus]; PREDICTED: tenascin-X isoform X7 [Mus musculus]	XP_006525248.1	-0.2842	-0.0334
1.12366	KO > WT	0.672008	0.1682	SUN domain-containing protein 2 isoform 1 [Mus musculus]; SUN domain-containing protein 2 isoform 3 [Mus musculus]; SUN domain-containing protein 2 isoform 2 [Mus musculus]; PREDICTED: SUN domain-containing protein 2 isoform X1 [Mus musculus]	NP_001192274.1	-0.2558	-0.0242
0.975085	KO < WT	0.681517	-0.0364	PREDICTED: basement membrane-specific heparan sulfate proteoglycan core protein isoform X1 [Mus musculus]; basement membrane-specific heparan sulfate proteoglycan core protein precursor [Mus musculus]; PREDICTED: basement membrane-specific heparan sulfate proteoglycan core protein isoform X2 [Mus musculus]	XP_006538636.1	0.0056	0.0794
1.0314	KO > WT	0.693483	0.0446	L-lactate dehydrogenase B chain isoform Ldhbx [Mus musculus]; L-lactate dehydrogenase B chain isoform 2 [Mus musculus]; L-lactate dehydrogenase B chain isoform Ldhb [Mus musculus]	NP_001303251.1	-0.2276	-0.094
1.03154	KO > WT	0.693523	0.0448	PREDICTED: EH domain-containing protein 2 isoform X1 [Mus musculus]	XP_011248884.1	0.2748	-0.2204
0.976438	KO < WT	0.693968	-0.0344	PREDICTED: 60 kDa heat shock protein, mitochondrial isoform X1 [Mus musculus]	XP_006495769.1	0.0564	-0.1402
1.04088	KO > WT	0.69462	0.0578	E3 SUMO-protein ligase PIAS2 isoform 4 [Mus musculus]; PREDICTED: E3 SUMO-protein ligase PIAS2 isoform X2 [Mus musculus]; E3 SUMO-protein ligase PIAS2 isoform 3 [Mus musculus]; E3 SUMO-protein ligase PIAS2 isoform 2 [Mus musculus]; E3 SUMO-protein ligase PIAS2 isoform 5 [Mus musculus]; E3 SUMO-protein ligase PIAS2 isoform 1 [Mus musculus]; PREDICTED: E3 SUMO-protein ligase PIAS2 isoform X1 [Mus m…	XP_006526486.1	-3.5802	-3.8066
1.03843	KO > WT	0.698216	0.0544	PREDICTED: tubulin polyglutamylase TTLL4 isoform X1 [Mus musculus]	XP_006496287.1	-0.5312	0.823
1.06481	KO > WT	0.699429	0.0906	PREDICTED: 60S ribosomal protein L17 isoform X2 [Mus musculus]; PREDICTED: 60S ribosomal protein L17 isoform X1 [Mus musculus]	XP_017173407.1	0.0626	-0.0774
1.04145	KO > WT	0.700693	0.0586	acetyl-CoA acetyltransferase, mitochondrial precursor [Mus musculus]	NP_659033.1	-0.4326	0.076
0.926973	KO < WT	0.700804	-0.1094	NADH dehydrogenase [ubiquinone] 1 alpha subcomplex subunit 9, mitochondrial precursor [Mus musculus]	NP_079634.2	-0.0198	-0.0812
0.933551	KO < WT	0.702229	-0.0992	collagen alpha-1(VI) chain precursor [Mus musculus]	NP_034063.1	0.1042	0.0164
0.889459	KO < WT	0.70335	-0.169	vimentin [Mus musculus]	NP_035831.2	-0.439	0.0934
0.939132	KO < WT	0.707713	-0.0906	PREDICTED: gelsolin isoform X3 [Mus musculus]; gelsolin isoform 1 precursor [Mus musculus]; PREDICTED: gelsolin isoform X1 [Mus musculus]; PREDICTED: gelsolin isoform X2 [Mus musculus]	XP_006498053.1	-0.1558	0.1982
0.954753	KO < WT	0.711028	-0.0668	succinate dehydrogenase [ubiquinone] flavoprotein subunit, mitochondrial precursor [Mus musculus]	NP_075770.1	-0.1498	0.0816
1.06393	KO > WT	0.715163	0.0894	60S ribosomal protein L7 [Mus musculus]	NP_035421.2	0.0912	0.1494
1.07029	KO > WT	0.725656	0.098	PREDICTED: protein 4.1 isoform X2 [Mus musculus]; PREDICTED: protein 4.1 isoform X10 [Mus musculus]; PREDICTED: protein 4.1 isoform X7 [Mus musculus]; PREDICTED: protein 4.1 isoform X24 [Mus musculus]; PREDICTED: protein 4.1 isoform X19 [Mus musculus]	XP_006538957.2	0.0246	-0.0152
1.09247	KO > WT	0.726519	0.1276	trypsinogen 7 precursor [Mus musculus]	NP_075822.3	-0.1746	0.1896
0.952374	KO < WT	0.730615	-0.0704	laminin subunit beta-1 [Mus musculus]; PREDICTED: laminin subunit beta-1 isoform X1 [Mus musculus]	NP_032508.2	0.1178	-4.1878
0.944616	KO < WT	0.733095	-0.0822	PREDICTED: LIM domain only protein 7 isoform X5 [Mus musculus]; PREDICTED: LIM domain only protein 7 isoform X13 [Mus musculus]; PREDICTED: LIM domain only protein 7 isoform X1 [Mus musculus]; PREDICTED: LIM domain only protein 7 isoform X12 [Mus musculus]; PREDICTED: LIM domain only protein 7 isoform X14 [Mus musculus]; PREDICTED: LIM domain only protein 7 isoform X6 [Mus musculus]; PREDICTED: L…	XP_006519239.1	0.0274	-7.6614
0.946976	KO < WT	0.738379	-0.0786	collagen alpha-2(VI) chain isoform 1 precursor [Mus musculus]; collagen alpha-2(VI) chain isoform 2 precursor [Mus musculus]	NP_666119.1	-0.0806	0.0362
1.05395	KO > WT	0.738487	0.0758	titin isoform N2-A [Mus musculus]; titin isoform N2-B [Mus musculus]	NP_035782.3	-0.0768	0.1344
0.91955	KO < WT	0.740438	-0.121	PREDICTED: 1-phosphatidylinositol 4,5-bisphosphate phosphodiesterase beta-4 isoform X5 [Mus musculus]; PREDICTED: 1-phosphatidylinositol 4,5-bisphosphate phosphodiesterase beta-4 isoform X8 [Mus musculus]; PREDICTED: 1-phosphatidylinositol 4,5-bisphosphate phosphodiesterase beta-4 isoform X14 [Mus musculus]; PREDICTED: 1-phosphatidylinositol 4,5-bisphosphate phosphodiesterase beta-4 isoform X6 [M…	XP_006498999.1	0.7324	-0.603
0.905508	KO < WT	0.740593	-0.1432	PREDICTED: dystrobrevin alpha isoform X8 [Mus musculus]; dystrobrevin alpha isoform a [Mus musculus]; PREDICTED: dystrobrevin alpha isoform X1 [Mus musculus]; PREDICTED: dystrobrevin alpha isoform X2 [Mus musculus]; PREDICTED: dystrobrevin alpha isoform X13 [Mus musculus]; dystrobrevin alpha isoform e [Mus musculus]; PREDICTED: dystrobrevin alpha isoform X7 [Mus musculus]	XP_011245129.1	-0.2858	0.2012
0.975626	KO < WT	0.741715	-0.0356	PREDICTED: phosphate carrier protein, mitochondrial isoform X1 [Mus musculus]; phosphate carrier protein, mitochondrial precursor [Mus musculus]	XP_006513434.1	-7.4934	-0.2624
0.960861	KO < WT	0.746656	-0.0576	isocitrate dehydrogenase [NADP] cytoplasmic [Mus musculus]; PREDICTED: isocitrate dehydrogenase [NADP], mitochondrial isoform X2 [Mus musculus]; isocitrate dehydrogenase [NADP], mitochondrial precursor [Mus musculus]; PREDICTED: isocitrate dehydrogenase [NADP], mitochondrial isoform X1 [Mus musculus]	NP_034627.3; NP_766599.2	-0.1396	0.0224
1.05409	KO > WT	0.752381	0.076	PREDICTED: F-actin-capping protein subunit beta isoform X1 [Mus musculus]; F-actin-capping protein subunit beta isoform a [Mus musculus]	XP_006538567.1	-0.011	-7.8014
1.09338	KO > WT	0.752579	0.1288	PREDICTED: SH3 domain-containing protein 21 isoform X1 [Mus musculus]; PREDICTED: SH3 domain-containing protein 21 isoform X2 [Mus musculus]	XP_017175847.1	0.0922	-0.0572
1.05453	KO > WT	0.757379	0.0766	PREDICTED: tripartite motif-containing protein 72 isoform X2 [Mus musculus]; PREDICTED: tripartite motif-containing protein 72 isoform X1 [Mus musculus]	XP_006508065.1	0.2402	-0.1362
0.911554	KO < WT	0.757511	-0.1336	PREDICTED: 60S ribosomal protein L6 isoform X1 [Mus musculus]	XP_006530290.1	15.4832	7.4592
1.01974	KO > WT	0.759378	0.0282	ADP/ATP translocase 1 [Mus musculus]; ADP/ATP translocase 2 [Mus musculus]	NP_031476.3; NP_031477.1	-0.1898	0.0988
1.08809	KO > WT	0.76088	0.1218	histone H2A type 2-C [Mus musculus]; histone H2A type 3 [Mus musculus]; histone H2A type 2-B [Mus musculus]; histone H2A type 1-G [Mus musculus]; histone H2A type 1-F [Mus musculus]; histone cluster 1, H2aa [Mus musculus]; histone H2A.J [Mus musculus]; histone H2AX [Mus musculus]; histone H2A type 1-K [Mus musculus]; histone H2A type 1-H [Mus musculus]; histone H2A type 2-A [Mus musculus]	NP_034566.1	-0.2478	0.1252
0.960462	KO < WT	0.77076	-0.0582	thioredoxin-dependent peroxide reductase, mitochondrial precursor [Mus musculus]	NP_031478.1	-0.1796	0.1464
1.14599	KO > WT	0.775896	0.1966	PREDICTED: histone-lysine N-methyltransferase SETD2 isoform X1 [Mus musculus]; PREDICTED: histone-lysine N-methyltransferase SETD2 isoform X5 [Mus musculus]; PREDICTED: histone-lysine N-methyltransferase SETD2 isoform X4 [Mus musculus]; PREDICTED: histone-lysine N-methyltransferase SETD2 isoform X3 [Mus musculus]; PREDICTED: histone-lysine N-methyltransferase SETD2 isoform X2 [Mus musculus]; hist…	XP_006512151.1	-0.013	0.0038
0.949079	KO < WT	0.776695	-0.0754	PREDICTED: isobutyryl-CoA dehydrogenase, mitochondrial isoform X1 [Mus musculus]; isobutyryl-CoA dehydrogenase, mitochondrial precursor [Mus musculus]	NP_080138.2	-0.0318	0.1596
0.951582	KO < WT	0.780242	-0.0716	60S ribosomal protein L4 [Mus musculus]	NP_077174.1	-0.1482	-0.0382
0.929934	KO < WT	0.784757	-0.1048	PREDICTED: supervillin isoform X8 [Mus musculus]; PREDICTED: supervillin isoform X7 [Mus musculus]; PREDICTED: supervillin isoform X2 [Mus musculus]; PREDICTED: supervillin isoform X10 [Mus musculus]; PREDICTED: supervillin isoform X9 [Mus musculus]; PREDICTED: supervillin isoform X1 [Mus musculus]; PREDICTED: supervillin isoform X11 [Mus musculus]; PREDICTED: supervillin isoform X5 [Mus musculus…	XP_006525852.1	0.166	-0.1186
0.983093	KO < WT	0.786305	-0.0246	PREDICTED: elongation factor Tu, mitochondrial isoform X1 [Mus musculus]; elongation factor Tu, mitochondrial isoform 1 [Mus musculus]; elongation factor Tu, mitochondrial isoform 2 [Mus musculus]	NP_766333.1	-0.4174	0.1668
1.04348	KO > WT	0.787631	0.0614	PREDICTED: basic helix-loop-helix domain-containing protein USF3 isoform X1 [Mus musculus]	XP_006521961.1	-0.1876	0.1328
1.07311	KO > WT	0.788234	0.1018	putative phospholipase B-like 2 precursor [Mus musculus]	NP_076114.2	-0.0632	0.1622
1.04391	KO > WT	0.7883	0.062	3-hydroxyacyl-CoA dehydrogenase type-2 [Mus musculus]	NP_058043.3	-0.0362	-0.0102
0.945533	KO < WT	0.794179	-0.0808	protein-glutamine gamma-glutamyltransferase 2 [Mus musculus]	NP_033399.1	-0.1182	-0.047
0.951714	KO < WT	0.795243	-0.0714	PREDICTED: synaptotagmin-17 isoform X1 [Mus musculus]	XP_006507265.1	-0.002	0.083
1.0442	KO > WT	0.79968	0.0624	myosin-11 isoform 1 [Mus musculus]; PREDICTED: myosin-11 isoform X3 [Mus musculus]; PREDICTED: myosin-11 isoform X1 [Mus musculus]; PREDICTED: myosin-11 isoform X2 [Mus musculus]; myosin-11 isoform 2 [Mus musculus]	NP_001155247.1	-0.1098	0.259
0.975761	KO < WT	0.802473	-0.0354	aldehyde dehydrogenase, mitochondrial isoform 1 precursor [Mus musculus]; aldehyde dehydrogenase, mitochondrial isoform 2 precursor [Mus musculus]	NP_033786.1	0.0588	0.0012
0.949079	KO < WT	0.804125	-0.0754	PREDICTED: spectrin beta chain, non-erythrocytic 1 isoform X2 [Mus musculus]; PREDICTED: spectrin beta chain, non-erythrocytic 1 isoform X1 [Mus musculus]; spectrin beta chain, non-erythrocytic 1 isoform 2 [Mus musculus]	XP_006514662.1	0.0682	-0.1428
1.02229	KO > WT	0.805268	0.0318	PREDICTED: ATPase family AAA domain-containing protein 3 isoform X1 [Mus musculus]; ATPase family AAA domain-containing protein 3 [Mus musculus]	NP_849534.2	-7.6132	-3.3968
1.06836	KO > WT	0.808156	0.0954	PREDICTED: serine/threonine-protein kinase TAO1 isoform X2 [Mus musculus]; PREDICTED: serine/threonine-protein kinase TAO1 isoform X1 [Mus musculus]	XP_011247231.1	-0.0002	0.0418
0.98678	KO < WT	0.809016	-0.0192	methylcrotonoyl-CoA carboxylase subunit alpha, mitochondrial [Mus musculus]	NP_076133.3	-0.0308	0.1124
0.91675	KO < WT	0.809773	-0.1254	PREDICTED: polyadenylate-binding protein 4 isoform X1 [Mus musculus]; PREDICTED: polyadenylate-binding protein 4 isoform X4 [Mus musculus]; polyadenylate-binding protein 4 isoform 2 [Mus musculus]; PREDICTED: polyadenylate-binding protein 4 isoform X3 [Mus musculus]; PREDICTED: polyadenylate-binding protein 4 isoform X5 [Mus musculus]; PREDICTED: polyadenylate-binding protein 4 isoform X6 [Mus mu…	NP_570951.2	-0.946	0.156
0.968752	KO < WT	0.820471	-0.0458	peroxiredoxin-1 [Mus musculus]	NP_035164.1	0.1982	-0.0656
1.02584	KO > WT	0.821486	0.0368	PREDICTED: alpha-enolase isoform X1 [Mus musculus]; PREDICTED: alpha-enolase isoform X2 [Mus musculus]	XP_006538588.2	0.3038	-0.1814
0.96929	KO < WT	0.823128	-0.045	PREDICTED: protein 4.1 isoform X1 [Mus musculus]; PREDICTED: protein 4.1 isoform X22 [Mus musculus]; PREDICTED: protein 4.1 isoform X9 [Mus musculus]; protein 4.1 isoform 2 [Mus musculus]; PREDICTED: protein 4.1 isoform X21 [Mus musculus]; PREDICTED: protein 4.1 isoform X4 [Mus musculus]; PREDICTED: protein 4.1 isoform X20 [Mus musculus]; PREDICTED: protein 4.1 isoform X15 [Mus musculus]; PREDICT…	XP_006538970.1	-0.1858	0.2786
0.937571	KO < WT	0.823224	-0.093	hemopexin precursor [Mus musculus]	NP_059067.2	0.1712	0.0732
0.965669	KO < WT	0.824221	-0.0504	cytochrome c oxidase subunit II (mitochondrion) [Mus musculus]; cytochrome c oxidase subunit II (mitochondrion) [Mus musculus musculus]	NP_904331.1	0.1032	-0.066
0.973869	KO < WT	0.827578	-0.0382	PREDICTED: laminin subunit alpha-2 isoform X3 [Mus musculus]; PREDICTED: laminin subunit alpha-2 isoform X1 [Mus musculus]; laminin subunit alpha-2 precursor [Mus musculus]; PREDICTED: laminin subunit alpha-2 isoform X2 [Mus musculus]	NP_032507.2	0.0414	-0.1268
1.0519	KO > WT	0.837008	0.073	PREDICTED: protein transport protein Sec31A isoform X1 [Mus musculus]; protein transport protein Sec31A [Mus musculus]; PREDICTED: protein transport protein Sec31A isoform X11 [Mus musculus]; PREDICTED: protein transport protein Sec31A isoform X7 [Mus musculus]; PREDICTED: protein transport protein Sec31A isoform X9 [Mus musculus]; PREDICTED: protein transport protein Sec31A isoform X2 [Mus muscu…	XP_006535255.1	-11.2072	-11.3106
1.02584	KO > WT	0.84394	0.0368	ATP synthase F(0) complex subunit C1, mitochondrial [Mus musculus]; ATP synthase F(0) complex subunit C2, mitochondrial precursor [Mus musculus]; ATP synthase F(0) complex subunit C3, mitochondrial isoform b precursor [Mus musculus]; ATP synthase F(0) complex subunit C3, mitochondrial isoform a precursor [Mus musculus]	NP_080744.1	-0.0818	-0.0592
0.940174	KO < WT	0.844206	-0.089	PREDICTED: alpha-actinin-1 isoform X3 [Mus musculus]; PREDICTED: alpha-actinin-1 isoform X1 [Mus musculus]; PREDICTED: alpha-actinin-1 isoform X4 [Mus musculus]; alpha-actinin-1 isoform 2 [Mus musculus]; PREDICTED: alpha-actinin-1 isoform X7 [Mus musculus]; alpha-actinin-2 [Mus musculus]; PREDICTED: alpha-actinin-2 isoform X1 [Mus musculus]; PREDICTED: alpha-actinin-1 isoform X2 [Mus musculus]; P…	NP_150371.4	-0.1852	0.052
0.937701	KO < WT	0.845201	-0.0928	collagen alpha-1(I) chain preproprotein [Mus musculus]	NP_031768.2	-0.1542	-0.2342
0.976979	KO < WT	0.847786	-0.0336	fumarate hydratase, mitochondrial precursor [Mus musculus]	NP_034339.2	-0.088	-0.1262
0.979964	KO < WT	0.852614	-0.0292	collagen alpha-2(IV) chain precursor [Mus musculus]	NP_034062.3	-14.9668	-6.8894
1.01326	KO > WT	0.858987	0.019	ADP/ATP translocase 2 [Mus musculus]	NP_031477.1	0.0592	-0.043
1.05395	KO > WT	0.860464	0.0758	olfactory receptor 1145 [Mus musculus]	NP_666432.2	-0.164	0.1532
1.05702	KO > WT	0.861526	0.08	PREDICTED: 60S ribosomal protein L28 isoform X1 [Mus musculus]; 60S ribosomal protein L28 [Mus musculus]	XP_006539742.1	-0.382	-0.0258
0.988423	KO < WT	0.862716	-0.0168	cullin-associated NEDD8-dissociated protein 2 [Mus musculus]	NP_080234.2	-0.2746	-0.0316
1.02441	KO > WT	0.870535	0.0348	PREDICTED: myosin-14 isoform X1 [Mus musculus]; PREDICTED: myosin-14 isoform X2 [Mus musculus]; myosin-14 isoform 1 [Mus musculus]	NP_001258467.1	0.2928	-0.347
1.01889	KO > WT	0.890954	0.027	elongation factor 1-alpha 2 [Mus musculus]	NP_031932.1	0.2382	-0.0064
0.98214	KO < WT	0.894195	-0.026	PREDICTED: pyruvate carboxylase, mitochondrial isoform X1 [Mus musculus]; pyruvate carboxylase, mitochondrial isoform 1 [Mus musculus]	NP_001156418.1	-0.2368	0.1632
0.963663	KO < WT	0.894808	-0.0534	hemoglobin subunit beta-1 [Mus musculus]; hemoglobin, beta adult s chain [Mus musculus]; hemoglobin subunit beta-2 [Mus musculus]	NP_001188320.1	0.0694	-0.1414
0.981731	KO < WT	0.895549	-0.0266	apoptosis-inducing factor 1, mitochondrial isoform 2 [Mus musculus]; apoptosis-inducing factor 1, mitochondrial isoform 1 precursor [Mus musculus]	NP_036149.1	-0.2014	0.0264
0.979692	KO < WT	0.896284	-0.0296	PREDICTED: dynactin subunit 1 isoform X4 [Mus musculus]; PREDICTED: dynactin subunit 1 isoform X10 [Mus musculus]; dynactin subunit 1 isoform 3 [Mus musculus]; PREDICTED: dynactin subunit 1 isoform X9 [Mus musculus]; PREDICTED: dynactin subunit 1 isoform X11 [Mus musculus]; PREDICTED: dynactin subunit 1 isoform X3 [Mus musculus]; PREDICTED: dynactin subunit 1 isoform X5 [Mus musculus]; dynactin s…	NP_031861.2	-0.1402	-0.0698
1.02002	KO > WT	0.897509	0.0286	PREDICTED: actin-binding LIM protein 1 isoform X5 [Mus musculus]; actin-binding LIM protein 1 isoform 6 [Mus musculus]; PREDICTED: actin-binding LIM protein 1 isoform X1 [Mus musculus]; PREDICTED: actin-binding LIM protein 1 isoform X7 [Mus musculus]; PREDICTED: actin-binding LIM protein 1 isoform X6 [Mus musculus]; PREDICTED: actin-binding LIM protein 1 isoform X12 [Mus musculus]; PREDICTED: act…	XP_006527091.1	0.4056	-0.18
1.02498	KO > WT	0.902906	0.0356	PREDICTED: 40S ribosomal protein S6 [Mus musculus]	XP_011238179.1	0.5584	-0.246
0.99268	KO < WT	0.906302	-0.0106	ADP/ATP translocase 1 [Mus musculus]	NP_031476.3	0.1058	0.004
0.98856	KO < WT	0.914674	-0.0166	citrate synthase, mitochondrial precursor [Mus musculus]	NP_080720.1	0.452	-0.2742
1.01241	KO > WT	0.915021	0.0178	troponin T, cardiac muscle isoform c [Mus musculus]; troponin T, cardiac muscle isoform h [Mus musculus]; troponin T, cardiac muscle isoform i [Mus musculus]; troponin T, cardiac muscle isoform g [Mus musculus]; PREDICTED: troponin T, cardiac muscle isoform X3 [Mus musculus]; PREDICTED: troponin T, cardiac muscle isoform X6 [Mus musculus]; PREDICTED: troponin T, cardiac muscle isoform X4 [Mus mus…	XP_006529446.2	-0.08	0.1014
0.971307	KO < WT	0.915847	-0.042	pentatricopeptide repeat domain-containing protein 3, mitochondrial precursor [Mus musculus]; PREDICTED: pentatricopeptide repeat domain-containing protein 3, mitochondrial isoform X1 [Mus musculus]; PREDICTED: pentatricopeptide repeat domain-containing protein 3, mitochondrial isoform X2 [Mus musculus]	NP_081551.2	0.169	-0.2042
0.984457	KO < WT	0.917046	-0.0226	PREDICTED: tyrosine-protein kinase SgK223 isoform X1 [Mus musculus]	XP_011240439.1	-0.0208	0.0542
0.974545	KO < WT	0.920389	-0.0372	PREDICTED: talin-2 isoform X1 [Mus musculus]; PREDICTED: talin-2 isoform X3 [Mus musculus]; PREDICTED: talin-2 isoform X2 [Mus musculus]; PREDICTED: talin-2 isoform X4 [Mus musculus]; talin-2 [Mus musculus]	XP_006511497.1	0.0532	0.1286
1.0148	KO > WT	0.920439	0.0212	PREDICTED: 40S ribosomal protein S24 isoform X2 [Mus musculus]; PREDICTED: 40S ribosomal protein S24 isoform X3 [Mus musculus]; 40S ribosomal protein S24 isoform 2 [Mus musculus]; PREDICTED: 40S ribosomal protein S24 isoform X4 [Mus musculus]; PREDICTED: 40S ribosomal protein S24 isoform X1 [Mus musculus]; 40S ribosomal protein S24 isoform 1 [Mus musculus]	XP_006518795.1	-0.0384	-0.1644
1.00807	KO > WT	0.926402	0.0116	PREDICTED: mitotic spindle assembly checkpoint protein MAD1 isoform X1 [Mus musculus]; PREDICTED: mitotic spindle assembly checkpoint protein MAD1 isoform X2 [Mus musculus]	XP_006504714.1	-0.2608	-0.0002
0.984048	KO < WT	0.929498	-0.0232	PREDICTED: tubulin alpha-4A chain isoform X1 [Mus musculus]; tubulin alpha-4A chain isoform 1 [Mus musculus]	NP_033473.1	0.026	0.2036
1.02683	KO > WT	0.929728	0.0382	PREDICTED: synaptopodin-2 isoform X1 [Mus musculus]; synaptopodin-2 [Mus musculus]	NP_536699.2	0.3762	0.0198
0.977792	KO < WT	0.931526	-0.0324	glial fibrillary acidic protein isoform 2 [Mus musculus]; PREDICTED: keratin Kb40 isoform X1 [Mus musculus]; PREDICTED: keratin Kb40 isoform X2 [Mus musculus]; PREDICTED: keratin, type II cuticular Hb4 isoform X2 [Mus musculus]; type II hair keratin [Mus musculus]; glial fibrillary acidic protein isoform 1 [Mus musculus]; keratin, type II cuticular 87 [Mus musculus]; uncharacterized protein LOC23…	NP_808385.2; NP_032502.3; NP_666175.1; NP_001028349.1; NP_081287.1; NP_035831.2; NP_997652.4	-0.3142	-0.1322
1.39262	KO > WT	0.931767	0.4778	PREDICTED: myosin light chain 4 isoform X2 [Mus musculus]; PREDICTED: myosin light chain 4 isoform X1 [Mus musculus]	XP_011247091.1	0.0692	-0.0068
0.985003	KO < WT	0.936762	-0.0218	40S ribosomal protein S3 [Mus musculus]	NP_036182.1	3.7496	3.2718
1.00891	KO > WT	0.940151	0.0128	peripherin isoform 3 [Mus musculus]; PREDICTED: peripherin isoform X2 [Mus musculus]; PREDICTED: peripherin isoform X1 [Mus musculus]; peripherin isoform 2 [Mus musculus]	XP_006520694.1	0.1936	-0.0782
0.991442	KO < WT	0.94475	-0.0124	PREDICTED: ATP synthase subunit delta, mitochondrial isoform X1 [Mus musculus]	XP_017169541.1	-0.0004	-0.3092
0.98678	KO < WT	0.948018	-0.0192	succinyl-CoA:3-ketoacid coenzyme A transferase 1, mitochondrial precursor [Mus musculus]	NP_077150.1	-0.1638	-0.0384
1.85138	KO > WT	0.948351	0.8886	glycogen [starch] synthase, muscle [Mus musculus]	NP_109603.2	-0.0558	-0.0002
1.01017	KO > WT	0.950027	0.0146	PREDICTED: myozenin-2 isoform X1 [Mus musculus]; myozenin-2 [Mus musculus]	NP_067478.1	-0.1446	-7.8218
0.784693	KO < WT	0.951477	-0.3498	PREDICTED: filamin-A isoform X1 [Mus musculus]; filamin-C isoform 2 [Mus musculus]; filamin-C isoform 1 [Mus musculus]; PREDICTED: filamin-A isoform X2 [Mus musculus]	XP_006527974.1; NP_001074654.1	-0.0982	-0.094
1.00765	KO > WT	0.959855	0.011	PREDICTED: spectrin alpha chain, non-erythrocytic 1 isoform X2 [Mus musculus]; PREDICTED: spectrin alpha chain, non-erythrocytic 1 isoform X5 [Mus musculus]; PREDICTED: spectrin alpha chain, non-erythrocytic 1 isoform X6 [Mus musculus]; PREDICTED: spectrin alpha chain, non-erythrocytic 1 isoform X4 [Mus musculus]; spectrin alpha chain, non-erythrocytic 1 isoform 4 [Mus musculus]; PREDICTED: spect…	XP_006497872.1; NP_035595.2	-0.2266	0.1716
0.988834	KO < WT	0.962843	-0.0162	PREDICTED: fibrillin-1 isoform X2 [Mus musculus]; PREDICTED: fibrillin-1 isoform X1 [Mus musculus]	XP_011237592.1	0.0786	0.091
1.16991	KO > WT	0.967619	0.2264	cytochrome c1, heme protein, mitochondrial [Mus musculus]	NP_079843.1	-0.036	-0.2294
1.00528	KO > WT	0.971384	0.0076	triosephosphate isomerase [Mus musculus]	NP_033441.2	-0.0006	0.1204
1.24902	KO > WT	0.977364	0.3208	40S ribosomal protein S7 [Mus musculus]	NP_035430.1	-0.3726	0.0714
1.131	KO > WT	0.98743	0.1776	PREDICTED: testis-expressed sequence 13A protein isoform X2 [Mus musculus]; PREDICTED: testis-expressed sequence 13A protein isoform X1 [Mus musculus]; testis-expressed sequence 13A protein [Mus musculus]	NP_080745.2	0.0436	-0.1296
1.0743	KO > WT	0.992585	0.1034	MAP7 domain-containing protein 1 isoform 2 [Mus musculus]; PREDICTED: MAP7 domain-containing protein 1 isoform X3 [Mus musculus]; MAP7 domain-containing protein 1 isoform 1 [Mus musculus]; PREDICTED: MAP7 domain-containing protein 1 isoform X5 [Mus musculus]; PREDICTED: MAP7 domain-containing protein 1 isoform X1 [Mus musculus]; PREDICTED: MAP7 domain-containing protein 1 isoform X4 [Mus musculus…	NP_659190.3	0.341	-0.1424
0.997093	KO < WT	0.992978	-0.0042	PREDICTED: keratin, type II cuticular Hb4 isoform X2 [Mus musculus]; uncharacterized protein LOC239673 [Mus musculus]; keratin, type II cytoskeletal 6A [Mus musculus]; keratin, type II cytoskeletal 6B [Mus musculus]; keratin, type II cuticular Hb4 [Mus musculus]; keratin, type II cytoskeletal 75 [Mus musculus]; keratin, type II cytoskeletal 8 [Mus musculus]; keratin, type II cytoskeletal 2 oral […	NP_808385.2; NP_032502.3; NP_001028349.1	0.5884	-0.3278
0.998476	KO < WT	0.993206	-0.0022	myoglobin [Mus musculus]	NP_001157519.1	0.1536	-0.0394
1.00028	KO > WT	0.996791	0.0004	PREDICTED: trifunctional enzyme subunit beta, mitochondrial isoform X1 [Mus musculus]	XP_017176317.1	0.5986	-0.3154
1.02826	KO > WT	0.997207	0.0402	PREDICTED: muscular LMNA-interacting protein isoform X31 [Mus musculus]; PREDICTED: muscular LMNA-interacting protein isoform X25 [Mus musculus]; PREDICTED: muscular LMNA-interacting protein isoform X27 [Mus musculus]; PREDICTED: muscular LMNA-interacting protein isoform X19 [Mus musculus]; PREDICTED: muscular LMNA-interacting protein isoform X8 [Mus musculus]; PREDICTED: muscular LMNA-interactin…	XP_006511473.1	0.1452	0.0558
1.00028	KO > WT	0.997853	0.0004	vinculin [Mus musculus]; PREDICTED: vinculin isoform X1 [Mus musculus]	XP_006518985.1	-0.1646	0.377
1.00028	KO > WT	0.998141	0.0004	isocitrate dehydrogenase [NADP] cytoplasmic [Mus musculus]	NP_034627.3	-0.1108	0.1538
0.999723	KO < WT	0.998806	-0.0004	PREDICTED: spectrin alpha chain, non-erythrocytic 1 isoform X2 [Mus musculus]; PREDICTED: spectrin alpha chain, non-erythrocytic 1 isoform X5 [Mus musculus]; PREDICTED: spectrin alpha chain, non-erythrocytic 1 isoform X6 [Mus musculus]; PREDICTED: spectrin alpha chain, non-erythrocytic 1 isoform X4 [Mus musculus]; spectrin alpha chain, non-erythrocytic 1 isoform 4 [Mus musculus]; PREDICTED: spect…	XP_006497872.1	0.0434	-0.1288

## Sheet: muscle-unfilitered
fold.change (KO/WT)	sign	p-value	log2.foldchange	Protein	accession	komean	wtmean
0.658749	KO < WT	0.000462057	-0.6022	60S ribosomal protein L35 [Mus musculus]	NP_079868.1	0.0998	0.0334
0.700472	KO < WT	0.00319786	-0.5136	calpain-1 catalytic subunit [Mus musculus]	NP_001103974.1	-0.0464	0.0194
0.670821	KO < WT	0.00771467	-0.576	myosin light chain kinase 2, skeletal/cardiac muscle [Mus musculus]	NP_001074513.2	-0.0502	-0.0136
1.89002	KO > WT	0.0100037	0.9184	creatine kinase S-type, mitochondrial precursor [Mus musculus]	NP_940807.1	-0.0056	0.1246
0.576903	KO < WT	0.0122092	-0.7936	C-1-tetrahydrofolate synthase, cytoplasmic [Mus musculus]	NP_620084.2	0.0744	-0.0926
1.40971	KO > WT	0.0135469	0.4954	PREDICTED: phosphate carrier protein, mitochondrial isoform X1 [Mus musculus]	XP_006513434.1	0.004	0.0082
0.808209	KO < WT	0.0157904	-0.3072	actin, cytoplasmic 1 [Mus musculus]_x000D_ actin, alpha skeletal muscle [Mus musculus]	NP_031419.1; NP_033736.1	0.0892	0.0732
0.724069	KO < WT	0.0181414	-0.4658	PREDICTED: bifunctional glutamate/proline--tRNA ligase isoform X1 [Mus musculus]	XP_006497180.1	0.151	-0.0966
0.703879	KO < WT	0.0184105	-0.5066	calpain-2 catalytic subunit [Mus musculus]	NP_033924.2	0.1482	-0.0348
0.38035	KO < WT	0.0206556	-1.3946	fructose-1,6-bisphosphatase isozyme 2 [Mus musculus]	NP_032020.2	-0.1898	-0.1052
1.43754	KO > WT	0.0227293	0.5236	isocitrate dehydrogenase [NADP], mitochondrial precursor [Mus musculus]	NP_766599.2	-0.0096	-0.2244
1.52922	KO > WT	0.0254861	0.6128	PREDICTED: fatty acid-binding protein, adipocyte isoform X1 [Mus musculus]	XP_006530111.1	0.011	-0.1476
0.835435	KO < WT	0.0302535	-0.2594	PREDICTED: heterogeneous nuclear ribonucleoprotein K isoform X1 [Mus musculus]	XP_006517166.1	0.0704	-0.0562
1.34835	KO > WT	0.0306788	0.4312	PREDICTED: myosin-1 isoform X1 [Mus musculus]_x000D_ myosin-2 [Mus musculus]_x000D_ myosin-13 [Mus musculus]	XP_017169807.1; NP_001034634.2; NP_001074719.1	0.0004	-0.0606
1.07788	KO > WT	0.0318342	0.1082	fumarate hydratase, mitochondrial precursor [Mus musculus]	NP_034339.2	0.0064	-0.0356
1.36964	KO > WT	0.0318801	0.4538	vimentin [Mus musculus]	NP_035831.2	-0.163	-0.0322
1.42129	KO > WT	0.0328115	0.5072	acyl-coenzyme A thioesterase 13 [Mus musculus]	NP_080066.1	-0.0058	-0.1388
0.641624	KO < WT	0.033472	-0.6402	LIM and cysteine-rich domains protein 1 [Mus musculus]	NP_659048.1	0.1916	-0.2196
1.25579	KO > WT	0.0341692	0.3286	kininogen-1 isoform 2 precursor [Mus musculus]	NP_075614.1	-0.0078	-0.1498
0.706519	KO < WT	0.0344096	-0.5012	protein phosphatase methylesterase 1 [Mus musculus]	NP_082568.1	-0.0712	0.2652
1.36037	KO > WT	0.0365723	0.444	desmin [Mus musculus]_x000D_ vimentin [Mus musculus]	NP_034173.1; NP_035831.2	0.0272	-0.01
0.757963	KO < WT	0.0367595	-0.3998	PREDICTED: neuroblast differentiation-associated protein AHNAK isoform X3 [Mus musculus]	XP_006527319.1	0.0448	0.0804
1.49651	KO > WT	0.0373482	0.5816	triosephosphate isomerase [Mus musculus]	NP_033441.2	-0.0184	-0.0334
0.799295	KO < WT	0.0485592	-0.3232	fragile X mental retardation syndrome-related protein 1 isoform 1 [Mus musculus]	NP_001106659.1	-0.0974	-0.1306
1.47754	KO > WT	0.0491833	0.5632	myoglobin [Mus musculus]	NP_001157519.1	0.0252	0.0974
1.40406	KO > WT	0.0494084	0.4896	heterogeneous nuclear ribonucleoprotein A/B isoform 1 [Mus musculus]	NP_001041526.1	0.0096	0.2204
0.753667	KO < WT	0.0515424	-0.408	UTP--glucose-1-phosphate uridylyltransferase isoform 2 [Mus musculus]_x000D_ UTP--glucose-1-phosphate uridylyltransferase isoform 1 [Mus musculus]	NP_001277563.1; NP_647458.1	-0.0068	-0.1644
1.39243	KO > WT	0.0517469	0.4776	voltage-dependent anion-selective channel protein 3 isoform 1 [Mus musculus]	NP_001185927.1	0.185	-0.1066
1.35397	KO > WT	0.0518766	0.4372	caveolae-associated protein 2 [Mus musculus]	NP_620080.1	-0.3324	0.1334
1.38108	KO > WT	0.0519167	0.4658	C->U-editing enzyme APOBEC-2 [Mus musculus]	NP_033824.1	-0.0982	-8.0692
1.20064	KO > WT	0.0575697	0.2638	uncharacterized protein LOC239673 [Mus musculus]_x000D_ keratin, type II cytoskeletal 79 [Mus musculus]_x000D_ keratin, type II cytoskeletal 2 oral [Mus musculus]_x000D_ keratin, type II cytoskeletal 5 [Mus musculus]_x000D_ vimentin [Mus musculus]_x000D_ keratin Kb40 [Mus musculus]	NP_808385.2; NP_666175.1; NP_001028349.1; NP_081287.1; NP_035831.2; NP_997652.4	0.3346	-0.0996
1.40444	KO > WT	0.0580407	0.49	long-chain specific acyl-CoA dehydrogenase, mitochondrial precursor [Mus musculus]	NP_031407.2	-0.19	0.218
1.40172	KO > WT	0.0627144	0.4872	PREDICTED: voltage-dependent anion-selective channel protein 1 isoform X1 [Mus musculus]	XP_017169989.1	-0.2394	-0.2268
1.42543	KO > WT	0.0631864	0.5114	ATP synthase F(0) complex subunit B1, mitochondrial isoform 1 [Mus musculus]	NP_033855.2	0.0778	-0.0682
0.641713	KO < WT	0.0638757	-0.64	kelch-like protein 40 [Mus musculus]	NP_082478.1	0.0576	-0.5124
0.765354	KO < WT	0.065395	-0.3858	PREDICTED: AMP deaminase 1 isoform X1 [Mus musculus]	XP_006501463.1	-0.0022	-0.0806
0.749604	KO < WT	0.066573	-0.4158	synembryn-A [Mus musculus]	NP_444424.1	-0.0526	-0.106
1.27952	KO > WT	0.0733264	0.3556	desmoglein-1-beta preproprotein [Mus musculus]	NP_859010.1	-0.1678	0.1398
0.84792	KO < WT	0.0747376	-0.238	alanine aminotransferase 2 [Mus musculus]	NP_776291.1	-0.102	0.0298
0.81383	KO < WT	0.0755889	-0.2972	PREDICTED: voltage-dependent L-type calcium channel subunit beta-1 isoform X1 [Mus musculus]	XP_006532154.1	0.1374	-0.1398
0.768544	KO < WT	0.0782061	-0.3798	PREDICTED: 60S ribosomal protein L28 isoform X1 [Mus musculus]	XP_006539742.1	0.041	-0.1304
1.41618	KO > WT	0.0789924	0.502	ADP/ATP translocase 1 [Mus musculus]	NP_031476.3	-0.0618	-0.0106
1.23628	KO > WT	0.0796466	0.306	GTP-binding protein SAR1b [Mus musculus]	NP_079811.1	0.2808	-0.0698
1.26505	KO > WT	0.0802558	0.3392	malate dehydrogenase, mitochondrial precursor [Mus musculus]	NP_032643.2	0.126	0.0476
0.744426	KO < WT	0.0854429	-0.4258	PREDICTED: collagen alpha-1(XII) chain isoform X1 [Mus musculus]	XP_006510860.1	0.1662	-0.0924
1.19632	KO > WT	0.0861967	0.2586	cytochrome b-c1 complex subunit 2, mitochondrial precursor [Mus musculus]	NP_080175.1	-0.0308	0.0312
0.891929	KO < WT	0.0869888	-0.165	filamin-C isoform 1 [Mus musculus]	NP_001074654.1	0.0462	-0.0188
0.765461	KO < WT	0.0874958	-0.3856	PREDICTED: multifunctional protein ADE2 isoform X1 [Mus musculus]	XP_006535243.1	-0.1252	0.0398
1.35905	KO > WT	0.0930889	0.4426	PREDICTED: alpha-crystallin B chain isoform X1 [Mus musculus]	XP_006510033.1	-0.2066	0.1792
1.18067	KO > WT	0.0931927	0.2396	glycerol-3-phosphate dehydrogenase, mitochondrial precursor [Mus musculus]	NP_034404.3	0.1212	-0.4384
0.724973	KO < WT	0.0942162	-0.464	PREDICTED: spermine synthase [Mus musculus]	XP_001473484.1	0.0684	0.0564
0.722966	KO < WT	0.0944095	-0.468	myocilin precursor [Mus musculus]	NP_034995.3	0.1686	-0.251
1.15413	KO > WT	0.0964608	0.2068	elongin-B [Mus musculus]	NP_080581.1	-0.0292	-0.1752
1.39784	KO > WT	0.0973932	0.4832	growth factor receptor-bound protein 14 [Mus musculus]	NP_057928.1	-0.0278	-0.0134
0.805078	KO < WT	0.0976948	-0.3128	starch-binding domain-containing protein 1 [Mus musculus]	NP_780305.1	-0.0078	-0.1252
0.792015	KO < WT	0.0982351	-0.3364	PREDICTED: LIM domain-binding protein 3 isoform X2 [Mus musculus]	XP_006519080.1	-0.0848	-0.0186
0.738157	KO < WT	0.0982906	-0.438	eukaryotic translation initiation factor 3 subunit B [Mus musculus]	NP_598677.1	-0.0878	0.036
1.27509	KO > WT	0.101762	0.3506	PREDICTED: myosin-1 isoform X1 [Mus musculus]	XP_017169807.1	-0.2448	0.241
1.46937	KO > WT	0.103966	0.5552	keratin, type I cytoskeletal 16 isoform 1 [Mus musculus]	NP_001300887.1	-0.0468	-0.179
0.835435	KO < WT	0.105759	-0.2594	nucleolin [Mus musculus]	NP_035010.3	7.7332	15.8132
1.20597	KO > WT	0.106111	0.2702	aspartate aminotransferase, mitochondrial [Mus musculus]	NP_034455.1	0.0498	-0.3118
0.633756	KO < WT	0.108426	-0.658	condensin complex subunit 2 [Mus musculus]	NP_659067.2	0.0088	0.0336
1.73412	KO > WT	0.111287	0.7942	keratin, type II cytoskeletal 2 epidermal [Mus musculus]_x000D_ uncharacterized protein LOC239673 [Mus musculus]_x000D_ keratin, type II cytoskeletal 2 oral [Mus musculus]_x000D_ keratin, type II cytoskeletal 5 [Mus musculus]	NP_034798.2; NP_808385.2; NP_001028349.1; NP_081287.1	-0.1058	-0.0208
0.831161	KO < WT	0.113399	-0.2668	PREDICTED: protein-arginine deiminase type-2 isoform X1 [Mus musculus]	XP_006538695.1	0.1234	-0.1878
1.2361	KO > WT	0.115586	0.3058	malate dehydrogenase, cytoplasmic isoform Mdh1 [Mus musculus]	NP_032644.3	0.0638	-0.0888
1.25336	KO > WT	0.117714	0.3258	PREDICTED: myosin-1 isoform X1 [Mus musculus]_x000D_ myosin-8 [Mus musculus]	XP_017169807.1; NP_796343.2	-0.0822	0.0148
0.787854	KO < WT	0.121183	-0.344	FAS-associated factor 1 [Mus musculus]	NP_032009.2	0.2302	-0.0828
0.835667	KO < WT	0.121293	-0.259	heat shock protein HSP 90-alpha [Mus musculus]	NP_034610.1	-0.1912	0.2246
0.87321	KO < WT	0.122262	-0.1956	PREDICTED: calcium/calmodulin-dependent protein kinase type II subunit gamma isoform X1 [Mus musculus]	XP_006518551.1	-0.0444	-0.1108
1.33848	KO > WT	0.123794	0.4206	isocitrate dehydrogenase [NAD] subunit alpha, mitochondrial precursor [Mus musculus]	NP_083849.1	0.237	0.0096
326.152	KO > WT	0.12601	8.3494	myosin-9 [Mus musculus]	NP_071855.2	0.163	-0.091
1.2804	KO > WT	0.12727	0.3566	PREDICTED: myosin-1 isoform X1 [Mus musculus]_x000D_ PREDICTED: myosin-3 isoform X1 [Mus musculus]_x000D_ myosin-2 [Mus musculus]_x000D_ myosin-8 [Mus musculus]	XP_017169807.1; XP_006532475.1; NP_001034634.2; NP_796343.2	0.3216	-0.2904
1.32979	KO > WT	0.128151	0.4112	ATP synthase subunit alpha, mitochondrial precursor [Mus musculus]	NP_031531.1	-0.0914	0.0382
1.08436e-05	KO < WT	0.13033	-16.4928	26S proteasome non-ATPase regulatory subunit 2 [Mus musculus]	NP_598862.1	-0.0926	0.0278
0.756808	KO < WT	0.130765	-0.402	synaptopodin-2 [Mus musculus]	NP_536699.2	-0.1194	-0.1034
1.52838	KO > WT	0.133201	0.612	PREDICTED: myosin light chain 1/3, skeletal muscle isoform isoform X1 [Mus musculus]	XP_006495826.1	0.0134	0.0712
1.27491	KO > WT	0.133794	0.3504	PREDICTED: dnaJ homolog subfamily B member 4 isoform X1 [Mus musculus]	XP_006501983.1	-0.1074	-0.0686
0.902376	KO < WT	0.134073	-0.1482	PREDICTED: 60S ribosomal protein L17 isoform X1 [Mus musculus]	XP_017173407.1	-0.0484	-7.8578
1.24418	KO > WT	0.134121	0.3152	PREDICTED: GTP-binding protein SAR1a isoform X1 [Mus musculus]_x000D_ GTP-binding protein SAR1b [Mus musculus]	XP_006513461.1; NP_079811.1	-0.0442	-0.1548
78652.2	KO > WT	0.135211	16.2632	protein diaphanous homolog 1 isoform 1 [Mus musculus]	NP_001292909.1	0.0804	-0.0672
0.661311	KO < WT	0.135376	-0.5966	SCAN domain containing 3 [Mus musculus]	NP_898911.2	0.0736	-0.27
0.808769	KO < WT	0.13866	-0.3062	PREDICTED: glycogenin-1 isoform X1 [Mus musculus]	XP_006535544.1	-0.0328	0.14
0.790041	KO < WT	0.13874	-0.34	40S ribosomal protein S23 [Mus musculus]	NP_077137.1	-0.0734	0.2498
1.67993	KO > WT	0.138879	0.7484	myosin light chain 3 [Mus musculus]_x000D_ PREDICTED: myosin light chain 1/3, skeletal muscle isoform isoform X1 [Mus musculus]	NP_034989.1; XP_006495826.1	-0.0476	-0.4198
0.771961	KO < WT	0.13996	-0.3734	PREDICTED: nebulin-related-anchoring protein isoform X1 [Mus musculus]	XP_006526808.1	0.3848	-0.267
0.815298	KO < WT	0.140932	-0.2946	importin subunit alpha-4 [Mus musculus]	NP_032492.1	0.035	-0.1196
63602.7	KO > WT	0.141061	15.9568	PREDICTED: nuclear mitotic apparatus protein 1 isoform X1 [Mus musculus]	XP_006507232.1	-0.3136	0.1876
1.2544	KO > WT	0.14138	0.327	fatty acid-binding protein, heart [Mus musculus]	NP_034304.1	-3.8482	-7.9856
62988.5	KO > WT	0.143163	15.9428	cytochrome b-c1 complex subunit 1, mitochondrial precursor [Mus musculus]	NP_079683.2	-0.1	-0.056
0.712223	KO < WT	0.143192	-0.4896	PREDICTED: zinc finger protein 169 isoform X1 [Mus musculus]	XP_017171067.1	0.0272	0.018
1.13871	KO > WT	0.145755	0.1874	heat shock cognate 71 kDa protein [Mus musculus]	NP_112442.2	-0.193	0.0032
1.35266	KO > WT	0.153914	0.4358	phosphoglycerate mutase 2 [Mus musculus]	NP_061358.1	0.1946	-0.2712
1.30731	KO > WT	0.155607	0.3866	alpha-2-HS-glycoprotein isoform 1 precursor [Mus musculus]	NP_038493.1	0.253	-0.4028
0.857138	KO < WT	0.156257	-0.2224	doublesex- and mab-3-related transcription factor 2 [Mus musculus]	NP_665830.1	0.061	0.2036
0.728197	KO < WT	0.15911	-0.4576	EH domain-containing protein 1 [Mus musculus]	NP_034249.1	0.1962	-0.3062
0.657836	KO < WT	0.160424	-0.6042	40S ribosomal protein S25 [Mus musculus]	NP_077228.1	-0.0226	0.0302
1.50587	KO > WT	0.162046	0.5906	alpha-actinin-2 [Mus musculus]	NP_150371.4	0	0.0814
1.40444	KO > WT	0.164505	0.49	cofilin-2 [Mus musculus]	NP_031714.1	-0.172	-0.1526
1.21537	KO > WT	0.165189	0.2814	PREDICTED: myosin-1 isoform X1 [Mus musculus]_x000D_ myosin-2 [Mus musculus]_x000D_ myosin-8 [Mus musculus]	XP_017169807.1; NP_001034634.2; NP_796343.2	0.0346	0.156
1.1128	KO > WT	0.168536	0.1542	keratin, type I cytoskeletal 17 [Mus musculus]	NP_034793.1	-0.1678	0.089
1.21184	KO > WT	0.17001	0.2772	PREDICTED: trifunctional enzyme subunit beta, mitochondrial isoform X1 [Mus musculus]	XP_017176317.1	0.1016	-0.0944
1.14615	KO > WT	0.171926	0.1968	PREDICTED: ATP synthase subunit gamma, mitochondrial isoform X1 [Mus musculus]	XP_006497373.1	-0.1552	0.1038
1.2018	KO > WT	0.173115	0.2652	isocitrate dehydrogenase [NAD] subunit beta, mitochondrial [Mus musculus]	NP_570954.1	0.0348	0.0162
0.8204	KO < WT	0.173998	-0.2856	PREDICTED: heterogeneous nuclear ribonucleoprotein H isoform X1 [Mus musculus]	XP_006533939.1	0.0512	-0.3692
0.827138	KO < WT	0.174258	-0.2738	fat storage-inducing transmembrane protein 1 [Mus musculus]	NP_081084.1	0.1622	-0.1268
0.807985	KO < WT	0.177938	-0.3076	26S proteasome non-ATPase regulatory subunit 3 [Mus musculus]	NP_033465.1	0.2	-0.0814
0.818015	KO < WT	0.178653	-0.2898	PREDICTED: TBC1 domain family member 1 isoform X1 [Mus musculus]	XP_011239059.1	-0.373	0.069
0.886259	KO < WT	0.182268	-0.1742	triadin [Mus musculus]	NP_084002.2	-0.0004	-0.1972
1.51089	KO > WT	0.18258	0.5954	26S proteasome regulatory subunit 8 [Mus musculus]	NP_032976.1	0.238	-0.2082
1.41657	KO > WT	0.183359	0.5024	keratin, type II cytoskeletal 5 [Mus musculus]	NP_081287.1	0.1244	-0.3656
1.16457	KO > WT	0.184607	0.2198	dihydrolipoyllysine-residue succinyltransferase component of 2-oxoglutarate dehydrogenase complex, mitochondrial [Mus musculus]	NP_084501.1	0.021	-4.367
0.797524	KO < WT	0.18569	-0.3264	PREDICTED: ras-related protein Rab-5B isoform X1 [Mus musculus]	XP_006513447.1	-0.0816	0.0304
1.56092	KO > WT	0.18679	0.6424	exopolyphosphatase PRUNE1 [Mus musculus]	NP_775482.1	0.1154	0.0386
0.84839	KO < WT	0.187311	-0.2372	ATP-binding cassette sub-family F member 1 [Mus musculus]	NP_038882.1	-0.0042	0.167
0.714101	KO < WT	0.187812	-0.4858	pantothenate kinase 4 isoform 1 [Mus musculus]	NP_001292733.1	-0.2362	0.061
0.771319	KO < WT	0.189005	-0.3746	V-type proton ATPase subunit B, brain isoform [Mus musculus]	NP_031535.2	-0.1418	-0.1892
1.57549	KO > WT	0.189454	0.6558	PREDICTED: four and a half LIM domains protein 1 isoform X2 [Mus musculus]	XP_006527864.1	-0.1016	0.1578
0.872726	KO < WT	0.191985	-0.1964	60S ribosomal protein L3-like isoform 1 [Mus musculus]	NP_001157417.1	-0.1106	0.0474
1.224	KO > WT	0.194018	0.2916	desmin [Mus musculus]	NP_034173.1	0.2846	-0.1466
0.886013	KO < WT	0.196844	-0.1746	PREDICTED: X-linked retinitis pigmentosa GTPase regulator-interacting protein 1 isoform X1 [Mus musculus]	XP_006519752.1	-0.1802	0.1976
0.726986	KO < WT	0.198141	-0.46	PREDICTED: atlastin-2 isoform X1 [Mus musculus]	XP_006524716.1	0.0314	0.0906
0.799295	KO < WT	0.198388	-0.3232	cytoplasmic dynein 1 intermediate chain 2 isoform 1 [Mus musculus]	NP_001185806.1	0.1224	0.0958
0.793774	KO < WT	0.19877	-0.3332	cytosolic 5'-nucleotidase 1A [Mus musculus]	NP_001078971.1	0.0342	-0.0606
1.45781	KO > WT	0.200223	0.5438	hemoglobin, beta adult s chain [Mus musculus]	NP_001188320.1	0.0002	-0.1012
0.855002	KO < WT	0.200859	-0.226	40S ribosomal protein S14 [Mus musculus]	NP_065625.2	0.5454	-0.1268
1.10773	KO > WT	0.201199	0.1476	ubiquitin-40S ribosomal protein S27a precursor [Mus musculus]	NP_001029037.1	-0.0302	0.1662
0.846393	KO < WT	0.201302	-0.2406	collagen alpha-3(VI) chain isoform 1 precursor [Mus musculus]	NP_001229937.1	0.3486	-0.1952
0.857852	KO < WT	0.201887	-0.2212	cullin-5 isoform 1 [Mus musculus]	NP_082083.2	-0.1106	-0.048
0.804408	KO < WT	0.202137	-0.314	smoothelin-like protein 2 [Mus musculus]	NP_808444.1	0.2544	-0.2328
1.57113	KO > WT	0.203072	0.6518	PREDICTED: keratin, type I cytoskeletal 10 isoform X1 [Mus musculus]	XP_011247070.1	0.03	-0.107
0.83915	KO < WT	0.205153	-0.253	UDP-glucose:glycoprotein glucosyltransferase 1 precursor [Mus musculus]	NP_942602.2	-0.0756	0.1282
0.672031	KO < WT	0.205465	-0.5734	titin isoform N2-A [Mus musculus]	NP_035782.3	0.159	0.147
1.21757	KO > WT	0.206437	0.284	MOB kinase activator 1B [Mus musculus]	NP_081011.1	0.157	-0.1684
0.847567	KO < WT	0.207448	-0.2386	cAMP-dependent protein kinase type II-alpha regulatory subunit [Mus musculus]	NP_032950.1	-0.1008	-0.018
0.805748	KO < WT	0.20931	-0.3116	PREDICTED: myosin-binding protein C, fast-type isoform X1 [Mus musculus]_x000D_ PREDICTED: myosin-binding protein C, slow-type isoform X12 [Mus musculus]_x000D_ PREDICTED: myosin-binding protein C, slow-type isoform X1 [Mus musculus]	XP_006540882.1; XP_006513120.1; XP_006513108.1	0.1844	-0.3176
1.5935	KO > WT	0.21185	0.6722	keratin, type II cytoskeletal 2 epidermal [Mus musculus]	NP_034798.2	0.089	-0.0262
1.1607	KO > WT	0.213713	0.215	PREDICTED: NADH-ubiquinone oxidoreductase 75 kDa subunit, mitochondrial isoform X1 [Mus musculus]	XP_006496015.1	-0.1408	-0.0118
1.17446	KO > WT	0.214653	0.232	aconitate hydratase, mitochondrial precursor [Mus musculus]	NP_542364.1	0.0784	-0.2862
1.46327	KO > WT	0.215816	0.5492	galectin-1 [Mus musculus]	NP_032521.1	0.2102	-0.3144
0.676424	KO < WT	0.215982	-0.564	superoxide dismutase [Mn], mitochondrial precursor [Mus musculus]	NP_038699.2	-0.2676	0.3084
1.42306	KO > WT	0.217069	0.509	PREDICTED: keratin, type I cytoskeletal 10 isoform X1 [Mus musculus]_x000D_ keratin, type I cytoskeletal 13 isoform 1 [Mus musculus]	XP_011247070.1; NP_034792.1	0.192	0.1118
1.33496	KO > WT	0.219271	0.4168	alpha-actinin-3 [Mus musculus]_x000D_ alpha-actinin-2 [Mus musculus]	NP_038484.1; NP_150371.4	0.2262	-0.0996
1.40795	KO > WT	0.219591	0.4936	succinate dehydrogenase [ubiquinone] iron-sulfur subunit, mitochondrial precursor [Mus musculus]	NP_075863.2	-0.1918	0.0144
0.85299	KO < WT	0.221528	-0.2294	beta-centractin [Mus musculus]	NP_666219.1	-0.0594	0.1422
1.15237	KO > WT	0.224989	0.2046	ES1 protein homolog, mitochondrial precursor [Mus musculus]	NP_613067.1	0.0636	-0.1238
1.31258	KO > WT	0.225674	0.3924	protein NipSnap homolog 2 [Mus musculus]	NP_032121.3	-0.1078	0.1328
1.09809	KO > WT	0.228025	0.135	actin, cytoplasmic 1 [Mus musculus]	NP_031419.1	-0.1088	-0.3308
0.82909	KO < WT	0.22958	-0.2704	PREDICTED: unconventional myosin-XVIIIa isoform X15 [Mus musculus]	XP_017170116.1	0.0176	0.2006
1.19251	KO > WT	0.229768	0.254	caveolae-associated protein 1 [Mus musculus]	NP_033012.1	-7.7856	-7.691
0.76961	KO < WT	0.229837	-0.3778	heterogeneous nuclear ribonucleoprotein U-like protein 2 [Mus musculus]	NP_001074665.1	0.0618	0.2236
0.817675	KO < WT	0.230753	-0.2904	PREDICTED: phosphorylase b kinase regulatory subunit beta isoform X1 [Mus musculus]	XP_006530593.1	0.0878	-0.0602
1.18871	KO > WT	0.231106	0.2494	PREDICTED: long-chain-fatty-acid--CoA ligase 1 isoform X1 [Mus musculus]	XP_006509325.2	-0.0796	-0.0726
0.869586	KO < WT	0.231356	-0.2016	PREDICTED: dystrophin isoform X1 [Mus musculus]	XP_006527830.1	-0.0768	-8.0196
1.51404	KO > WT	0.231373	0.5984	interleukin-1 receptor-associated kinase-like 2 isoform a [Mus musculus]	NP_751893.3	0.0338	-0.0748
65545.1	KO > WT	0.231663	16.0002	AP-3 complex subunit delta-1 [Mus musculus]	NP_031486.1	0.1548	-0.1844
0.768225	KO < WT	0.232081	-0.3804	uncharacterized protein C3orf30 homolog [Mus musculus]	NP_083318.1	0.0376	-0.1238
1.27138	KO > WT	0.232476	0.3464	profilin-2 [Mus musculus]	NP_062283.1	0.125	-0.2214
0.789384	KO < WT	0.233596	-0.3412	PREDICTED: signal transducer and activator of transcription 5B isoform X2 [Mus musculus]	XP_006532786.1	0.2528	0.0242
1.14758	KO > WT	0.233876	0.1986	PREDICTED: arf-GAP with SH3 domain, ANK repeat and PH domain-containing protein 2 isoform X1 [Mus musculus]	XP_006515110.1	0.1326	0.029
1.33756	KO > WT	0.234114	0.4196	myosin regulatory light chain 2, skeletal muscle isoform isoform 1 [Mus musculus]	NP_058034.1	-0.0202	-0.0676
1.13022	KO > WT	0.234124	0.1766	3-ketoacyl-CoA thiolase, mitochondrial [Mus musculus]	NP_803421.1	0.092	-0.1208
1.47386	KO > WT	0.234321	0.5596	calsequestrin-1 precursor [Mus musculus]	NP_033943.2	-0.1614	-0.0432
0.912692	KO < WT	0.2352	-0.1318	plectin isoform 12alpha [Mus musculus]	NP_001157012.1	0.171	-0.0682
0.913705	KO < WT	0.235549	-0.1302	PREDICTED: 60 kDa heat shock protein, mitochondrial isoform X1 [Mus musculus]	XP_006495769.1	0.282	-0.227
58745.9	KO > WT	0.237574	15.8422	laminin subunit alpha-4 precursor [Mus musculus]	NP_034811.2	0.2394	-0.3422
0.839615	KO < WT	0.238802	-0.2522	PREDICTED: probable ATP-dependent RNA helicase DDX6 isoform X1 [Mus musculus]	XP_011240693.1	-0.075	0.0112
1.41893	KO > WT	0.241607	0.5048	fatty acid synthase [Mus musculus]	NP_032014.3	0.1426	-3.633
1.27121	KO > WT	0.244865	0.3462	enoyl-CoA delta isomerase 2, mitochondrial isoform a [Mus musculus]	NP_001103801.1	0.0214	0.0406
1.4101	KO > WT	0.245581	0.4958	PREDICTED: keratin, type II cytoskeletal 1b isoform X1 [Mus musculus]	XP_006521203.1	0.0302	-8.2918
60573.5	KO > WT	0.245995	15.8864	PREDICTED: ran GTPase-activating protein 1 isoform X1 [Mus musculus]	XP_006520709.1	0.0426	-7.9522
1.39262	KO > WT	0.249863	0.4778	keratin, type II cytoskeletal 2 oral [Mus musculus]	NP_001028349.1	0.4288	-0.1618
0.821197	KO < WT	0.25137	-0.2842	kinesin-1 heavy chain [Mus musculus]	NP_032474.2	0.1336	0.0358
1.28949	KO > WT	0.254394	0.3668	PREDICTED: troponin T, slow skeletal muscle isoform X1 [Mus musculus]_x000D_ PREDICTED: troponin T, fast skeletal muscle isoform X27 [Mus musculus]_x000D_ PREDICTED: troponin T, fast skeletal muscle isoform X26 [Mus musculus]	XP_017177600.1; XP_017177609.1; XP_017177608.1	-0.0898	0.2174
0.807761	KO < WT	0.255122	-0.308	PREDICTED: ankyrin-1 isoform X1 [Mus musculus]	XP_006509052.1	-0.3188	0.1948
0.841596	KO < WT	0.25552	-0.2488	alpha-protein kinase 3 [Mus musculus]	NP_473426.2	-0.182	0.0038
1.22791	KO > WT	0.255672	0.2962	serine/threonine-protein phosphatase 2A catalytic subunit beta isoform [Mus musculus]	NP_059070.1	-0.0374	-0.1924
1.54136	KO > WT	0.255681	0.6242	PREDICTED: histone-lysine N-methyltransferase SETD2 isoform X1 [Mus musculus]	XP_006512151.1	0.0836	0.3674
0.791137	KO < WT	0.264337	-0.338	histone H1.4 [Mus musculus]_x000D_ histone H1.3 [Mus musculus]	NP_056602.1; NP_663759.3	0.1388	-0.0932
0.643852	KO < WT	0.267934	-0.6352	40S ribosomal protein S18 [Mus musculus]	NP_035426.1	-0.1	-0.1004
0.878674	KO < WT	0.268265	-0.1866	phosphatidylinositol transfer protein alpha isoform [Mus musculus]	NP_032876.1	0.1862	-0.2496
1.25806	KO > WT	0.269223	0.3312	PREDICTED: keratin, type I cytoskeletal 10 isoform X1 [Mus musculus]_x000D_ keratin, type I cytoskeletal 16 isoform 1 [Mus musculus]_x000D_ keratin, type I cytoskeletal 14 isoform 1 [Mus musculus]	XP_011247070.1; NP_001300887.1; NP_058654.1	-0.1338	0.1566
0.847685	KO < WT	0.274519	-0.2384	PREDICTED: glycogen debranching enzyme isoform X1 [Mus musculus]	XP_006502350.1	1.8592	-2.0376
0.818583	KO < WT	0.274631	-0.2888	PREDICTED: 40S ribosomal protein S6 [Mus musculus]	XP_011238179.1	0.1316	-0.3448
0.843114	KO < WT	0.275793	-0.2462	PREDICTED: general vesicular transport factor p115 isoform X1 [Mus musculus]	XP_006535203.1	0.116	-0.19
0.805078	KO < WT	0.280379	-0.3128	ATP-binding cassette sub-family E member 1 [Mus musculus]	NP_056566.2	0.1748	-0.1024
0.808097	KO < WT	0.281311	-0.3074	N6-adenosine-methyltransferase subunit METTL14 [Mus musculus]	NP_964000.2	-0.0092	0.0892
0.000312729	KO < WT	0.28309	-11.6428	PREDICTED: nuclease-sensitive element-binding protein 1 isoform X1 [Mus musculus]	XP_006502996.1	0.0614	0.0292
1.33811	KO > WT	0.285508	0.4202	histone H2A type 2-A [Mus musculus]	NP_038577.1	0.3262	-0.0944
1.25301	KO > WT	0.288579	0.3254	adenylate kinase isoenzyme 1 isoform 1 [Mus musculus]	NP_067490.1	-0.1292	-3.897
1.43853	KO > WT	0.290181	0.5246	keratin, type II cytoskeletal 1 [Mus musculus]_x000D_ PREDICTED: keratin, type II cytoskeletal 1b isoform X1 [Mus musculus]	NP_032499.2; XP_006521203.1	15.3962	7.6696
1.21655	KO > WT	0.290294	0.2828	2,4-dienoyl-CoA reductase, mitochondrial precursor [Mus musculus]	NP_080448.1	0.0564	0.106
1.23765	KO > WT	0.290449	0.3076	RNA 3'-terminal phosphate cyclase [Mus musculus]	NP_079793.2	0.2764	-0.1034
0.85299	KO < WT	0.290635	-0.2294	reticulon-4 isoform A [Mus musculus]	NP_918943.1	15.9168	-0.04
0.633317	KO < WT	0.291211	-0.659	apolipoprotein A-II preproprotein [Mus musculus]	NP_001292479.1	-7.6058	-11.5336
0.849332	KO < WT	0.291425	-0.2356	60S ribosomal protein L21 [Mus musculus]	NP_062621.2	-0.14	0.174
0.856901	KO < WT	0.292376	-0.2228	PREDICTED: myosin-binding protein C, slow-type isoform X1 [Mus musculus]	XP_006513108.1	3.7876	4.02
1.17805	KO > WT	0.292973	0.2364	[Pyruvate dehydrogenase (acetyl-transferring)] kinase isozyme 4, mitochondrial [Mus musculus]	NP_038771.1	0.0834	0.0114
1.24229	KO > WT	0.293544	0.313	PREDICTED: troponin T, fast skeletal muscle isoform X27 [Mus musculus]_x000D_ PREDICTED: troponin T, fast skeletal muscle isoform X26 [Mus musculus]	XP_017177609.1; XP_017177608.1	-0.113	-0.1616
0.720765	KO < WT	0.295627	-0.4724	estradiol 17-beta-dehydrogenase 8 [Mus musculus]	NP_038571.2	-0.0632	0.0608
1.76101	KO > WT	0.295857	0.8164	PREDICTED: heat shock factor 2-binding protein isoform X1 [Mus musculus]	XP_006525094.1	0.031	-3.7682
1.211	KO > WT	0.302506	0.2762	keratin, type I cytoskeletal 42 [Mus musculus]	NP_997648.2	0.255	-0.3082
1.28752	KO > WT	0.30377	0.3646	PREDICTED: smoothelin-like protein 1 isoform X1 [Mus musculus]	XP_006500172.1	-0.0616	0.079
1.32979	KO > WT	0.305345	0.4112	hemoglobin alpha, adult chain 2 [Mus musculus]	NP_001077424.1	-0.0652	-0.223
0.810453	KO < WT	0.305415	-0.3032	nascent polypeptide-associated complex subunit alpha isoform a [Mus musculus]	NP_001106670.1	0.256	-0.1006
1.43197	KO > WT	0.305738	0.518	keratin, type II cytoskeletal 2 epidermal [Mus musculus]_x000D_ uncharacterized protein LOC239673 [Mus musculus]_x000D_ keratin, type II cytoskeletal 1 [Mus musculus]_x000D_ keratin, type II cytoskeletal 79 [Mus musculus]_x000D_ keratin, type II cytoskeletal 2 oral [Mus musculus]_x000D_ PREDICTED: keratin, type II cytoskeletal 1b isoform X1 [Mus musculus]_x000D_ keratin, type II cytoskeletal 5 [M…	NP_034798.2; NP_808385.2; NP_032499.2; NP_666175.1; NP_001028349.1; XP_006521203.1; NP_081287.1	0.1664	-0.1176
404.726	KO > WT	0.306221	8.6608	NADH dehydrogenase [ubiquinone] flavoprotein 2, mitochondrial isoform 1 precursor [Mus musculus]	NP_082664.1	0.2264	-0.1848
0.862024	KO < WT	0.312036	-0.2142	trypsinogen 7 precursor [Mus musculus]	NP_075822.3	0.1062	-0.4892
20.9053	KO > WT	0.312054	4.3858	ras-related protein Rab-14 [Mus musculus]	NP_080973.1	0.044	0.0018
20.9372	KO > WT	0.316007	4.388	trypsin 10 precursor [Mus musculus]	NP_001034085.1	-0.1096	0.1072
0.899752	KO < WT	0.316065	-0.1524	PREDICTED: synaptophysin-like protein 2 isoform X1 [Mus musculus]	XP_006501157.1	-0.0746	-0.0066
19.3706	KO > WT	0.317273	4.2758	aspartate aminotransferase, cytoplasmic [Mus musculus]	NP_034454.2	0.1342	-0.1056
1.35604	KO > WT	0.318571	0.4394	keratin, type II cytoskeletal 2 epidermal [Mus musculus]_x000D_ keratin, type II cytoskeletal 1 [Mus musculus]_x000D_ keratin, type II cytoskeletal 79 [Mus musculus]_x000D_ PREDICTED: keratin, type II cytoskeletal 1b isoform X1 [Mus musculus]_x000D_ keratin, type II cytoskeletal 5 [Mus musculus]	NP_034798.2; NP_032499.2; NP_666175.1; XP_006521203.1; NP_081287.1	0.101	-0.0756
0.715885	KO < WT	0.318749	-0.4822	nestin [Mus musculus]	NP_057910.3	0.1242	-0.3296
1.1065	KO > WT	0.319621	0.146	stress-70 protein, mitochondrial [Mus musculus]	NP_034611.2	-0.0476	-0.024
1.30116	KO > WT	0.319924	0.3798	medium-chain specific acyl-CoA dehydrogenase, mitochondrial precursor [Mus musculus]	NP_031408.1	-0.1706	0.2292
0.836942	KO < WT	0.321568	-0.2568	PREDICTED: voltage-dependent L-type calcium channel subunit beta-3 isoform X1 [Mus musculus]	XP_017171904.1	-0.1996	-0.1588
320.016	KO > WT	0.322404	8.322	14-3-3 protein epsilon [Mus musculus]	NP_033562.3	-0.2674	0.3292
0.00273926	KO < WT	0.322467	-8.512	plasminogen activator inhibitor 1 RNA-binding protein isoform 3 [Mus musculus]	NP_001107037.1	0.1202	-0.435
351.456	KO > WT	0.323013	8.4572	neurofilament light polypeptide [Mus musculus]_x000D_ neurofilament medium polypeptide [Mus musculus]_x000D_ desmin [Mus musculus]_x000D_ vimentin [Mus musculus]	NP_035040.1; NP_032717.2; NP_034173.1; NP_035831.2	0.0674	0.156
1.33886	KO > WT	0.32415	0.421	calmodulin-1 isoform 1 [Mus musculus]	NP_001300863.1	0.0478	-0.0808
1.1717	KO > WT	0.324899	0.2286	PREDICTED: myosin-1 isoform X1 [Mus musculus]_x000D_ myosin-2 [Mus musculus]	XP_017169807.1; NP_001034634.2	-0.025	0.2122
0.00273395	KO < WT	0.325391	-8.5148	heterogeneous nuclear ribonucleoprotein Q isoform 1 [Mus musculus]	NP_062640.2	0.05	-0.1138
321.127	KO > WT	0.329168	8.327	calreticulin precursor [Mus musculus]	NP_031617.1	0.0048	0.0166
259.034	KO > WT	0.333531	8.017	synemin isoform H [Mus musculus]	NP_964001.2	-0.0436	0.1904
283.263	KO > WT	0.33777	8.146	proline-rich basic protein 1 [Mus musculus]	NP_001257575.1	-8.2366	0.2754
0.682074	KO < WT	0.338064	-0.552	prostamide/prostaglandin F synthase [Mus musculus]	NP_079858.2	0.5458	-8.115
18.0484	KO > WT	0.338702	4.1738	L-lactate dehydrogenase B chain isoform Ldhbx [Mus musculus]	NP_001303251.1	-0.0034	-0.0202
312.909	KO > WT	0.338802	8.2896	obg-like ATPase 1 isoform a [Mus musculus]	NP_080218.1	0.0216	-0.0008
314.693	KO > WT	0.339085	8.2978	ribosome-binding protein 1 isoform a [Mus musculus]	NP_077243.2	0.0682	0.1462
1.35116	KO > WT	0.339472	0.4342	tropomyosin beta chain isoform Tpm2.2st [Mus musculus]	NP_033442.2	-0.077	0.1934
0.561828	KO < WT	0.342076	-0.8318	apolipoprotein B-100 precursor [Mus musculus]	NP_033823.2	0.0112	-0.1424
1.28985	KO > WT	0.342284	0.3672	PREDICTED: perilipin-1 isoform X1 [Mus musculus]	XP_011249078.1	0.2452	-0.031
255.079	KO > WT	0.344653	7.9948	exportin-2 [Mus musculus]	NP_076054.1	0.0366	0.3766
1.20447	KO > WT	0.345304	0.2684	ATP synthase subunit O, mitochondrial precursor [Mus musculus]	NP_613063.1	-0.031	-0.0208
18.4507	KO > WT	0.345641	4.2056	PREDICTED: fibrillin-1 isoform X1 [Mus musculus]	XP_011237592.1	-0.0706	0.1962
0.00426571	KO < WT	0.346703	-7.873	PREDICTED: acidic leucine-rich nuclear phosphoprotein 32 family member A isoform X1 [Mus musculus]	XP_006510841.1	0.1316	0.1788
1.18034	KO > WT	0.347162	0.2392	myosin-2 [Mus musculus]_x000D_ myosin-8 [Mus musculus]	NP_001034634.2; NP_796343.2	0.0226	0.5432
260.728	KO > WT	0.347631	8.0264	PREDICTED: junction plakoglobin isoform X1 [Mus musculus]	XP_006532378.1	0.4066	-0.2062
283.735	KO > WT	0.348317	8.1484	PREDICTED: myosin-3 isoform X1 [Mus musculus]	XP_006532475.1	-0.0662	-0.0264
13.6952	KO > WT	0.348333	3.7756	dnaJ homolog subfamily A member 2 [Mus musculus]	NP_062768.1	-0.0808	0.0142
1.29433	KO > WT	0.348447	0.3722	L-lactate dehydrogenase A chain isoform 2 [Mus musculus]	NP_001129541.2	0.0236	-0.0536
246.049	KO > WT	0.349085	7.9428	annexin A6 isoform a [Mus musculus]	NP_038500.2	-0.0764	0.0396
13.9211	KO > WT	0.349202	3.7992	isochorismatase domain-containing protein 2A precursor [Mus musculus]	NP_001095068.1	0.008	0.0116
295.415	KO > WT	0.349229	8.2066	mimecan precursor [Mus musculus]	NP_032786.1	-0.0648	-0.2134
1.33348	KO > WT	0.349274	0.4152	PREDICTED: keratin, type I cytoskeletal 10 isoform X1 [Mus musculus]_x000D_ keratin, type I cytoskeletal 42 [Mus musculus]_x000D_ keratin, type I cytoskeletal 13 isoform 1 [Mus musculus]_x000D_ keratin, type I cuticular Ha2 [Mus musculus]_x000D_ keratin, type I cytoskeletal 16 isoform 1 [Mus musculus]_x000D_ keratin, type I cytoskeletal 14 isoform 1 [Mus musculus]_x000D_ keratin, type I cytoskele…	XP_011247070.1; NP_997648.2; NP_034792.1; NP_001152846.2; NP_001300887.1; NP_058654.1; NP_034793.1	-0.2744	-0.0826
16.3838	KO > WT	0.349976	4.0342	cell division control protein 42 homolog isoform 1 precursor [Mus musculus]	NP_033991.1	0.0212	0.0394
0.80107	KO < WT	0.35099	-0.32	PREDICTED: microtubule-associated protein 4 isoform X1 [Mus musculus]	XP_017168650.1	-0.2894	0.2172
245.129	KO > WT	0.351532	7.9374	PREDICTED: actin-binding LIM protein 2 isoform X2 [Mus musculus]	XP_006503970.1	-0.055	-0.0886
15.8961	KO > WT	0.352168	3.9906	transitional endoplasmic reticulum ATPase [Mus musculus]	NP_033529.3	0.013	0.1654
224.38	KO > WT	0.35291	7.8098	PREDICTED: lipoxygenase homology domain-containing protein 1 isoform X1 [Mus musculus]	XP_006526497.1	0.0072	0.258
0.796309	KO < WT	0.354529	-0.3286	PREDICTED: phosphatidylinositol-binding clathrin assembly protein isoform X1 [Mus musculus]	XP_006507657.1	-0.091	0.347
15.2676	KO > WT	0.355581	3.9324	PREDICTED: dystrobrevin alpha isoform X1 [Mus musculus]	XP_011245129.1	-0.0342	0.2396
231.553	KO > WT	0.35562	7.8552	40S ribosomal protein S2 [Mus musculus]	NP_032529.2	-0.189	0.1172
240.785	KO > WT	0.357601	7.9116	adaptin ear-binding coat-associated protein 2 [Mus musculus]	NP_079659.1	-0.054	-0.0704
250.905	KO > WT	0.359039	7.971	PREDICTED: sodium/potassium-transporting ATPase subunit alpha-3 isoform X1 [Mus musculus]	XP_011248820.1	-0.224	0.178
1.36245	KO > WT	0.359434	0.4462	carbonic anhydrase 3 [Mus musculus]	NP_031632.2	0.0726	0.07
1.4101	KO > WT	0.360873	0.4958	keratin, type II cytoskeletal 79 [Mus musculus]	NP_666175.1	0.092	-3.8986
0.822792	KO < WT	0.361852	-0.2814	PREDICTED: ubiquitin-associated protein 2-like isoform X1 [Mus musculus]	XP_006502219.1	0.0002	-0.0632
0.848979	KO < WT	0.36237	-0.2362	COP9 signalosome complex subunit 5 isoform 1 [Mus musculus]	NP_038743.1	-0.0272	0.2844
0.00393724	KO < WT	0.362377	-7.9886	PREDICTED: RNA-binding protein Raly isoform X1 [Mus musculus]	XP_006499076.1	0.1348	0.3048
216.017	KO > WT	0.362418	7.755	MAP7 domain-containing protein 1 isoform 1 [Mus musculus]	NP_659190.3	-0.0368	-0.069
266.575	KO > WT	0.363727	8.0584	glycogen phosphorylase, brain form [Mus musculus]	NP_722476.1	0.3592	-0.1366
229.667	KO > WT	0.364193	7.8434	COP9 signalosome complex subunit 2 isoform a [Mus musculus]	NP_001272436.1	0.2246	-0.0406
1.48452	KO > WT	0.365675	0.57	electron transfer flavoprotein subunit alpha, mitochondrial [Mus musculus]	NP_663590.3	0.1626	-0.166
1.26892	KO > WT	0.365881	0.3436	PREDICTED: myosin-1 isoform X1 [Mus musculus]_x000D_ myosin-4 [Mus musculus]_x000D_ myosin-8 [Mus musculus]	XP_017169807.1; NP_034985.2; NP_796343.2	0.2772	-0.2186
198.693	KO > WT	0.36611	7.6344	cullin-3 isoform 1 [Mus musculus]	NP_057925.1	0.0318	-0.0068
219.367	KO > WT	0.368649	7.7772	la-related protein 1 [Mus musculus]	NP_082727.1	3.8294	4.09
1.3649	KO > WT	0.370284	0.4488	uncharacterized protein LOC239673 [Mus musculus]	NP_808385.2	-0.1102	0.1284
183.877	KO > WT	0.370601	7.5226	L-lactate dehydrogenase B chain isoform Ldhbx [Mus musculus]_x000D_ L-lactate dehydrogenase A chain isoform 2 [Mus musculus]	NP_001303251.1; NP_001129541.2	-0.015	-0.066
0.861666	KO < WT	0.370851	-0.2148	PREDICTED: biglycan isoform X1 [Mus musculus]_x000D_ decorin preproprotein [Mus musculus]	XP_006527821.1; NP_031859.1	-0.1642	0.2214
1.24074	KO > WT	0.371014	0.3112	40S ribosomal protein S3 [Mus musculus]	NP_036182.1	-0.019	0.0382
264.734	KO > WT	0.371141	8.0484	prostate tumor-overexpressed gene 1 protein homolog [Mus musculus]	NP_598710.1	0.1238	0.0072
253.985	KO > WT	0.373608	7.9886	PREDICTED: olfactory receptor 646 isoform X1 [Mus musculus]	XP_017177763.1	-0.2256	-0.2454
0.823477	KO < WT	0.374409	-0.2802	matrin-3 [Mus musculus]	NP_034901.2	0.3254	-0.1522
1.3383	KO > WT	0.377669	0.4204	PREDICTED: myosin-1 isoform X1 [Mus musculus]_x000D_ PREDICTED: myosin-3 isoform X1 [Mus musculus]_x000D_ myosin-4 [Mus musculus]_x000D_ myosin-2 [Mus musculus]_x000D_ myosin-13 [Mus musculus]_x000D_ PREDICTED: myosin-7 isoform X1 [Mus musculus]	XP_017169807.1; XP_006532475.1; NP_034985.2; NP_001034634.2; NP_001074719.1; XP_017171330.1	0.1238	8.1124
187.923	KO > WT	0.378113	7.554	PREDICTED: C-Jun-amino-terminal kinase-interacting protein 4 isoform X1 [Mus musculus]	XP_006534273.1	0.1916	-8.1062
1.18723	KO > WT	0.37851	0.2476	myosin-2 [Mus musculus]	NP_001034634.2	0.0758	-0.0732
1.17577	KO > WT	0.379055	0.2336	PREDICTED: four and a half LIM domains protein 3 isoform X1 [Mus musculus]	XP_006502829.1	0.1182	-0.3306
0.874421	KO < WT	0.379494	-0.1936	PREDICTED: uncharacterized protein C9orf84 homolog [Mus musculus]	XP_017175979.1	0.0804	0.1326
0.849803	KO < WT	0.379637	-0.2348	importin subunit beta-1 [Mus musculus]	NP_032405.3	0.1824	-0.1234
224.318	KO > WT	0.380802	7.8094	UTP--glucose-1-phosphate uridylyltransferase isoform 1 [Mus musculus]	NP_647458.1	0.0674	0.0372
1.39127	KO > WT	0.38113	0.4764	keratin, type II cytoskeletal 1 [Mus musculus]	NP_032499.2	0.0352	0.059
13.6214	KO > WT	0.383077	3.7678	PREDICTED: voltage-dependent calcium channel subunit alpha-2/delta-1 isoform X8 [Mus musculus]	XP_011248046.1	0.1904	-0.1248
1.17153	KO > WT	0.386354	0.2284	ATP synthase F(0) complex subunit C2, mitochondrial precursor [Mus musculus]	NP_080744.1	0.2308	0.2308
0.869947	KO < WT	0.386502	-0.201	NEDD8-conjugating enzyme Ubc12 isoform 1 [Mus musculus]	NP_663553.1	-3.8976	-7.7948
0.736113	KO < WT	0.3886	-0.442	PREDICTED: ankyrin-1 isoform X16 [Mus musculus]	XP_006509067.1	0.1238	0.0072
1.09779	KO > WT	0.390283	0.1346	ras-related protein Rab-15 isoform 1 [Mus musculus]	NP_598811.3	0.089	0.0134
1.16054	KO > WT	0.393026	0.2148	PREDICTED: pyruvate kinase PKM isoform X1 [Mus musculus]	XP_011240975.1	-0.0692	0.3988
1.14552	KO > WT	0.393307	0.196	citrate synthase-like protein [Mus musculus]	NP_082221.2	-0.4136	0.38
1.415	KO > WT	0.393706	0.5008	PREDICTED: myosin-1 isoform X1 [Mus musculus]_x000D_ myosin-4 [Mus musculus]_x000D_ myosin-2 [Mus musculus]_x000D_ myosin-13 [Mus musculus]	XP_017169807.1; NP_034985.2; NP_001034634.2; NP_001074719.1	0.0568	-0.0514
0.708284	KO < WT	0.393807	-0.4976	leucine-rich repeat-containing protein 10B [Mus musculus]	NP_001104610.1	0.1506	-0.0256
0.948421	KO < WT	0.394211	-0.0764	reticulon-2 isoform C [Mus musculus]	NP_001020535.1	0.1966	-8.2606
0.870189	KO < WT	0.394819	-0.2006	myozenin-3 [Mus musculus]	NP_579941.2	0.2308	-0.247
0.866817	KO < WT	0.395554	-0.2062	PREDICTED: atypical kinase ADCK3, mitochondrial isoform X1 [Mus musculus]	XP_006497024.1	-0.0182	0.0664
0.889336	KO < WT	0.395853	-0.1692	poly(rC)-binding protein 1 [Mus musculus]	NP_035995.1	-0.1598	0.4802
151.293	KO > WT	0.396587	7.2412	phenylalanine--tRNA ligase beta subunit [Mus musculus]	NP_001265004.1	0.0198	0.1218
0.943046	KO < WT	0.396817	-0.0846	40S ribosomal protein S7 [Mus musculus]	NP_035430.1	-0.1744	0.1668
1.10405	KO > WT	0.397453	0.1428	keratin, type I cytoskeletal 42 [Mus musculus]_x000D_ keratin, type I cytoskeletal 14 isoform 1 [Mus musculus]_x000D_ keratin, type I cytoskeletal 17 [Mus musculus]	NP_997648.2; NP_058654.1; NP_034793.1	0.3124	-0.2112
0.888104	KO < WT	0.398021	-0.1712	PREDICTED: tripartite motif-containing protein 72 isoform X1 [Mus musculus]	XP_006508065.1	0.075	0.0874
0.887119	KO < WT	0.398858	-0.1728	tubulin alpha-3 chain [Mus musculus]_x000D_ tubulin alpha-1A chain [Mus musculus]_x000D_ tubulin alpha-4A chain isoform 1 [Mus musculus]	NP_033475.1; NP_035783.1; NP_033473.1	0.5516	-0.3668
1.12615	KO > WT	0.401806	0.1714	creatine kinase M-type [Mus musculus]	NP_031736.1	-0.1914	0.0434
0.891929	KO < WT	0.402025	-0.165	collagen alpha-2(VI) chain isoform 1 precursor [Mus musculus]	NP_666119.1	-0.2928	-3.8218
1.35041	KO > WT	0.402306	0.4334	PREDICTED: RAS protein activator like-3 isoform X1 [Mus musculus]	XP_006524475.1	0.022	-4.0122
12.2627	KO > WT	0.403602	3.6162	PREDICTED: collagen alpha-1(XXIV) chain isoform X1 [Mus musculus]	XP_006502160.1	0.068	-0.2004
0.869224	KO < WT	0.410124	-0.2022	histone H1.0 [Mus musculus]	NP_032223.2	-0.0196	-0.0228
1.36756	KO > WT	0.410235	0.4516	keratin, type I cytoskeletal 13 isoform 1 [Mus musculus]	NP_034792.1	-0.1518	0.0866
0.860472	KO < WT	0.414329	-0.2168	cytoplasmic dynein 1 heavy chain 1 [Mus musculus]	NP_084514.2	0.3178	-8.0316
0.821425	KO < WT	0.41501	-0.2838	PREDICTED: regulator of nonsense transcripts 1 isoform X1 [Mus musculus]	XP_006509667.1	-0.0066	0.1042
0.862024	KO < WT	0.415057	-0.2142	PREDICTED: COP9 signalosome complex subunit 1 isoform X1 [Mus musculus]	XP_006532807.1	0.0794	-7.858
0.880869	KO < WT	0.416337	-0.183	PREDICTED: dynamin-like 120 kDa protein, mitochondrial isoform X1 [Mus musculus]	XP_006522717.1	-0.0614	0.0624
1.21184	KO > WT	0.418252	0.2772	PREDICTED: myosin-1 isoform X1 [Mus musculus]_x000D_ PREDICTED: myosin-3 isoform X1 [Mus musculus]_x000D_ myosin-4 [Mus musculus]_x000D_ myosin-2 [Mus musculus]_x000D_ PREDICTED: myosin-7 isoform X1 [Mus musculus]_x000D_ myosin-8 [Mus musculus]	XP_017169807.1; XP_006532475.1; NP_034985.2; NP_001034634.2; XP_017171330.1; NP_796343.2	-0.6672	0.7274
1.19615	KO > WT	0.41827	0.2584	PREDICTED: abscission/NoCut checkpoint regulator isoform X1 [Mus musculus]	XP_006500266.1	0.068	-0.0768
11.5434	KO > WT	0.418755	3.529	PREDICTED: mannose-1-phosphate guanyltransferase alpha isoform X1 [Mus musculus]	XP_011237010.1	0.46	-15.8032
1.10114	KO > WT	0.420647	0.139	ferrochelatase, mitochondrial isoform 1 [Mus musculus]	NP_032024.2	-0.051	-7.806
0.691595	KO < WT	0.422881	-0.532	microtubule-associated protein 1S [Mus musculus]	NP_766601.2	0.2692	-0.0976
1.10542	KO > WT	0.425887	0.1446	acetyl-CoA acetyltransferase, mitochondrial precursor [Mus musculus]	NP_659033.1	0.0884	-0.028
1.54371	KO > WT	0.426677	0.6264	PREDICTED: coiled-coil domain-containing protein 33 isoform X1 [Mus musculus]	XP_006511315.1	-0.0584	0.1676
1.09657	KO > WT	0.429727	0.133	PREDICTED: EH domain-containing protein 2 isoform X1 [Mus musculus]	XP_011248884.1	0.0596	-0.037
1.13351	KO > WT	0.431163	0.1808	nucleoside diphosphate kinase B [Mus musculus]	NP_032731.1	0.0654	-0.14
1.29648	KO > WT	0.431459	0.3746	PDZ domain-containing protein GIPC3 [Mus musculus]	NP_683753.1	-0.1702	0.3816
1.10803	KO > WT	0.433156	0.148	pyruvate dehydrogenase E1 component subunit beta, mitochondrial precursor [Mus musculus]	NP_077183.1	0.2812	-0.156
0.910544	KO < WT	0.436046	-0.1352	cullin-associated NEDD8-dissociated protein 2 [Mus musculus]	NP_080234.2	-0.1802	0.104
0.852044	KO < WT	0.437083	-0.231	protein KTI12 homolog [Mus musculus]	NP_083847.1	-0.2644	0.0484
1.06747	KO > WT	0.437296	0.0942	isocitrate dehydrogenase [NADP] cytoplasmic [Mus musculus]	NP_034627.3	1.7308	-1.8534
1.07281	KO > WT	0.439735	0.1014	ATP synthase subunit beta, mitochondrial precursor [Mus musculus]	NP_058054.2	0.3746	-0.1302
0.84043	KO < WT	0.440774	-0.2508	PREDICTED: calpain small subunit 1 isoform X1 [Mus musculus]	XP_006539551.1	-0.08	-8.1384
0.936272	KO < WT	0.44487	-0.095	PREDICTED: calcium/calmodulin-dependent protein kinase type II subunit alpha isoform X1 [Mus musculus]	XP_006525604.1	-0.0498	0.0312
1.21976	KO > WT	0.449251	0.2866	uncharacterized protein LOC75471 [Mus musculus]	NP_001074564.1	-0.063	-0.0146
0.697082	KO < WT	0.449292	-0.5206	PREDICTED: myosin-3 isoform X1 [Mus musculus]_x000D_ myosin-4 [Mus musculus]	XP_006532475.1; NP_034985.2	-0.0782	0.096
1.15301	KO > WT	0.450413	0.2054	isocitrate dehydrogenase [NAD] subunit gamma 1, mitochondrial precursor [Mus musculus]	NP_032349.1	-0.0614	0.0738
1.22179	KO > WT	0.454224	0.289	keratin Kb40 [Mus musculus]	NP_997652.4	-0.1048	-0.0534
0.756599	KO < WT	0.462383	-0.4024	putative phospholipase B-like 2 precursor [Mus musculus]	NP_076114.2	-0.0628	-0.0574
0.864058	KO < WT	0.464453	-0.2108	myosin-4 [Mus musculus]_x000D_ myosin-8 [Mus musculus]	NP_034985.2; NP_796343.2	0.1526	0.0946
1.11311	KO > WT	0.465561	0.1546	myosin-4 [Mus musculus]_x000D_ myosin-2 [Mus musculus]_x000D_ myosin-13 [Mus musculus]_x000D_ myosin-8 [Mus musculus]	NP_034985.2; NP_001034634.2; NP_001074719.1; NP_796343.2	-0.14	0.198
0.875634	KO < WT	0.465737	-0.1916	60S ribosomal protein L7 [Mus musculus]	NP_035421.2	-16.1326	0.3602
0.85051	KO < WT	0.466208	-0.2336	PREDICTED: 40S ribosomal protein S24 isoform X1 [Mus musculus]	XP_006518795.1	-0.117	-0.1108
0.882458	KO < WT	0.469612	-0.1804	dual specificity mitogen-activated protein kinase kinase 4 isoform a [Mus musculus]	NP_001303296.1	0.0128	0.023
0.873815	KO < WT	0.469694	-0.1946	tubulin beta-4A chain [Mus musculus]	NP_033477.2	0.0254	-0.2822
1.15894	KO > WT	0.470257	0.2128	T-complex protein 1 subunit eta [Mus musculus]	NP_031664.3	0.1482	-0.0586
0.917767	KO < WT	0.470634	-0.1238	elongation factor 2 [Mus musculus]	NP_031933.1	0.2298	-3.9758
1.09642	KO > WT	0.472667	0.1328	ubiquitin-like-conjugating enzyme ATG3 [Mus musculus]	NP_080678.1	-0.0778	0.1364
0.891434	KO < WT	0.473171	-0.1658	bcl-2-like protein 13 [Mus musculus]	NP_705736.1	0.1506	-0.2704
1.1162	KO > WT	0.47602	0.1586	PREDICTED: fructose-bisphosphate aldolase A isoform X1 [Mus musculus]	XP_006507272.1	0.0528	-0.3396
0.825191	KO < WT	0.477936	-0.2772	PREDICTED: SH3 domain-containing protein 21 isoform X1 [Mus musculus]	XP_017175847.1	0.0058	0.1854
0.00472195	KO < WT	0.481203	-7.7264	PREDICTED: DENN domain-containing protein 4B isoform X1 [Mus musculus]	XP_017175032.1	0.0922	-0.002
1.10942	KO > WT	0.481472	0.1498	cytochrome b-c1 complex subunit Rieske, mitochondrial [Mus musculus]	NP_079986.1	0.06	-0.1894
1.12241	KO > WT	0.484301	0.1666	succinate--CoA ligase [ADP/GDP-forming] subunit alpha, mitochondrial precursor [Mus musculus]	NP_063932.2	-0.0002	-0.133
1.16635	KO > WT	0.487164	0.222	PREDICTED: ubiquitin-conjugating enzyme E2 N isoform X1 [Mus musculus]	XP_006514407.1	0.2286	-0.0676
1.23971	KO > WT	0.489268	0.31	keratin, type I cytoskeletal 13 isoform 1 [Mus musculus]_x000D_ keratin, type I cytoskeletal 17 [Mus musculus]	NP_034792.1; NP_034793.1	-0.0034	-0.0412
1.12023	KO > WT	0.489452	0.1638	60S ribosomal protein L9 [Mus musculus]	NP_035422.1	-0.1068	0.0206
0.944223	KO < WT	0.490711	-0.0828	lumican precursor [Mus musculus]	NP_032550.2	0.0446	-0.1784
1.12646	KO > WT	0.491824	0.1718	ras-related protein Rab-11B [Mus musculus]	NP_033023.1	-3.7462	-3.6228
0.0464428	KO < WT	0.492482	-4.4284	PREDICTED: proteasomal ubiquitin receptor ADRM1 isoform X1 [Mus musculus]	XP_006500743.1	-0.0002	-0.0012
1.13524	KO > WT	0.493057	0.183	PREDICTED: myosin-1 isoform X1 [Mus musculus]_x000D_ PREDICTED: myosin-3 isoform X1 [Mus musculus]_x000D_ myosin-4 [Mus musculus]_x000D_ myosin-2 [Mus musculus]_x000D_ myosin-8 [Mus musculus]	XP_017169807.1; XP_006532475.1; NP_034985.2; NP_001034634.2; NP_796343.2	-0.1456	0.1358
0.868261	KO < WT	0.493707	-0.2038	PREDICTED: myosin-1 isoform X1 [Mus musculus]_x000D_ PREDICTED: myosin-3 isoform X1 [Mus musculus]_x000D_ myosin-4 [Mus musculus]_x000D_ myosin-2 [Mus musculus]	XP_017169807.1; XP_006532475.1; NP_034985.2; NP_001034634.2	0.0076	-0.3428
0.682168	KO < WT	0.494458	-0.5518	protease, serine, 1 precursor [Mus musculus]	NP_444473.1	-0.0692	0.1254
0.916369	KO < WT	0.494957	-0.126	myosin-4 [Mus musculus]_x000D_ myosin-13 [Mus musculus]_x000D_ PREDICTED: myosin-7 isoform X1 [Mus musculus]	NP_034985.2; NP_001074719.1; XP_017171330.1	-0.0036	-0.0026
1.16716	KO > WT	0.496198	0.223	PREDICTED: calsequestrin-2 isoform X1 [Mus musculus]	XP_006501010.1	0.247	-7.77
1.12272	KO > WT	0.4989	0.167	PREDICTED: sarcoplasmic/endoplasmic reticulum calcium ATPase 1 isoform X1 [Mus musculus]	XP_006507331.1	-0.2896	-0.0586
0.872847	KO < WT	0.499604	-0.1962	nicotinamide phosphoribosyltransferase [Mus musculus]	NP_067499.2	0.1842	-0.1428
0.923382	KO < WT	0.501433	-0.115	PREDICTED: 40S ribosomal protein S19 isoform X1 [Mus musculus]	XP_006539743.1	0.0144	0.2372
1.15509	KO > WT	0.503933	0.208	PREDICTED: troponin T, slow skeletal muscle isoform X1 [Mus musculus]	XP_017177600.1	-0.132	0.0892
0.909156	KO < WT	0.504679	-0.1374	alpha-1-syntrophin [Mus musculus]	NP_033254.2	-0.0872	0.0706
1.26997	KO > WT	0.505129	0.3448	PREDICTED: myosin-1 isoform X1 [Mus musculus]_x000D_ myosin-4 [Mus musculus]_x000D_ myosin-2 [Mus musculus]_x000D_ myosin-13 [Mus musculus]_x000D_ myosin-8 [Mus musculus]	XP_017169807.1; NP_034985.2; NP_001034634.2; NP_001074719.1; NP_796343.2	0.0492	-0.2336
0.91548	KO < WT	0.505713	-0.1274	carnitine O-palmitoyltransferase 2, mitochondrial precursor [Mus musculus]	NP_034079.2	-0.0082	-0.036
1.04608	KO > WT	0.511482	0.065	40S ribosomal protein S4, X isoform [Mus musculus]	NP_033120.1	0.1732	-0.247
0.896391	KO < WT	0.51807	-0.1578	40S ribosomal protein S3a [Mus musculus]	NP_058655.3	0.3188	-0.1926
1.11234	KO > WT	0.518831	0.1536	protein DJ-1 [Mus musculus]	NP_065594.2	0.1408	-0.3018
0.891805	KO < WT	0.519398	-0.1652	PREDICTED: myosin-1 isoform X1 [Mus musculus]_x000D_ myosin-4 [Mus musculus]_x000D_ myosin-2 [Mus musculus]_x000D_ PREDICTED: myosin-7 isoform X1 [Mus musculus]	XP_017169807.1; NP_034985.2; NP_001034634.2; XP_017171330.1	-0.083	0.1464
0.896267	KO < WT	0.520086	-0.158	PREDICTED: serine/threonine-protein kinase OSR1 isoform X1 [Mus musculus]	XP_006511982.1	-0.1796	0.1644
0.909534	KO < WT	0.520386	-0.1368	olfactory receptor 703 [Mus musculus]	NP_666807.1	-0.2156	-0.0352
1.31421	KO > WT	0.522143	0.3942	troponin C, skeletal muscle [Mus musculus]	NP_033420.1	-0.061	0.598
1.11157	KO > WT	0.530354	0.1526	alpha-actinin-3 [Mus musculus]	NP_038484.1	0.004	0.0778
0.850274	KO < WT	0.531772	-0.234	perilipin-4 [Mus musculus]	NP_065593.2	-0.145	0.0506
0.00369554	KO < WT	0.534169	-8.08	BAG family molecular chaperone regulator 3 [Mus musculus]	NP_038891.4	3.5824	8.0108
1.09962	KO > WT	0.535931	0.137	serum albumin preproprotein [Mus musculus]	NP_033784.2	-8.1848	0.33
0.902751	KO < WT	0.536727	-0.1476	pyruvate dehydrogenase kinase, isoenzyme 2 [Mus musculus]	NP_598428.2	-0.0288	-0.1954
17.5987	KO > WT	0.537296	4.1374	phenylalanine--tRNA ligase alpha subunit [Mus musculus]	NP_079924.2	-0.2184	-0.0356
1.05599	KO > WT	0.540645	0.0786	neurofilament light polypeptide [Mus musculus]	NP_035040.1	-0.0798	0.0106
0.948027	KO < WT	0.540689	-0.077	T-complex protein 1 subunit theta [Mus musculus]	NP_033970.3	-0.2838	0.3564
1.1065	KO > WT	0.541382	0.146	glycogen phosphorylase, muscle form [Mus musculus]_x000D_ glycogen phosphorylase, brain form [Mus musculus]	NP_035354.1; NP_722476.1	0.0356	-0.1168
241.956	KO > WT	0.543916	7.9186	immunoglobulin-binding protein 1b [Mus musculus]	NP_056592.2	0.0392	-0.1944
1.11311	KO > WT	0.543936	0.1546	40S ribosomal protein S20 [Mus musculus]	NP_080423.1	0.2732	-0.094
0.914465	KO < WT	0.544715	-0.129	tubulin alpha-1A chain [Mus musculus]	NP_035783.1	-0.0516	-0.0218
0.896142	KO < WT	0.544905	-0.1582	vesicle-associated membrane protein-associated protein B [Mus musculus]	NP_062780.2	0.0504	0.003
211.806	KO > WT	0.549354	7.7266	structural maintenance of chromosomes protein 3 [Mus musculus]	NP_031816.2	-0.1604	0.312
0.93174	KO < WT	0.550252	-0.102	ubiquinone biosynthesis protein COQ9, mitochondrial precursor [Mus musculus]	NP_080728.1	0.1512	-0.0568
0.917767	KO < WT	0.551111	-0.1238	myosin-4 [Mus musculus]_x000D_ PREDICTED: myosin-7 isoform X1 [Mus musculus]_x000D_ myosin-8 [Mus musculus]	NP_034985.2; XP_017171330.1; NP_796343.2	-0.2282	-0.1246
0.919933	KO < WT	0.551483	-0.1204	tubulin beta-4B chain [Mus musculus]	NP_666228.1	0.0358	0.0292
0.926074	KO < WT	0.552787	-0.1108	mitochondrial import inner membrane translocase subunit TIM44 [Mus musculus]	NP_035722.2	-0.0492	-0.0028
14.8996	KO > WT	0.555554	3.8972	dynactin subunit 1 isoform 1 [Mus musculus]	NP_031861.2	0.0504	-0.3362
0.928646	KO < WT	0.555977	-0.1068	leucine-rich PPR motif-containing protein, mitochondrial precursor [Mus musculus]	NP_082509.2	0.1284	0.0368
1.1299	KO > WT	0.558259	0.1762	ADP-ribosylation factor 5 [Mus musculus]	NP_031506.1	-0.0628	0.0152
0.925818	KO < WT	0.559089	-0.1112	hydroxymethylglutaryl-CoA lyase, mitochondrial precursor [Mus musculus]	NP_032280.2	0.0362	0.202
0.942654	KO < WT	0.560871	-0.0852	dual specificity mitogen-activated protein kinase kinase 3 [Mus musculus]	NP_032954.1	0.205	-0.1262
0.921336	KO < WT	0.561915	-0.1182	elongation factor 1-alpha 2 [Mus musculus]	NP_031932.1	-0.1178	0.4864
1.10068	KO > WT	0.564573	0.1384	keratin, type I cuticular Ha2 [Mus musculus]	NP_001152846.2	-0.1114	-8.023
1.14997	KO > WT	0.567692	0.2016	phosphoglucomutase-like protein 5 [Mus musculus]	NP_778178.3	0.1672	-0.2768
0.919295	KO < WT	0.568611	-0.1214	heat shock protein HSP 90-alpha [Mus musculus]_x000D_ heat shock protein HSP 90-beta [Mus musculus]	NP_034610.1; NP_032328.2	0.1224	0.1798
0.882948	KO < WT	0.56871	-0.1796	histone H2B type 1-P isoform 1 [Mus musculus]	NP_835509.2	0.0114	-0.0848
231.393	KO > WT	0.569119	7.8542	PREDICTED: TIMELESS-interacting protein isoform X1 [Mus musculus]	XP_006511403.1	-0.0572	0.2284
1.07207	KO > WT	0.57153	0.1004	apolipoprotein A-I preproprotein [Mus musculus]	NP_033822.2	0.1248	-0.0258
1.08192	KO > WT	0.572723	0.1136	coenzyme Q-binding protein COQ10 homolog A, mitochondrial [Mus musculus]	NP_001074509.1	-0.0844	0.0062
1.09962	KO > WT	0.573815	0.137	PREDICTED: histone H3.3-like [Mus musculus]	XP_017177364.1	-0.0956	0.362
0.886873	KO < WT	0.574101	-0.1732	xin actin-binding repeat-containing protein 2 isoform 1 [Mus musculus]	NP_001019789.1	-0.0284	0.0486
0.880991	KO < WT	0.576095	-0.1828	tubulin beta-4A chain [Mus musculus]_x000D_ tubulin beta-4B chain [Mus musculus]	NP_033477.2; NP_666228.1	-0.2408	-0.0192
1.17072	KO > WT	0.577783	0.2274	tropomyosin alpha-1 chain isoform Tpm1.1st [Mus musculus]	NP_001157720.1	0.0918	-0.0472
1.11837	KO > WT	0.578102	0.1614	short/branched chain specific acyl-CoA dehydrogenase, mitochondrial [Mus musculus]	NP_080102.1	-0.091	0.035
0.81609	KO < WT	0.584796	-0.2932	PREDICTED: thyroid hormone receptor-associated protein 3 isoform X1 [Mus musculus]	XP_006503104.1	0.2592	-0.135
14.8955	KO > WT	0.58558	3.8968	PREDICTED: NAD-dependent protein deacetylase sirtuin-2 isoform X1 [Mus musculus]	XP_017167703.1	-0.0314	-0.2944
0.879161	KO < WT	0.590953	-0.1858	tubulin alpha-4A chain isoform 1 [Mus musculus]	NP_033473.1	-0.0842	-0.0192
1.09172	KO > WT	0.592178	0.1266	PREDICTED: myosin-1 isoform X1 [Mus musculus]_x000D_ myosin-4 [Mus musculus]	XP_017169807.1; NP_034985.2	-0.084	-0.0942
0.857614	KO < WT	0.593647	-0.2216	ankyrin repeat domain-containing protein 2 [Mus musculus]	NP_064417.1	0.0916	0.013
1.07818	KO > WT	0.594939	0.1086	PREDICTED: junctophilin-1 isoform X1 [Mus musculus]	XP_011236698.1	-0.0486	0.0664
1.1869	KO > WT	0.597416	0.2472	PREDICTED: PR domain zinc finger protein 2 isoform X1 [Mus musculus]	XP_017175407.1	0.0332	0.0008
0.872363	KO < WT	0.602401	-0.197	PREDICTED: heterogeneous nuclear ribonucleoprotein U isoform X1 [Mus musculus]	XP_017177161.1	0.1938	-0.3554
1.10343	KO > WT	0.602582	0.142	PREDICTED: alpha-enolase isoform X1 [Mus musculus]_x000D_ PREDICTED: beta-enolase isoform X1 [Mus musculus]	XP_006538588.2; XP_006532224.1	-0.0158	0.2874
0.914845	KO < WT	0.604381	-0.1284	ADP-ribosylation factor 1 [Mus musculus]	NP_031502.1	0.2678	-0.149
0.870792	KO < WT	0.606628	-0.1996	protein unc-45 homolog B [Mus musculus]	NP_848795.3	-0.0062	-0.083
1.08313	KO > WT	0.607377	0.1152	40S ribosomal protein S9 [Mus musculus]	NP_084043.1	0.0754	0.111
0.939653	KO < WT	0.611181	-0.0898	TAR DNA-binding protein 43 isoform 1 [Mus musculus]	NP_663531.1	0.1272	-0.0156
1.11558	KO > WT	0.61218	0.1578	electron transfer flavoprotein subunit beta [Mus musculus]	NP_080971.2	-3.946	3.7804
0.925304	KO < WT	0.613082	-0.112	protein phosphatase 1 regulatory subunit 3A [Mus musculus]	NP_536712.2	0.1222	-8.0844
0.922231	KO < WT	0.613176	-0.1168	PREDICTED: acetyl-CoA carboxylase 2 isoform X1 [Mus musculus]	XP_006530174.1	-0.186	0.067
1.28485	KO > WT	0.613256	0.3616	myosin light chain 3 [Mus musculus]	NP_034989.1	-1.9272	9.7156
1.08237	KO > WT	0.613319	0.1142	PREDICTED: myosin-1 isoform X1 [Mus musculus]_x000D_ PREDICTED: myosin-3 isoform X1 [Mus musculus]_x000D_ myosin-4 [Mus musculus]_x000D_ myosin-2 [Mus musculus]_x000D_ myosin-9 [Mus musculus]_x000D_ myosin-13 [Mus musculus]_x000D_ PREDICTED: myosin-7 isoform X1 [Mus musculus]_x000D_ myosin-8 [Mus musculus]	XP_017169807.1; XP_006532475.1; NP_034985.2; NP_001034634.2; NP_071855.2; NP_001074719.1; XP_017171330.1; NP_796343.2	-0.0528	-0.0228
0.920443	KO < WT	0.614352	-0.1196	myosin-4 [Mus musculus]_x000D_ myosin-2 [Mus musculus]_x000D_ myosin-8 [Mus musculus]	NP_034985.2; NP_001034634.2; NP_796343.2	-0.1608	0.1624
11.9937	KO > WT	0.618745	3.5842	PREDICTED: methionine aminopeptidase 2 isoform X1 [Mus musculus]	XP_006513959.1	-0.088	0.0494
0.907142	KO < WT	0.620072	-0.1406	adenylosuccinate synthetase isozyme 1 [Mus musculus]	NP_031447.1	0.0942	-0.1256
0.921592	KO < WT	0.620173	-0.1178	60S acidic ribosomal protein P0 [Mus musculus]	NP_031501.1	-0.0244	0.052
1.10558	KO > WT	0.626296	0.1448	synaptobrevin homolog YKT6 [Mus musculus]	NP_062635.2	0.1522	-4.2336
0.934975	KO < WT	0.627136	-0.097	EH domain-binding protein 1-like protein 1 isoform a [Mus musculus]	NP_001108069.1	0.2004	0.052
1.06393	KO > WT	0.632859	0.0894	PDZ and LIM domain protein 7 isoform a [Mus musculus]	NP_001107560.1	0.3634	-0.385
1.10849	KO > WT	0.63329	0.1486	PREDICTED: 5'-AMP-activated protein kinase subunit beta-2 isoform X1 [Mus musculus]	XP_011238284.1	-0.0672	0.0022
0.952374	KO < WT	0.634328	-0.0704	protein phosphatase PTC7 homolog [Mus musculus]	NP_796216.2	0.0242	0.161
1.06895	KO > WT	0.636178	0.0962	alpha-centractin [Mus musculus]	NP_058556.1	1.11022e-17	0.2888
0.965133	KO < WT	0.63708	-0.0512	PREDICTED: ryanodine receptor 1 isoform X1 [Mus musculus]	XP_006539751.1	-0.115	0.437
1.05497	KO > WT	0.638709	0.0772	eukaryotic translation initiation factor 3 subunit I [Mus musculus]	NP_061269.1	-0.0256	0.1018
1.11543	KO > WT	0.642886	0.1576	PREDICTED: myosin-1 isoform X1 [Mus musculus]_x000D_ PREDICTED: myosin-3 isoform X1 [Mus musculus]_x000D_ myosin-4 [Mus musculus]_x000D_ myosin-8 [Mus musculus]	XP_017169807.1; XP_006532475.1; NP_034985.2; NP_796343.2	-0.244	0.32
1.07968	KO > WT	0.643161	0.1106	glycogen phosphorylase, muscle form [Mus musculus]	NP_035354.1	-0.1258	0.0224
0.893909	KO < WT	0.643423	-0.1618	kelch-like protein 41 [Mus musculus]	NP_001074556.1	-0.0536	0.0516
1.11142	KO > WT	0.64368	0.1524	heat shock protein 75 kDa, mitochondrial precursor [Mus musculus]	NP_080784.1	-0.0876	0.104
1.12397	KO > WT	0.644492	0.1686	PREDICTED: tyrosine-protein kinase SgK223 isoform X1 [Mus musculus]	XP_011240439.1	0.2972	-0.186
0.875513	KO < WT	0.644579	-0.1918	ATP synthase subunit e, mitochondrial [Mus musculus]	NP_031533.2	-0.2216	-0.0828
0.960728	KO < WT	0.644696	-0.0578	trimeric intracellular cation channel type A [Mus musculus]	NP_653117.1	-8.1482	-7.7148
0.961128	KO < WT	0.647248	-0.0572	peptidyl-prolyl cis-trans isomerase FKBP1A isoform 1 [Mus musculus]	NP_032045.1	0.0154	0.0002
0.929676	KO < WT	0.647972	-0.1052	ras-related GTP-binding protein D [Mus musculus]	NP_081767.2	0.1206	0.115
0.914212	KO < WT	0.65127	-0.1294	hepatoma-derived growth factor isoform 1 [Mus musculus]	NP_032257.3	-0.1042	0.11
1.09596	KO > WT	0.652526	0.1322	PREDICTED: beta-enolase isoform X1 [Mus musculus]	XP_006532224.1	-0.063	-0.0156
0.95145	KO < WT	0.657916	-0.0718	very long-chain specific acyl-CoA dehydrogenase, mitochondrial precursor [Mus musculus]	NP_059062.1	0.035	0.1644
1.11003	KO > WT	0.658214	0.1506	enoyl-CoA hydratase, mitochondrial precursor [Mus musculus]	NP_444349.1	-0.0858	0.1664
0.922742	KO < WT	0.658584	-0.116	histone-lysine N-methyltransferase Smyd1 isoform 1 [Mus musculus]	NP_001153599.1	-0.1166	-7.6706
1.04493	KO > WT	0.661595	0.0634	eukaryotic translation initiation factor 2 subunit 1 [Mus musculus]	NP_080390.1	0.0736	0.0866
0.934068	KO < WT	0.661841	-0.0984	PREDICTED: dnaJ homolog subfamily A member 4 isoform X1 [Mus musculus]	XP_006511388.1	-0.1056	0.0636
0.959929	KO < WT	0.66211	-0.059	PREDICTED: alpha-sarcoglycan isoform X1 [Mus musculus]	XP_011247138.1	-0.0664	-0.1036
0.951186	KO < WT	0.662432	-0.0722	PREDICTED: myosin-binding protein C, slow-type isoform X12 [Mus musculus]_x000D_ PREDICTED: myosin-binding protein C, slow-type isoform X1 [Mus musculus]	XP_006513120.1; XP_006513108.1	0.0762	-4.1996
0.908274	KO < WT	0.66906	-0.1388	PREDICTED: alpha-adducin isoform X1 [Mus musculus]	XP_006503732.1	-0.0984	0.1038
0.942001	KO < WT	0.669082	-0.0862	decorin preproprotein [Mus musculus]	NP_031859.1	-0.1156	0.2044
0.91764	KO < WT	0.671436	-0.124	PREDICTED: eukaryotic translation initiation factor 4 gamma 1 isoform X1 [Mus musculus]	XP_006521998.1	0.1132	-0.1018
1.05117	KO > WT	0.674262	0.072	elongation factor Tu, mitochondrial isoform 1 [Mus musculus]	NP_766333.1	-0.0126	-4.1864
0.933939	KO < WT	0.675387	-0.0986	40S ribosomal protein S5 [Mus musculus]	NP_033121.2	-0.352	-7.5932
0.955151	KO < WT	0.677638	-0.0662	trifunctional enzyme subunit alpha, mitochondrial precursor [Mus musculus]	NP_849209.1	-0.1586	0.028
1.08403	KO > WT	0.681541	0.1164	myristoylated alanine-rich C-kinase substrate [Mus musculus]	NP_032564.1	0.043	0.0022
0.913325	KO < WT	0.683346	-0.1308	glyceraldehyde-3-phosphate dehydrogenase isoform 1 [Mus musculus]	NP_001276655.1	0.0956	-8.0528
0.840314	KO < WT	0.68368	-0.251	neurofilament medium polypeptide [Mus musculus]	NP_032717.2	0.3194	-0.176
0.950132	KO < WT	0.684903	-0.0738	PREDICTED: RAC-beta serine/threonine-protein kinase isoform X1 [Mus musculus]	XP_006539540.1	-0.0806	0.2458
0.91548	KO < WT	0.68575	-0.1274	FH1/FH2 domain-containing protein 1 [Mus musculus]	NP_808367.2	23.1468	7.1466
15.219	KO > WT	0.687946	3.9278	oxysterol-binding protein 1 [Mus musculus]	NP_001028346.1	0.0884	-0.1162
1.18083	KO > WT	0.688024	0.2398	myosin light polypeptide 6 isoform a [Mus musculus]	NP_001304146.1	-0.1312	0.1974
1.0538	KO > WT	0.688512	0.0756	telethonin [Mus musculus]	NP_035670.2	-0.2238	-0.106
1.06792	KO > WT	0.690273	0.0948	PREDICTED: 60S ribosomal protein L11-like [Mus musculus]	XP_017173255.1	-0.0432	-0.023
0.94737	KO < WT	0.69304	-0.078	PREDICTED: titin isoform X1 [Mus musculus]	XP_017172628.1	-0.074	-0.0788
1.07445	KO > WT	0.693678	0.1036	sarcoplasmic reticulum histidine-rich calcium-binding protein precursor [Mus musculus]	NP_034603.2	0.1786	-0.0916
0.951582	KO < WT	0.694729	-0.0716	60S ribosomal protein L8 [Mus musculus]	NP_036183.1	0.0376	0.1444
1.08418	KO > WT	0.695403	0.1166	PREDICTED: striated muscle-specific serine/threonine-protein kinase isoform X1 [Mus musculus]	XP_011236945.1	-7.114	-22.9562
1.08418	KO > WT	0.695403	0.1166	TATA-binding protein-associated factor 2N [Mus musculus]	NP_081703.1	-0.2306	0.0774
0.945402	KO < WT	0.698332	-0.081	myosin-13 [Mus musculus]	NP_001074719.1	0.0856	-7.7696
1.05468	KO > WT	0.7021	0.0768	PREDICTED: myosin-1 isoform X1 [Mus musculus]_x000D_ PREDICTED: myosin-3 isoform X1 [Mus musculus]_x000D_ myosin-4 [Mus musculus]_x000D_ myosin-2 [Mus musculus]_x000D_ myosin-13 [Mus musculus]_x000D_ PREDICTED: myosin-7 isoform X1 [Mus musculus]_x000D_ myosin-8 [Mus musculus]	XP_017169807.1; XP_006532475.1; NP_034985.2; NP_001034634.2; NP_001074719.1; XP_017171330.1; NP_796343.2	0.0336	-0.3112
0.939132	KO < WT	0.702299	-0.0906	tubulin alpha-1A chain [Mus musculus]_x000D_ tubulin alpha-4A chain isoform 1 [Mus musculus]	NP_035783.1; NP_033473.1	-0.0596	0.0122
0.879161	KO < WT	0.702998	-0.1858	PREDICTED: synaptotagmin-like protein 4 isoform X1 [Mus musculus]	XP_006528614.1	-0.2244	0.0218
0.907016	KO < WT	0.706428	-0.1408	AFG1-like ATPase [Mus musculus]	NP_665686.2	-0.1376	0.0274
1.11342	KO > WT	0.708251	0.155	5'-AMP-activated protein kinase catalytic subunit alpha-2 [Mus musculus]	NP_835279.2	0.2946	-0.3478
1.19997	KO > WT	0.711184	0.263	gamma-synuclein [Mus musculus]	NP_035560.1	0.2054	0.1618
1.06659	KO > WT	0.71278	0.093	PREDICTED: UBX domain-containing protein 6 isoform X1 [Mus musculus]	XP_017173099.1	-0.107	0.1828
0.940435	KO < WT	0.714083	-0.0886	glycogen [starch] synthase, muscle [Mus musculus]	NP_109603.2	0.019	-0.1156
1.05468	KO > WT	0.715356	0.0768	60S ribosomal protein L31 [Mus musculus]	NP_444487.1	-0.1682	0.2958
1.10068	KO > WT	0.721333	0.1384	lysosome-associated membrane glycoprotein 3 precursor [Mus musculus]	NP_796330.2	0.1726	-0.317
1.09323	KO > WT	0.724979	0.1286	thioredoxin-dependent peroxide reductase, mitochondrial precursor [Mus musculus]	NP_031478.1	-0.005	0.0936
0.953034	KO < WT	0.727647	-0.0694	pyruvate carboxylase, mitochondrial isoform 1 [Mus musculus]	NP_001156418.1	-0.0626	-7.8398
1.08478	KO > WT	0.731653	0.1174	PREDICTED: myosin-1 isoform X1 [Mus musculus]_x000D_ PREDICTED: myosin-3 isoform X1 [Mus musculus]_x000D_ myosin-4 [Mus musculus]_x000D_ myosin-2 [Mus musculus]_x000D_ myosin-13 [Mus musculus]_x000D_ myosin-8 [Mus musculus]	XP_017169807.1; XP_006532475.1; NP_034985.2; NP_001034634.2; NP_001074719.1; NP_796343.2	-7.4868	-7.2412
0.94514	KO < WT	0.73315	-0.0814	spectrin beta chain, erythrocytic [Mus musculus]	NP_038703.3	0.0106	0.071
0.888843	KO < WT	0.73494	-0.17	tubulin beta-3 chain [Mus musculus]_x000D_ tubulin beta-4B chain [Mus musculus]	NP_075768.1; NP_666228.1	0.0122	-0.1424
1.04102	KO > WT	0.737784	0.058	PDZ and LIM domain protein 5 isoform ENH2 [Mus musculus]	NP_062783.2	0.6308	-0.1634
1.10834	KO > WT	0.747185	0.1484	ubiquinone biosynthesis O-methyltransferase, mitochondrial [Mus musculus]	NP_766275.1	0.1298	0.0404
0.959796	KO < WT	0.747801	-0.0592	PREDICTED: prolargin isoform X1 [Mus musculus]	XP_006529146.1	0.1186	-0.0184
1.02868	KO > WT	0.74783	0.0408	ras-related C3 botulinum toxin substrate 1 isoform 1 [Mus musculus]	NP_001334459.1	0.1086	-3.8238
1.1088	KO > WT	0.750145	0.149	PREDICTED: protein phosphatase 1B isoform X1 [Mus musculus]	XP_006523923.1	-0.1436	0.1052
0.914085	KO < WT	0.75062	-0.1296	parvalbumin alpha [Mus musculus]	NP_001317615.1	0.2042	0.0978
0.943046	KO < WT	0.753862	-0.0846	PREDICTED: dynamin-1-like protein isoform X10 [Mus musculus]	XP_006522699.1	0.0088	0.1564
1.07014	KO > WT	0.755213	0.0978	PREDICTED: prelamin-A/C isoform X1 [Mus musculus]	XP_006501136.1	-0.1016	0.1364
1.02868	KO > WT	0.756257	0.0408	PREDICTED: guanine nucleotide-binding protein G(I)/G(S)/G(T) subunit beta-2 isoform X1 [Mus musculus]	XP_006504616.1	0.0874	-0.0624
0.94514	KO < WT	0.757093	-0.0814	PREDICTED: tropomodulin-4 isoform X1 [Mus musculus]	XP_017175125.1	0.0228	-0.478
0.955415	KO < WT	0.75774	-0.0658	myosin-4 [Mus musculus]	NP_034985.2	0.0722	0.1536
0.905885	KO < WT	0.759178	-0.1426	collagen alpha-1(I) chain preproprotein [Mus musculus]	NP_031768.2	-0.026	0.0212
1.05585	KO > WT	0.761504	0.0784	SH3 domain-binding glutamic acid-rich protein [Mus musculus]	NP_056640.1	0.0424	-0.1294
1.06925	KO > WT	0.761889	0.0966	PREDICTED: troponin I, fast skeletal muscle isoform X1 [Mus musculus]	XP_006508602.1	0.1536	-0.3364
0.898257	KO < WT	0.762429	-0.1548	cytochrome b-c1 complex subunit 6, mitochondrial [Mus musculus]	NP_079917.1	-0.1434	0.0576
0.939262	KO < WT	0.766806	-0.0904	histone H1.3 [Mus musculus]	NP_663759.3	0.0214	-0.0194
0.967679	KO < WT	0.767678	-0.0474	T-complex protein 1 subunit delta [Mus musculus]	NP_033967.1	0.1934	-0.3138
0.957537	KO < WT	0.768978	-0.0626	PREDICTED: biglycan isoform X1 [Mus musculus]	XP_006527821.1	0.014	0.1424
1.0471	KO > WT	0.771084	0.0664	PREDICTED: myomesin-2 isoform X1 [Mus musculus]	XP_006508790.1	-0.074	0.0456
1.06673	KO > WT	0.771195	0.0932	PREDICTED: 40S ribosomal protein S16 [Mus musculus]	XP_003688797.1	-0.1092	0.127
0.964464	KO < WT	0.771248	-0.0522	heat shock protein beta-6 [Mus musculus]	NP_001012401.1	-0.0154	0.1428
1.05585	KO > WT	0.776852	0.0784	PREDICTED: succinyl-CoA ligase [ADP-forming] subunit beta, mitochondrial isoform X1 [Mus musculus]	XP_006518820.1	0.08	0.0782
1.04319	KO > WT	0.778945	0.061	myomesin-1 isoform 1 [Mus musculus]	NP_034997.2	-0.2592	0.1666
0.967008	KO < WT	0.782377	-0.0484	60S ribosomal protein L4 [Mus musculus]	NP_077174.1	-0.0348	-0.3448
0.955945	KO < WT	0.78583	-0.065	ADP-ribosylation factor GTPase-activating protein 2 isoform 1 [Mus musculus]	NP_001159496.1	0.047	0.0386
0.970904	KO < WT	0.787575	-0.0426	60S ribosomal protein L14 [Mus musculus]	NP_080250.1	-0.1374	0.092
0.957935	KO < WT	0.788766	-0.062	PREDICTED: myc box-dependent-interacting protein 1 isoform X19 [Mus musculus]	XP_006526057.1	0.1024	0.1512
0.942785	KO < WT	0.789427	-0.085	phosphorylase b kinase regulatory subunit alpha, skeletal muscle isoform isoform 1 [Mus musculus]	NP_032858.2	-0.0544	-8.0808
1.02712	KO > WT	0.790454	0.0386	fibromodulin precursor [Mus musculus]	NP_067330.1	0.1	0.2548
1.0334	KO > WT	0.791082	0.0474	eukaryotic translation initiation factor 4 gamma 2 isoform 1 [Mus musculus]	NP_038535.2	0.0952	-0.251
1.06555	KO > WT	0.791297	0.0916	PREDICTED: myosin regulatory light chain 2, ventricular/cardiac muscle isoform isoform X1 [Mus musculus]	XP_006530249.1	0.1228	0.416
0.967813	KO < WT	0.792524	-0.0472	receptor expression-enhancing protein 5 [Mus musculus]	NP_031900.3	-15.1152	-15.3196
1.07743	KO > WT	0.793332	0.1076	prohibitin [Mus musculus]	NP_032857.1	0.2762	0.2116
1.07654	KO > WT	0.807088	0.1064	PREDICTED: troponin T, fast skeletal muscle isoform X26 [Mus musculus]	XP_017177608.1	-7.7398	-15.6584
1.02968	KO > WT	0.809254	0.0422	ras-related protein Rab-10 [Mus musculus]	NP_057885.1	-0.1436	0.4298
0.964063	KO < WT	0.809593	-0.0528	PREDICTED: PDZ and LIM domain protein 3 isoform X1 [Mus musculus]	XP_006509528.1	0.1168	-0.064
1.02983	KO > WT	0.809929	0.0424	heat shock protein beta-7 [Mus musculus]	NP_038896.2	-0.0208	0.0218
1.04739	KO > WT	0.818963	0.0668	PREDICTED: troponin T, fast skeletal muscle isoform X27 [Mus musculus]	XP_017177609.1	0.412	-0.106
0.973464	KO < WT	0.82135	-0.0388	phosphoglucomutase-2 [Mus musculus]	NP_082408.3	0.1588	-0.2564
1.02612	KO > WT	0.826604	0.0372	14-3-3 protein gamma [Mus musculus]	NP_061359.2	-0.0184	0.355
0.930708	KO < WT	0.830454	-0.1036	ATP-dependent RNA helicase DDX19B isoform 1 [Mus musculus]	NP_001177715.1	0.0028	0.007
1.02655	KO > WT	0.83084	0.0378	endoplasmin precursor [Mus musculus]	NP_035761.1	0.022	-0.0916
1.02954	KO > WT	0.83286	0.042	caveolae-associated protein 4 [Mus musculus]	NP_080785.2	0.0314	-0.0012
1.05716	KO > WT	0.833656	0.0802	tropomyosin beta chain isoform Tpm2.2st [Mus musculus]_x000D_ tropomyosin alpha-1 chain isoform Tpm1.1st [Mus musculus]	NP_033442.2; NP_001157720.1	-0.0172	-0.0066
1.03426	KO > WT	0.834128	0.0486	5'-AMP-activated protein kinase subunit gamma-1 [Mus musculus]	NP_058061.2	0.2346	-8.0924
1.01298	KO > WT	0.834813	0.0186	dihydrolipoyllysine-residue acetyltransferase component of pyruvate dehydrogenase complex, mitochondrial [Mus musculus]	NP_663589.3	0.1296	-0.0246
1.03771	KO > WT	0.834855	0.0534	PREDICTED: sarcalumenin isoform X1 [Mus musculus]	XP_006521750.1	0.3402	-0.0992
0.97942	KO < WT	0.837441	-0.03	60S ribosomal protein L18a [Mus musculus]	NP_084027.1	0.1956	-0.298
0.94737	KO < WT	0.847515	-0.078	peroxiredoxin-2 [Mus musculus]	NP_001304314.1	-0.0826	0.212
0.95396	KO < WT	0.847928	-0.068	ATP-dependent RNA helicase DDX3X [Mus musculus]	NP_034158.1	0.2244	-0.0152
1.02612	KO > WT	0.851516	0.0372	PREDICTED: myosin-1 isoform X1 [Mus musculus]_x000D_ myosin-4 [Mus musculus]_x000D_ myosin-2 [Mus musculus]_x000D_ PREDICTED: myosin-7 isoform X1 [Mus musculus]_x000D_ myosin-8 [Mus musculus]	XP_017169807.1; NP_034985.2; NP_001034634.2; XP_017171330.1; NP_796343.2	0.063	0.3432
0.97279	KO < WT	0.852751	-0.0398	glucose-6-phosphate isomerase [Mus musculus]	NP_032181.2	0.2246	-0.0038
1.01059	KO > WT	0.853681	0.0152	hexokinase-2 [Mus musculus]	NP_038848.1	-0.1006	-0.0108
1.02954	KO > WT	0.860128	0.042	prostaglandin E2 receptor EP4 subtype isoform 2 [Mus musculus]	NP_032991.1	0.2284	-8.0612
0.969962	KO < WT	0.861104	-0.044	myosin-4 [Mus musculus]_x000D_ myosin-2 [Mus musculus]	NP_034985.2; NP_001034634.2	0.1038	-0.16
1.0334	KO > WT	0.862004	0.0474	elongation factor 1-alpha 1 [Mus musculus]_x000D_ elongation factor 1-alpha 2 [Mus musculus]	NP_034236.2; NP_031932.1	0.131	-0.0136
1.03598	KO > WT	0.862191	0.051	cAMP-dependent protein kinase catalytic subunit alpha isoform 1 [Mus musculus]	NP_032880.1	-0.0874	-7.9308
1.04579	KO > WT	0.864504	0.0646	PREDICTED: 60S ribosomal protein L29-like [Mus musculus]	XP_006539396.1	-0.1752	0.1994
0.97495	KO < WT	0.864796	-0.0366	myozenin-1 [Mus musculus]	NP_067483.1	-0.2014	0.0134
1.02285	KO > WT	0.864973	0.0326	activator of 90 kDa heat shock protein ATPase homolog 1 [Mus musculus]	NP_666148.1	-7.6406	-23.527
1.01946	KO > WT	0.866591	0.0278	glycerol-3-phosphate dehydrogenase [NAD(+)], cytoplasmic [Mus musculus]	NP_034401.1	0.116	-0.1204
0.975626	KO < WT	0.868505	-0.0356	PREDICTED: myosin-1 isoform X1 [Mus musculus]_x000D_ myosin-4 [Mus musculus]_x000D_ myosin-2 [Mus musculus]	XP_017169807.1; NP_034985.2; NP_001034634.2	-0.1922	0.085
0.96835	KO < WT	0.868543	-0.0464	myosin-4 [Mus musculus]_x000D_ PREDICTED: myosin-7 isoform X1 [Mus musculus]	NP_034985.2; XP_017171330.1	-0.0932	0.7386
1.02257	KO > WT	0.873011	0.0322	serotransferrin precursor [Mus musculus]	NP_598738.1	0.2508	-0.2008
1.02356	KO > WT	0.87707	0.0336	phosphoglycerate kinase 1 [Mus musculus]	NP_032854.2	-0.075	-7.7094
0.982957	KO < WT	0.878857	-0.0248	obscurin isoform 2 [Mus musculus]	NP_954603.3	0.0344	-8.1116
1.02328	KO > WT	0.880419	0.0332	PREDICTED: T-complex protein 1 subunit beta isoform X1 [Mus musculus]	XP_006513224.1	-0.0256	0.0856
1.0334	KO > WT	0.882764	0.0474	phosphorylase b kinase gamma catalytic chain, skeletal muscle/heart isoform [Mus musculus]	NP_035209.1	-0.1984	0.1348
0.976032	KO < WT	0.88464	-0.035	PREDICTED: heterogeneous nuclear ribonucleoprotein D0 isoform X1 [Mus musculus]	XP_006534798.1	0.2026	0.1606
0.983638	KO < WT	0.884695	-0.0238	40S ribosomal protein S8 [Mus musculus]	NP_033124.1	-0.322	-8.3704
1.0471	KO > WT	0.884753	0.0664	40S ribosomal protein SA [Mus musculus]	NP_035159.3	0.0462	-0.1524
1.02115	KO > WT	0.885123	0.0302	PREDICTED: serine/threonine-protein phosphatase PP1-gamma catalytic subunit isoform X1 [Mus musculus]	XP_006530263.1	-0.0106	0.0598
1.02271	KO > WT	0.885475	0.0324	rab3 GTPase-activating protein non-catalytic subunit [Mus musculus]	NP_001157226.1	0.2934	-0.305
0.964999	KO < WT	0.887535	-0.0514	PREDICTED: myosin-binding protein C, slow-type isoform X12 [Mus musculus]	XP_006513120.1	-0.057	0.1082
0.963796	KO < WT	0.889592	-0.0532	PREDICTED: protein piccolo isoform X1 [Mus musculus]	XP_006503645.2	0.2402	-0.1154
0.972116	KO < WT	0.891089	-0.0408	60S acidic ribosomal protein P1 [Mus musculus]	NP_061341.1	-0.0938	-0.0844
0.961128	KO < WT	0.893326	-0.0572	histone H4 [Mus musculus]	NP_001182350.1	-0.1358	0.2446
1.01565	KO > WT	0.897855	0.0224	PREDICTED: smoothelin isoform X3 [Mus musculus]	XP_006514787.1	-0.1348	-0.0776
0.975626	KO < WT	0.90065	-0.0356	tubulin alpha-3 chain [Mus musculus]	NP_033475.1	0.0656	0.0788
0.983775	KO < WT	0.903751	-0.0236	T-complex protein 1 subunit gamma [Mus musculus]	NP_033966.1	-0.0714	-0.273
0.98678	KO < WT	0.905937	-0.0192	PREDICTED: SH3 and cysteine-rich domain-containing protein 3 isoform X1 [Mus musculus]	XP_006513703.1	-0.1162	0.0774
0.958998	KO < WT	0.905965	-0.0604	collagen alpha-1(II) chain isoform 1 preproprotein [Mus musculus]	NP_112440.2	0.0378	-0.0698
1.03068	KO > WT	0.90646	0.0436	myosin-2 [Mus musculus]_x000D_ PREDICTED: myosin-7 isoform X1 [Mus musculus]	NP_001034634.2; XP_017171330.1	0.018	0.053
0.967813	KO < WT	0.9119	-0.0472	PREDICTED: protein phosphatase 1 regulatory subunit 12B isoform X1 [Mus musculus]	XP_006529770.1	0.051	-0.0158
0.960994	KO < WT	0.912762	-0.0574	cysteine and glycine-rich protein 3 [Mus musculus]	NP_001185770.1	-0.0724	0.5628
0.966204	KO < WT	0.913903	-0.0496	PREDICTED: protein FAM114A2 isoform X3 [Mus musculus]	XP_006534076.1	-7.845	-15.6992
0.979556	KO < WT	0.91542	-0.0298	collagen alpha-1(VI) chain precursor [Mus musculus]	NP_034063.1	0.1102	-0.0282
1.01045	KO > WT	0.918687	0.015	PREDICTED: titin isoform X1 [Mus musculus]_x000D_ titin isoform N2-A [Mus musculus]	XP_017172628.1; NP_035782.3	0.0768	7.9498
1.02257	KO > WT	0.920691	0.0322	peroxiredoxin-1 [Mus musculus]	NP_035164.1	-0.1	-8.0886
0.96674	KO < WT	0.922141	-0.0488	PREDICTED: unconventional myosin-XVIIIb isoform X1 [Mus musculus]	XP_006535325.1	0.0298	-7.78
0.987464	KO < WT	0.923642	-0.0182	dihydrolipoyl dehydrogenase, mitochondrial precursor [Mus musculus]	NP_031887.2	-0.1562	-0.0154
0.964999	KO < WT	0.926216	-0.0514	IgGFc-binding protein precursor [Mus musculus]	NP_001116075.1	0.1276	-0.0074
0.990068	KO < WT	0.928964	-0.0144	PREDICTED: nebulin isoform X22 [Mus musculus]	XP_006497838.1	0.6178	-0.1986
1.01115	KO > WT	0.93346	0.016	actin, alpha skeletal muscle [Mus musculus]	NP_033736.1	-0.0688	0.0028
0.986096	KO < WT	0.934115	-0.0202	histone H1.4 [Mus musculus]	NP_056602.1	0.0678	-0.0464
1.01171	KO > WT	0.943666	0.0168	myosin-8 [Mus musculus]	NP_796343.2	-0.0278	0.4544
0.991442	KO < WT	0.944161	-0.0124	heat shock protein beta-1 [Mus musculus]	NP_038588.2	-0.1178	0.3798
1.01143	KO > WT	0.946556	0.0164	beta-parvin [Mus musculus]	NP_573395.1	-0.1242	0.1352
0.988971	KO < WT	0.951817	-0.016	PREDICTED: alpha-enolase isoform X1 [Mus musculus]	XP_006538588.2	-0.0064	-0.293
1.01861	KO > WT	0.952387	0.0266	collagen alpha-2(I) chain preproprotein [Mus musculus]	NP_031769.2	0.0408	-0.0016
0.990892	KO < WT	0.954675	-0.0132	PREDICTED: glutathione S-transferase Mu 1 isoform X1 [Mus musculus]	XP_006501080.1	-0.0094	0.042
0.992955	KO < WT	0.957217	-0.0102	PREDICTED: 40S ribosomal protein S10 isoform X1 [Mus musculus]	XP_011244881.1	-0.2696	0.3326
0.986643	KO < WT	0.962802	-0.0194	heat shock protein HSP 90-beta [Mus musculus]_x000D_ endoplasmin precursor [Mus musculus]	NP_032328.2; NP_035761.1	0.1992	0.4502
0.991854	KO < WT	0.964171	-0.0118	plasminogen precursor [Mus musculus]	NP_032903.3	-0.0692	0.1054
0.851218	KO < WT	0.967858	-0.2324	laminin subunit alpha-2 precursor [Mus musculus]	NP_032507.2	-0.1202	-7.6428
0.991304	KO < WT	0.96799	-0.0126	PREDICTED: ATP-dependent 6-phosphofructokinase, muscle type isoform X1 [Mus musculus]	XP_006520664.1	-0.0768	0.0084
0.99103	KO < WT	0.968115	-0.013	alcohol dehydrogenase 1 [Mus musculus]	NP_031435.1	-0.1482	0.2542
1.00835	KO > WT	0.968842	0.012	PREDICTED: myosin-binding protein C, fast-type isoform X1 [Mus musculus]	XP_006540882.1	-0.1542	0.1586
0.993506	KO < WT	0.97031	-0.0094	keratin, type I cytoskeletal 42 [Mus musculus]_x000D_ keratin, type I cytoskeletal 17 [Mus musculus]	NP_997648.2; NP_034793.1	-0.0342	-0.1346
0.740515	KO < WT	0.970393	-0.4334	PREDICTED: cAMP-dependent protein kinase inhibitor alpha isoform X1 [Mus musculus]	XP_006530119.1	0.0912	-0.0018
1.01382	KO > WT	0.970596	0.0198	eukaryotic translation initiation factor 2 subunit 2 [Mus musculus]	NP_080306.1	-0.1482	0.2316
0.99516	KO < WT	0.970917	-0.007	PREDICTED: myotilin isoform X1 [Mus musculus]	XP_006526194.1	-0.026	0.033
0.918022	KO < WT	0.971531	-0.1234	PREDICTED: talin-2 isoform X1 [Mus musculus]	XP_006511497.1	-0.0308	-0.124
1.00584	KO > WT	0.973704	0.0084	keratin, type I cytoskeletal 42 [Mus musculus]_x000D_ keratin, type I cytoskeletal 14 isoform 1 [Mus musculus]	NP_997648.2; NP_058654.1	-0.0562	0.1444
0.992955	KO < WT	0.974069	-0.0102	adenylosuccinate lyase [Mus musculus]	NP_033764.2	-0.0858	0.1478
1.0064	KO > WT	0.975456	0.0092	heat shock protein HSP 90-beta [Mus musculus]	NP_032328.2	-0.077	0.1586
0.834741	KO < WT	0.975949	-0.2606	ubiquitin carboxyl-terminal hydrolase 5 isoform 1 [Mus musculus]	NP_038728.1	0.017	-0.1214
1.00459	KO > WT	0.976972	0.0066	aminoacyl tRNA synthase complex-interacting multifunctional protein 1 [Mus musculus]	NP_031952.2	-0.1518	-0.035
1.00222	KO > WT	0.977836	0.0032	pyruvate dehydrogenase E1 component subunit alpha, somatic form, mitochondrial precursor [Mus musculus]	NP_032836.1	0.276	0.3292
0.995712	KO < WT	0.977929	-0.0062	elongation factor 1-gamma [Mus musculus]	NP_080283.3	0.027	0.2128
0.99268	KO < WT	0.978537	-0.0106	PREDICTED: junctophilin-2 isoform X1 [Mus musculus]	XP_006500035.1	-0.2554	0.2342
1.0071	KO > WT	0.9799	0.0102	delta-1-pyrroline-5-carboxylate dehydrogenase, mitochondrial precursor [Mus musculus]	NP_780647.3	-0.0964	-0.0946
1.00835	KO > WT	0.981079	0.012	PREDICTED: myosin-7 isoform X1 [Mus musculus]	XP_017171330.1	-0.0248	0.1484
0.996264	KO < WT	0.98298	-0.0054	acylphosphatase-2 [Mus musculus]	NP_083620.1	0.0582	-3.558
0.843465	KO < WT	0.983048	-0.2456	PREDICTED: transforming acidic coiled-coil-containing protein 2 isoform X1 [Mus musculus]	XP_006508128.1	0.3708	-0.2534
0.997093	KO < WT	0.983655	-0.0042	PREDICTED: myosin-1 isoform X1 [Mus musculus]_x000D_ myosin-4 [Mus musculus]_x000D_ myosin-2 [Mus musculus]_x000D_ myosin-8 [Mus musculus]	XP_017169807.1; NP_034985.2; NP_001034634.2; NP_796343.2	0.0048	0.2018
1.00333	KO > WT	0.983908	0.0048	PREDICTED: sorting nexin-2 isoform X1 [Mus musculus]	XP_006526253.2	0.412	-0.2144
0.997508	KO < WT	0.984574	-0.0036	short-chain specific acyl-CoA dehydrogenase, mitochondrial precursor [Mus musculus]	NP_031409.2	0.0226	-0.2358
1.00389	KO > WT	0.986102	0.0056	PREDICTED: myosin-1 isoform X1 [Mus musculus]_x000D_ myosin-4 [Mus musculus]_x000D_ myosin-2 [Mus musculus]_x000D_ myosin-13 [Mus musculus]_x000D_ PREDICTED: myosin-7 isoform X1 [Mus musculus]_x000D_ myosin-8 [Mus musculus]	XP_017169807.1; NP_034985.2; NP_001034634.2; NP_001074719.1; XP_017171330.1; NP_796343.2	-0.2254	0.2346
1.0018	KO > WT	0.987103	0.0026	60S ribosomal protein L13 [Mus musculus]	NP_058018.2	0.0648	0.2644
0.997093	KO < WT	0.987206	-0.0042	hydroxysteroid dehydrogenase-like protein 2 isoform 1 [Mus musculus]	NP_077217.2	-0.0044	-0.4378
1.15221	KO > WT	0.988496	0.2044	PREDICTED: protein FAM63A isoform X1 [Mus musculus]	XP_006502282.1	-0.1054	0.117
0.936532	KO < WT	0.989359	-0.0946	ADP-ribosylation factor 1 [Mus musculus]_x000D_ ADP-ribosylation factor 5 [Mus musculus]	NP_031502.1; NP_031506.1	-0.0182	-0.2654
1.00125	KO > WT	0.99235	0.0018	60S ribosomal protein L24 [Mus musculus]	NP_077180.1	0.0982	-0.0704
0.999307	KO < WT	0.995316	-0.001	PREDICTED: myosin-binding protein H isoform X1 [Mus musculus]	XP_006529816.1	0.2136	-0.161
0.998753	KO < WT	0.995454	-0.0018	PREDICTED: E3 SUMO-protein ligase PIAS2 isoform X1 [Mus musculus]	XP_006526486.1	-0.2096	0.0978
1.00069	KO > WT	0.996231	0.001	PREDICTED: dual specificity mitogen-activated protein kinase kinase 6 isoform X1 [Mus musculus]	XP_011247336.1	-0.0534	-15.9962
1.00028	KO > WT	0.998808	0.0004	methylmalonate-semialdehyde dehydrogenase [acylating], mitochondrial isoform 1 precursor [Mus musculus]	NP_598803.1	-0.0522	0.4798
1	KO < WT	1	0	PREDICTED: myosin-1 isoform X1 [Mus musculus]_x000D_ myosin-2 [Mus musculus]_x000D_ myosin-13 [Mus musculus]_x000D_ PREDICTED: myosin-7 isoform X1 [Mus musculus]_x000D_ myosin-8 [Mus musculus]	XP_017169807.1; NP_001034634.2; NP_001074719.1; XP_017171330.1; NP_796343.2	-0.1764	0.4816
