# Supplementary material for: Native lamin A/C proteomes and novel partners from heart and skeletal muscle in a mouse chronic inflammation model of human frailty
Source: Front Cell Dev Biol. 2023 Oct 23;11:1240285. doi: 10.3389/fcell.2023.1240285 (PMC10626543; doi:10.3389/fcell.2023.1240285)
Supplement: Supplementary file 3 [file Table3.XLSX]

## Sheet: heart-analysis
fold.change (KO/WT)	sign	p-value	log2.foldchange	Protein	accession	komean	wtmean	gene_names
0.668	KO < WT	4.64e-05	-0.581	PREDICTED: long-chain-fatty-acid--CoA ligase 1 isoform X1 [Mus musculus]	XP_006509325.2	-0.352	0.2	Acsl1
0.724	KO < WT	0.000348	-0.467	PREDICTED: protein-cysteine N-palmitoyltransferase HHAT-like protein isoform X1 [Mus musculus]; PREDICTED: protein-cysteine N-palmitoyltransferase HHAT-like protein isoform X2 [Mus musculus]; PREDICTED: protein-cysteine N-palmitoyltransferase HHAT-like protein isoform X3 [Mus musculus]	XP_006512442.1	-0.072	0.009	Hhatl
2.104	KO > WT	0.000776	1.073	PREDICTED: myosin light polypeptide 6-like [Mus musculus]; myosin light polypeptide 6 isoform a [Mus musculus]; myosin light polypeptide 6 isoform MLC3nm [Mus musculus]; myosin light polypeptide 6 isoform c [Mus musculus]; myosin light polypeptide 6 isoform b [Mus musculus]; myosin light polypeptide 6 isoform MLC3sm [Mus musculus]; PREDICTED: myosin light polypeptide 6 isoform X1 [Mus musculus]	NP_001304146.1	0.083	-0.174	Myl6
0.391	KO < WT	0.00105	-1.354	alpha-1B-glycoprotein precursor [Mus musculus]	NP_001074536.1	-1.918	1.652	A1bg
0.867	KO < WT	0.0016	-0.205	carnitine O-palmitoyltransferase 1, muscle isoform [Mus musculus]	NP_034078.2	0.574	0.009	Cpt1b
0.773	KO < WT	0.00311	-0.371	aspartate aminotransferase, cytoplasmic [Mus musculus]	NP_034454.2	-0.683	-0.1	Got1
0.788	KO < WT	0.00311	-0.343	aldolase 1 A retrogene 1 [Mus musculus]; PREDICTED: fructose-bisphosphate aldolase A isoform X1 [Mus musculus]; PREDICTED: fructose-bisphosphate aldolase A isoform X2 [Mus musculus]	XP_006507272.1	-0.299	0.057	Aldoa
1.786	KO > WT	0.00328	0.837	myosin light chain 3 [Mus musculus]	NP_034989.1	-0.341	0.028	Myl3
0.806	KO < WT	0.00824	-0.311	PREDICTED: myosin-binding protein C, cardiac-type isoform X2 [Mus musculus]; PREDICTED: myosin-binding protein C, cardiac-type isoform X1 [Mus musculus]	XP_011237643.1	-0.044	0.137	Mybpc3
1.1	KO > WT	0.00881	0.137	glycogen phosphorylase, brain form [Mus musculus]	NP_722476.1	-0.13	0.181	Pygb
0.794	KO < WT	0.00931	-0.333	prostamide/prostaglandin F synthase [Mus musculus]	NP_079858.2	-0.175	-0.07	Prxl2b
0.842	KO < WT	0.0124	-0.248	creatine kinase M-type [Mus musculus]	NP_031736.1	0.082	0.02	Ckm
0.834	KO < WT	0.0145	-0.263	PREDICTED: hexokinase-2 isoform X1 [Mus musculus]; hexokinase-2 [Mus musculus]	NP_038848.1	0.061	0.007	Hk2
1.338	KO > WT	0.0146	0.42	PREDICTED: alpha-crystallin B chain isoform X1 [Mus musculus]	XP_006510033.1	0.053	0.087
0.725	KO < WT	0.0149	-0.464	PREDICTED: puromycin-sensitive aminopeptidase isoform X1 [Mus musculus]; PREDICTED: puromycin-sensitive aminopeptidase isoform X2 [Mus musculus]; puromycin-sensitive aminopeptidase [Mus musculus]	NP_032968.2	0.124	-0.089	Npepps
0.865	KO < WT	0.0179	-0.209	caveolae-associated protein 4 [Mus musculus]	NP_080785.2	0.155	-0.037	Cavin4
0.715	KO < WT	0.0204	-0.485	serotransferrin precursor [Mus musculus]	NP_598738.1	-0.333	0.105	Trf
0.798	KO < WT	0.0212	-0.326	von Willebrand factor A domain-containing protein 8 isoform 2 precursor [Mus musculus]; PREDICTED: von Willebrand factor A domain-containing protein 8 isoform X1 [Mus musculus]; PREDICTED: von Willebrand factor A domain-containing protein 8 isoform X3 [Mus musculus]; von Willebrand factor A domain-containing protein 8 isoform 1 precursor [Mus musculus]; PREDICTED: von Willebrand factor A domain-c…	NP_082182.1	-0.185	0.024	Vwa8
1.41	KO > WT	0.0212	0.495	PREDICTED: myosin-14 isoform X1 [Mus musculus]; myosin-11 isoform 1 [Mus musculus]; PREDICTED: myosin-11 isoform X1 [Mus musculus]; myosin-9 [Mus musculus]; PREDICTED: myosin-11 isoform X2 [Mus musculus]; PREDICTED: myosin-14 isoform X2 [Mus musculus]; myosin-11 isoform 2 [Mus musculus]; myosin-14 isoform 1 [Mus musculus]	NP_071855.2; NP_001155247.1; NP_001258467.1	-0.253	-0.216	Myh9
0.758	KO < WT	0.0234	-0.4	sarcoplasmic reticulum histidine-rich calcium-binding protein precursor [Mus musculus]	NP_034603.2	-0.137	-0.003	Hrc
0.782	KO < WT	0.0295	-0.356	caveolae-associated protein 1 [Mus musculus]; PREDICTED: polymerase I and transcript release factor isoform X1 [Mus musculus]	NP_033012.1	0.011	-0.003	Cavin1
1.348	KO > WT	0.0309	0.431	myosin-9 [Mus musculus]	NP_071855.2	-0.015	0.028	Myh9
0.717	KO < WT	0.0311	-0.479	calsequestrin-2 precursor [Mus musculus]; PREDICTED: calsequestrin-2 isoform X1 [Mus musculus]	XP_006501010.1	-0.125	0.018
1.349	KO > WT	0.0329	0.432	PREDICTED: myosin-10 isoform X2 [Mus musculus]; PREDICTED: myosin-10 isoform X3 [Mus musculus]; PREDICTED: myosin-10 isoform X1 [Mus musculus]; myosin-9 [Mus musculus]; myosin-10 [Mus musculus]	XP_017170323.1; NP_071855.2	-0.098	-0.013	Myh10
0.782	KO < WT	0.038	-0.354	alpha-1-antitrypsin 1-2 precursor [Mus musculus]	NP_033270.3	-0.018	0.141	Serpina1b
0.843	KO < WT	0.0404	-0.247	PREDICTED: myosin-6 isoform X1 [Mus musculus]; PREDICTED: myosin-1 isoform X1 [Mus musculus]; PREDICTED: myosin-3 isoform X1 [Mus musculus]; myosin-4 [Mus musculus]; myosin-2 [Mus musculus]; myosin-6 [Mus musculus]; PREDICTED: myosin-7 isoform X1 [Mus musculus]; myosin-8 [Mus musculus]	XP_006518740.1; XP_006532475.1; XP_017171330.1	0.697	-0.376	Myh6
3.561	KO > WT	0.0408	1.832	DNA replication complex GINS protein PSF3 [Mus musculus]	NP_084474.1	0.277	-0.154	Gins3
1.103	KO > WT	0.0413	0.142	glycogen phosphorylase, liver form [Mus musculus]; glycogen phosphorylase, muscle form [Mus musculus]; glycogen phosphorylase, brain form [Mus musculus]	NP_035354.1; NP_722476.1	-0.539	-0.064	Pygm
1.179	KO > WT	0.0417	0.238	electron transfer flavoprotein subunit beta [Mus musculus]	NP_080971.2	-0.154	0.284	Etfb
1.299	KO > WT	0.0421	0.378	PREDICTED: myosin-10 isoform X2 [Mus musculus]; PREDICTED: myosin-10 isoform X3 [Mus musculus]; PREDICTED: myosin-10 isoform X1 [Mus musculus]; myosin-10 [Mus musculus]	XP_017170323.1	-0.061	0.055	Myh10
0.803	KO < WT	0.0533	-0.317	endoplasmin precursor [Mus musculus]	NP_035761.1	-0.049	0.018	Hsp90b1
1.558	KO > WT	0.0537	0.64	PREDICTED: myosin light chain 4 isoform X2 [Mus musculus]; myosin light chain 3 [Mus musculus]; PREDICTED: myosin light chain 4 isoform X1 [Mus musculus]	NP_034989.1; XP_011247091.1	-0.056	0.119	Myl3
0.777	KO < WT	0.0573	-0.363	PREDICTED: neuroblast differentiation-associated protein AHNAK isoform X3 [Mus musculus]; PREDICTED: neuroblast differentiation-associated protein AHNAK isoform X1 [Mus musculus]; PREDICTED: neuroblast differentiation-associated protein AHNAK isoform X2 [Mus musculus]	XP_006527316.1	-0.182	0.126	Ahnak
0.813	KO < WT	0.0588	-0.299	elongation factor 2 [Mus musculus]	NP_031933.1	0.289	-0.088	Eef2
0.845	KO < WT	0.0595	-0.243	heat shock protein HSP 90-alpha [Mus musculus]; heat shock protein HSP 90-beta [Mus musculus]	NP_032328.2	0.064	-0.015	Hsp90ab1
0.738	KO < WT	0.0653	-0.438	serum albumin preproprotein [Mus musculus]	NP_033784.2	-0.24	0.043	Alb
1.341	KO > WT	0.0683	0.423	myosin-11 isoform 1 [Mus musculus]; PREDICTED: myosin-10 isoform X2 [Mus musculus]; PREDICTED: myosin-11 isoform X3 [Mus musculus]; PREDICTED: myosin-11 isoform X1 [Mus musculus]; PREDICTED: myosin-10 isoform X3 [Mus musculus]; PREDICTED: myosin-10 isoform X1 [Mus musculus]; myosin-9 [Mus musculus]; PREDICTED: myosin-11 isoform X2 [Mus musculus]; myosin-11 isoform 2 [Mus musculus]; myosin-10 [Mus…	XP_017170323.1; NP_071855.2; NP_001155247.1	0.192	0.065	Myh10
0.864	KO < WT	0.0717	-0.211	PREDICTED: synaptopodin 2-like protein isoform X3 [Mus musculus]; PREDICTED: synaptopodin 2-like protein isoform X1 [Mus musculus]; synaptopodin 2-like protein isoform 2 [Mus musculus]; PREDICTED: synaptopodin 2-like protein isoform X2 [Mus musculus]; synaptopodin 2-like protein isoform 1 [Mus musculus]	NP_001297360.1	-0.164	-0.075	Synpo2l
1.884	KO > WT	0.0721	0.914	Fc fragment of IgG binding protein-like precursor [Mus musculus]; IgGFc-binding protein precursor [Mus musculus]	NP_001116075.1	0.179	-0.005	Fcgbp
1.469	KO > WT	0.0729	0.555	cytochrome c oxidase subunit NDUFA4 [Mus musculus]	NP_035016.1	0.531	-0.424	Ndufa4
1.308	KO > WT	0.079	0.388	alpha-2-antiplasmin precursor [Mus musculus]	NP_032904.1	0.002	0.039	Serpinf2
0.845	KO < WT	0.0828	-0.243	PREDICTED: myosin-15 isoform X1 [Mus musculus]; PREDICTED: myosin-14 isoform X1 [Mus musculus]; myosin-11 isoform 1 [Mus musculus]; PREDICTED: myosin-10 isoform X2 [Mus musculus]; PREDICTED: myosin-7B isoform X4 [Mus musculus]; PREDICTED: myosin-6 isoform X1 [Mus musculus]; PREDICTED: myosin-1 isoform X1 [Mus musculus]; PREDICTED: myosin-7B isoform X2 [Mus musculus]; PREDICTED: myosin-3 isoform X…	XP_017170323.1; XP_006518740.1; XP_006532475.1; XP_017174700.1; NP_071855.2; NP_001074719.1; NP_001155247.1; NP_001258467.1; XP_017171330.1	0.079	-0.032	Myh10
1.442	KO > WT	0.0829	0.528	nestin [Mus musculus]	NP_057910.3	0.355	0.001	Nes
1.188	KO > WT	0.083	0.249	actin, gamma-enteric smooth muscle [Mus musculus]; PREDICTED: actin, aortic smooth muscle isoform X1 [Mus musculus]; actin, cytoplasmic 1 [Mus musculus]; actin, aortic smooth muscle [Mus musculus]; actin, alpha skeletal muscle [Mus musculus]; actin, alpha cardiac muscle 1 [Mus musculus]; actin, cytoplasmic 2 isoform 1 [Mus musculus]	NP_031419.1; NP_031418.1	-0.098	0.149	Actb
0.854	KO < WT	0.0836	-0.228	kininogen-1 isoform 1 precursor [Mus musculus]; kininogen-1 isoform 2 precursor [Mus musculus]; kininogen-1 isoform 3 precursor [Mus musculus]; PREDICTED: kininogen-1 isoform X2 [Mus musculus]	NP_001095881.1	0.063	0.171	Kng1
0.703	KO < WT	0.0865	-0.509	PREDICTED: glutamate receptor ionotropic, NMDA 2D isoform X1 [Mus musculus]; PREDICTED: glutamate receptor ionotropic, NMDA 2D isoform X6 [Mus musculus]; PREDICTED: glutamate receptor ionotropic, NMDA 2D isoform X2 [Mus musculus]; PREDICTED: glutamate receptor ionotropic, NMDA 2D isoform X4 [Mus musculus]; PREDICTED: glutamate receptor ionotropic, NMDA 2D isoform X3 [Mus musculus]; PREDICTED: glu…	XP_011249102.1	-0.201	0.142	Grin2d
2.523	KO > WT	0.0902	1.335	multidrug resistance-associated protein 7 isoform mrp7B [Mus musculus]; multidrug resistance-associated protein 7 isoform mrp7A [Mus musculus]; PREDICTED: multidrug resistance-associated protein 7 isoform X3 [Mus musculus]; multidrug resistance-associated protein 7 isoform 3 [Mus musculus]	NP_001334325.1	0.063	-0.014	Abcc10
0.779	KO < WT	0.0923	-0.36	glucose-6-phosphate isomerase [Mus musculus]	NP_032181.2	0.25	0.104	Gpi1
0.862	KO < WT	0.0929	-0.215	tubulin beta-2A chain [Mus musculus]; tubulin beta-4A chain [Mus musculus]; tubulin beta-5 chain [Mus musculus]; tubulin beta-4B chain [Mus musculus]; tubulin beta-2B chain [Mus musculus]	NP_033477.2; NP_035785.1; NP_666228.1	-0.056	-0.085	Tubb4a
1.306	KO > WT	0.0937	0.385	protein NipSnap homolog 2 [Mus musculus]	NP_032121.3	-0.164	-0.163	Nipsnap2
0.772	KO < WT	0.0984	-0.373	carboxylesterase 1C precursor [Mus musculus]	NP_031980.2	-0.095	0.067	Ces1c
0.466	KO < WT	0.102	-1.102	PREDICTED: heterogeneous nuclear ribonucleoproteins C1/C2 isoform X1 [Mus musculus]; PREDICTED: heterogeneous nuclear ribonucleoproteins C1/C2 isoform X2 [Mus musculus]; PREDICTED: heterogeneous nuclear ribonucleoproteins C1/C2 isoform X4 [Mus musculus]; PREDICTED: heterogeneous nuclear ribonucleoproteins C1/C2 isoform X6 [Mus musculus]; PREDICTED: heterogeneous nuclear ribonucleoproteins C1/C2 i…	XP_006518634.1	-0.387	0.005	Hnrnpc
0.864	KO < WT	0.103	-0.211	peroxisomal multifunctional enzyme type 2 [Mus musculus]	NP_032318.2	0.066	0.039	Hsd17b4
0.777	KO < WT	0.104	-0.364	PREDICTED: striated muscle-specific serine/threonine-protein kinase isoform X9 [Mus musculus]; PREDICTED: striated muscle-specific serine/threonine-protein kinase isoform X7 [Mus musculus]; PREDICTED: striated muscle-specific serine/threonine-protein kinase isoform X6 [Mus musculus]; PREDICTED: striated muscle-specific serine/threonine-protein kinase isoform X10 [Mus musculus]; PREDICTED: striate…	XP_011236945.1	0.023	0.022	Speg
1.171	KO > WT	0.105	0.228	actin, cytoplasmic 1 [Mus musculus]; actin, cytoplasmic 2 isoform 1 [Mus musculus]; actin, cytoplasmic 2 isoform 2 [Mus musculus]	NP_031419.1	0.161	-0.052	Actb
0.636	KO < WT	0.106	-0.653	BAG family molecular chaperone regulator 3 [Mus musculus]	NP_038891.4	0.541	0.033	Bag3
1.845	KO > WT	0.113	0.884	interleukin-1 receptor-associated kinase-like 2 isoform a [Mus musculus]; PREDICTED: interleukin-1 receptor-associated kinase-like 2 isoform X1 [Mus musculus]; interleukin-1 receptor-associated kinase-like 2 isoform b [Mus musculus]	NP_751893.3	-0.14	0.034	Irak2
1.292	KO > WT	0.116	0.37	myosin-11 isoform 1 [Mus musculus]; PREDICTED: myosin-11 isoform X1 [Mus musculus]; myosin-9 [Mus musculus]; PREDICTED: myosin-11 isoform X2 [Mus musculus]; myosin-11 isoform 2 [Mus musculus]	NP_071855.2; NP_001155247.1	0.013	0.112	Myh9
1.349	KO > WT	0.118	0.432	tropomyosin alpha-1 chain isoform Tpm1.13 [Mus musculus]; tropomyosin alpha-1 chain isoform Tpm1.5cy [Mus musculus]; PREDICTED: tropomyosin alpha-1 chain isoform X7 [Mus musculus]; PREDICTED: tropomyosin alpha-1 chain isoform X5 [Mus musculus]; tropomyosin alpha-1 chain isoform Tpm1.1st [Mus musculus]	NP_001157720.1	-0.105	-0.034	Tpm1
0.922	KO < WT	0.121	-0.117	monocarboxylate transporter 1 [Mus musculus]	NP_033222.1	-0.012	0.081	Slc16a1
1.298	KO > WT	0.123	0.376	urocanate hydratase isoform 1 [Mus musculus]; urocanate hydratase isoform 2 [Mus musculus]; PREDICTED: urocanate hydratase isoform X2 [Mus musculus]	NP_001334258.1	-0.027	-0.002	Uroc1
1.423	KO > WT	0.124	0.509	MICOS complex subunit Mic19 [Mus musculus]; PREDICTED: MICOS complex subunit Mic19 isoform X1 [Mus musculus]	XP_006506530.1	-0.545	0.086
1.704	KO > WT	0.124	0.769	olfactory receptor 703 [Mus musculus]; olfactory receptor 699 [Mus musculus]; PREDICTED: olfactory receptor 694 isoform X1 [Mus musculus]; olfactory receptor 1395 [Mus musculus]; olfactory receptor 697 [Mus musculus]; olfactory receptor 700 [Mus musculus]; olfactory receptor 704 [Mus musculus]	NP_666807.1	-0.031	-0.005	Or2ag19
0.687	KO < WT	0.124	-0.542	ceruloplasmin isoform c precursor [Mus musculus]; PREDICTED: ceruloplasmin isoform X1 [Mus musculus]; PREDICTED: ceruloplasmin isoform X2 [Mus musculus]; ceruloplasmin isoform b precursor [Mus musculus]	XP_006535444.1	-0.456	0.289	Cp
0.811	KO < WT	0.125	-0.303	plakophilin-2 [Mus musculus]	NP_080439.1	-0.073	-0.038	Pkp2
1.385	KO > WT	0.133	0.469	PREDICTED: complement C4-B isoform X2 [Mus musculus]; complement C4-B precursor [Mus musculus]; PREDICTED: complement C4-B isoform X1 [Mus musculus]	XP_006523594.1	0.025	0.21	C4b
0.782	KO < WT	0.133	-0.354	heterogeneous nuclear ribonucleoprotein M isoform b [Mus musculus]; heterogeneous nuclear ribonucleoprotein M isoform a [Mus musculus]	NP_084080.1	0.056	-0.018	Hnrnpm
1.333	KO > WT	0.133	0.414	78 kDa glucose-regulated protein precursor [Mus musculus]	NP_071705.3	0.51	-0.338	Hspa5
1.226	KO > WT	0.133	0.293	actin, aortic smooth muscle [Mus musculus]; actin, alpha skeletal muscle [Mus musculus]; actin, alpha cardiac muscle 1 [Mus musculus]	NP_031418.1	0.36	-0.462	Acta2
0.886	KO < WT	0.138	-0.175	sarcoplasmic/endoplasmic reticulum calcium ATPase 2 isoform a [Mus musculus]; sarcoplasmic/endoplasmic reticulum calcium ATPase 2 isoform b [Mus musculus]	NP_033852.1	0.115	-0.013	Atp2a2
1.4	KO > WT	0.143	0.485	heterogeneous nuclear ribonucleoproteins A2/B1 isoform 2 [Mus musculus]; PREDICTED: heterogeneous nuclear ribonucleoproteins A2/B1 isoform X1 [Mus musculus]; heterogeneous nuclear ribonucleoproteins A2/B1 isoform 1 [Mus musculus]	XP_006506436.2	0	0.046	Hnrnpa2b1
0.832	KO < WT	0.143	-0.265	aspartate--tRNA ligase, cytoplasmic isoform 1 [Mus musculus]; aspartate--tRNA ligase, cytoplasmic isoform 2 [Mus musculus]	NP_803228.2	-0.354	-3.532	Dars
1.701	KO > WT	0.149	0.767	PREDICTED: protein TFG isoform X1 [Mus musculus]; PREDICTED: protein TFG isoform X3 [Mus musculus]; PREDICTED: protein TFG isoform X4 [Mus musculus]; PREDICTED: protein TFG isoform X2 [Mus musculus]; protein TFG isoform 2 [Mus musculus]	XP_006522043.1	-0.065	0.085	Tfg
0	KO < WT	0.152	-15.075	PREDICTED: multifunctional protein ADE2 isoform X1 [Mus musculus]; PREDICTED: multifunctional protein ADE2 isoform X2 [Mus musculus]	XP_006535243.1	0.028	-0.019
206.329	KO > WT	0.153	7.689	fatty acid-binding protein, adipocyte [Mus musculus]; PREDICTED: fatty acid-binding protein, adipocyte isoform X1 [Mus musculus]	XP_006530111.1	0.247	-0.046	Fabp4
1.856	KO > WT	0.155	0.892	uracil phosphoribosyltransferase homolog [Mus musculus]	NP_001074658.1	0.613	0.053	Uprt
0.789	KO < WT	0.156	-0.343	cytoplasmic dynein 1 heavy chain 1 [Mus musculus]	NP_084514.2	0.319	0.223	Dync1h1
1.322	KO > WT	0.159	0.402	acyl-coenzyme A thioesterase 13 [Mus musculus]	NP_080066.1	-0.199	0.063	Acot13
0.919	KO < WT	0.161	-0.122	ryanodine receptor 2 [Mus musculus]; PREDICTED: ryanodine receptor 2 isoform X6 [Mus musculus]; PREDICTED: ryanodine receptor 2 isoform X14 [Mus musculus]; PREDICTED: ryanodine receptor 2 isoform X4 [Mus musculus]; PREDICTED: ryanodine receptor 2 isoform X19 [Mus musculus]; PREDICTED: ryanodine receptor 2 isoform X3 [Mus musculus]; PREDICTED: ryanodine receptor 2 isoform X17 [Mus musculus]; PREDI…	XP_017170934.1	0.043	-0.047
1.471	KO > WT	0.161	0.557	PREDICTED: myosin regulatory light chain 2, ventricular/cardiac muscle isoform isoform X1 [Mus musculus]; myosin regulatory light chain 2, ventricular/cardiac muscle isoform [Mus musculus]	XP_006530249.1	-0.03	0.058
1.501	KO > WT	0.163	0.586	PREDICTED: TATA-binding protein-associated factor 2N isoform X1 [Mus musculus]; RNA-binding protein FUS isoform 1 [Mus musculus]; PREDICTED: TATA-binding protein-associated factor 2N isoform X3 [Mus musculus]; PREDICTED: RNA-binding protein FUS isoform X2 [Mus musculus]; TATA-binding protein-associated factor 2N [Mus musculus]; RNA-binding protein FUS isoform 2 [Mus musculus]; PREDICTED: TATA-bin…	NP_081703.1	0.012	-0.03	Taf15
0.882	KO < WT	0.166	-0.182	PREDICTED: pyruvate kinase PKM isoform X3 [Mus musculus]; PREDICTED: pyruvate kinase PKM isoform X2 [Mus musculus]; PREDICTED: pyruvate kinase PKM isoform X4 [Mus musculus]; PREDICTED: pyruvate kinase PKM isoform X1 [Mus musculus]	XP_011240975.1	-0.181	0.041
0.597	KO < WT	0.17	-0.745	histone H1.4 [Mus musculus]	NP_056602.1	0.025	-0.215	H1f4
0.781	KO < WT	0.171	-0.356	obscurin isoform 1 [Mus musculus]; obscurin isoform 2 [Mus musculus]	NP_954603.3	0.322	-0.515	Obscn
1.398	KO > WT	0.174	0.483	PREDICTED: S-phase kinase-associated protein 1 isoform X1 [Mus musculus]	XP_006532849.1	-0.037	-8.33	Skp1
0.868	KO < WT	0.175	-0.204	desmoplakin [Mus musculus]	NP_076331.2	-0.012	0.055	Dsp
1.259	KO > WT	0.176	0.332	PREDICTED: troponin I, cardiac muscle isoform X1 [Mus musculus]; troponin I, cardiac muscle [Mus musculus]	XP_017177599.1	0.653	-0.291	Tnni3
0.667	KO < WT	0.178	-0.584	histone H1.4 [Mus musculus]; histone H1t [Mus musculus]; histone H1.2 [Mus musculus]; histone H1.3 [Mus musculus]	NP_056602.1; NP_056601.1	0.133	-0.116	H1f4
1.69	KO > WT	0.18	0.757	immunoglobulin J chain precursor [Mus musculus]	NP_690052.2	0.247	-0.123	Jchain
0.759	KO < WT	0.184	-0.398	nidogen-1 precursor [Mus musculus]	NP_035047.2	-0.054	0.028	Nid1
0.772	KO < WT	0.188	-0.374	T-complex protein 1 subunit alpha isoform 2 [Mus musculus]; T-complex protein 1 subunit alpha isoform 1 [Mus musculus]	NP_038714.2	0.098	-0.039	Tcp1
1.033	KO > WT	0.189	0.047	glycogen phosphorylase, muscle form [Mus musculus]	NP_035354.1	0.576	-0.204	Pygm
0.853	KO < WT	0.189	-0.229	rootletin isoform 1 [Mus musculus]; PREDICTED: rootletin isoform X2 [Mus musculus]; PREDICTED: rootletin isoform X1 [Mus musculus]; rootletin isoform 2 [Mus musculus]	NP_742120.2	-0.193	-0.011	Crocc
1.331	KO > WT	0.189	0.413	PREDICTED: BAG family molecular chaperone regulator 2 isoform X1 [Mus musculus]; BAG family molecular chaperone regulator 2 [Mus musculus]	NP_663367.1	-0.017	-0.017	Bag2
0.837	KO < WT	0.191	-0.257	rho GTPase-activating protein 31 [Mus musculus]	NP_064656.2	-0.108	0.202	Arhgap31
0.782	KO < WT	0.193	-0.355	PREDICTED: sorbin and SH3 domain-containing protein 2 isoform X23 [Mus musculus]; PREDICTED: sorbin and SH3 domain-containing protein 2 isoform X14 [Mus musculus]; PREDICTED: sorbin and SH3 domain-containing protein 2 isoform X22 [Mus musculus]; PREDICTED: sorbin and SH3 domain-containing protein 2 isoform X24 [Mus musculus]; PREDICTED: sorbin and SH3 domain-containing protein 2 isoform X5 [Mus m…	XP_017168172.1; XP_017168176.1	-0.11	0.101	Sorbs2
0.882	KO < WT	0.196	-0.181	heat shock protein HSP 90-beta [Mus musculus]; endoplasmin precursor [Mus musculus]	NP_032328.2; NP_035761.1	-0.132	0.067	Hsp90ab1
1.167	KO > WT	0.197	0.222	PREDICTED: alpha-enolase isoform X1 [Mus musculus]; gamma-enolase isoform 2 [Mus musculus]; PREDICTED: beta-enolase isoform X2 [Mus musculus]; PREDICTED: gamma-enolase isoform X1 [Mus musculus]; PREDICTED: alpha-enolase isoform X2 [Mus musculus]; PREDICTED: beta-enolase isoform X1 [Mus musculus]	XP_006538588.2; XP_006532224.1	-0.298	0.151	Eno3
0.79	KO < WT	0.199	-0.341	myomesin-1 isoform 1 [Mus musculus]; myomesin-1 isoform 2 [Mus musculus]	NP_034997.2	-0.254	0.102	Myom1
0.823	KO < WT	0.199	-0.281	PREDICTED: filamin-A isoform X1 [Mus musculus]; PREDICTED: filamin-A isoform X2 [Mus musculus]; PREDICTED: filamin-A isoform X3 [Mus musculus]	XP_006527974.1	-0.156	0.199	Flna
0.848	KO < WT	0.2	-0.237	PREDICTED: L-lactate dehydrogenase C chain isoform X1 [Mus musculus]; L-lactate dehydrogenase B chain isoform Ldhbx [Mus musculus]; L-lactate dehydrogenase B chain isoform 2 [Mus musculus]; L-lactate dehydrogenase A chain isoform 2 [Mus musculus]; L-lactate dehydrogenase B chain isoform Ldhb [Mus musculus]; L-lactate dehydrogenase A chain isoform 1 [Mus musculus]	NP_001303251.1; NP_001129541.2	0.203	-3.957	Ldhb
1.24	KO > WT	0.2	0.311	PREDICTED: myosin-14 isoform X1 [Mus musculus]; myosin-11 isoform 1 [Mus musculus]; PREDICTED: myosin-10 isoform X2 [Mus musculus]; PREDICTED: myosin-11 isoform X1 [Mus musculus]; PREDICTED: myosin-10 isoform X3 [Mus musculus]; PREDICTED: myosin-10 isoform X1 [Mus musculus]; myosin-9 [Mus musculus]; PREDICTED: myosin-11 isoform X2 [Mus musculus]; PREDICTED: myosin-14 isoform X2 [Mus musculus]; my…	XP_017170323.1; NP_071855.2; NP_001155247.1; NP_001258467.1	-0.052	0.095	Myh10
0.903	KO < WT	0.2	-0.147	tubulin alpha-3 chain [Mus musculus]; PREDICTED: tubulin alpha-1B chain isoform X1 [Mus musculus]; tubulin alpha-1A chain [Mus musculus]; tubulin alpha-1B chain [Mus musculus]; tubulin alpha-1C chain [Mus musculus]	NP_035784.1	0.142	-0.086	Tuba1b
0.801	KO < WT	0.2	-0.32	PREDICTED: coiled-coil domain-containing protein 141 isoform X4 [Mus musculus]; PREDICTED: coiled-coil domain-containing protein 141 isoform X3 [Mus musculus]; PREDICTED: coiled-coil domain-containing protein 141 isoform X2 [Mus musculus]; PREDICTED: coiled-coil domain-containing protein 141 isoform X1 [Mus musculus]	XP_006499974.1	0.07	-0.048	Ccdc141
1.169	KO > WT	0.202	0.225	tubulin alpha-8 chain [Mus musculus]	NP_059075.1	0.225	-0.198	Tuba8
1.426	KO > WT	0.202	0.512	lamin-B1 [Mus musculus]	NP_034851.2	-0.09	0.117	Lmnb1
1.283	KO > WT	0.203	0.36	PREDICTED: hexokinase-1 isoform X4 [Mus musculus]; PREDICTED: hexokinase-1 isoform X3 [Mus musculus]; PREDICTED: hexokinase-1 isoform X1 [Mus musculus]; hexokinase-1 isoform HK1-sb [Mus musculus]; PREDICTED: hexokinase-1 isoform X2 [Mus musculus]; hexokinase-1 isoform HK1 [Mus musculus]	XP_006513305.1	-0.107	0.253	Hk1
1.355	KO > WT	0.203	0.438	telethonin [Mus musculus]	NP_035670.2	0.301	-0.255	Tcap
0.887	KO < WT	0.204	-0.174	sodium/potassium-transporting ATPase subunit alpha-1 precursor [Mus musculus]	NP_659149.1	-0.199	0.064	Atp1a1
1.435	KO > WT	0.211	0.521	actin-binding Rho-activating protein [Mus musculus]	NP_780665.1	-0.356	-0.039	Abra
2.313	KO > WT	0.22	1.21	PHD finger-like domain-containing protein 5A [Mus musculus]	NP_081013.1	-0.114	-0.006	Phf5a
1.501	KO > WT	0.221	0.586	pyridoxal phosphate homeostasis protein isoform a [Mus musculus]; pyridoxal phosphate homeostasis protein isoform c [Mus musculus]; PREDICTED: proline synthase co-transcribed bacterial homolog protein isoform X3 [Mus musculus]; pyridoxal phosphate homeostasis protein isoform b [Mus musculus]	NP_473398.1	-0.232	0.147	Plpbp
1.521	KO > WT	0.224	0.605	PREDICTED: prelamin-A/C isoform X1 [Mus musculus]; lamin-B1 [Mus musculus]; prelamin-A/C isoform C [Mus musculus]; lamin-B2 isoform 2 [Mus musculus]; prelamin-A/C isoform C2 [Mus musculus]; lamin-B2 isoform 1 [Mus musculus]	XP_006501136.1; NP_034851.2; NP_034852.2	-0.029	-0.019	Lmna
0.782	KO < WT	0.225	-0.355	PREDICTED: sorbin and SH3 domain-containing protein 2 isoform X7 [Mus musculus]; PREDICTED: sorbin and SH3 domain-containing protein 2 isoform X14 [Mus musculus]; PREDICTED: sorbin and SH3 domain-containing protein 2 isoform X18 [Mus musculus]; PREDICTED: sorbin and SH3 domain-containing protein 2 isoform X5 [Mus musculus]; PREDICTED: sorbin and SH3 domain-containing protein 2 isoform X17 [Mus mu…	XP_017168172.1	0.211	-0.222
1.336	KO > WT	0.228	0.418	PREDICTED: ETS translocation variant 3-like protein [Mus musculus]	XP_006540544.1	-0.151	0.008
0.878	KO < WT	0.239	-0.188	PREDICTED: myosin-6 isoform X1 [Mus musculus]; PREDICTED: myosin-1 isoform X1 [Mus musculus]; myosin-4 [Mus musculus]; myosin-2 [Mus musculus]; myosin-6 [Mus musculus]; myosin-13 [Mus musculus]; PREDICTED: myosin-7 isoform X1 [Mus musculus]; myosin-8 [Mus musculus]	XP_006518740.1; NP_001074719.1; XP_017171330.1	-7.584	0.162	Myh6
0.856	KO < WT	0.24	-0.224	tubulin alpha-3 chain [Mus musculus]; tubulin alpha-8 chain [Mus musculus]; PREDICTED: tubulin alpha-1B chain isoform X1 [Mus musculus]; tubulin alpha-1A chain [Mus musculus]; PREDICTED: tubulin alpha-4A chain isoform X1 [Mus musculus]; tubulin alpha-1B chain [Mus musculus]; tubulin alpha-1C chain [Mus musculus]; tubulin alpha-4A chain isoform 1 [Mus musculus]	NP_059075.1; NP_035784.1; NP_033473.1	0.533	0.076	Tuba8
0.733	KO < WT	0.24	-0.449	histone H1.0 [Mus musculus]	NP_032223.2	-0.047	0.075	H1f0
0.882	KO < WT	0.241	-0.181	PREDICTED: PGC-1 and ERR-induced regulator in muscle protein 1 isoform X1 [Mus musculus]	XP_006539275.1	-0.322	-0.029	Perm1
0	KO < WT	0.245	-15.151	myopalladin [Mus musculus]	NP_892037.2	0.641	-0.263	Mypn
0.774	KO < WT	0.246	-0.369	plectin isoform 1c [Mus musculus]; plectin isoform 1f [Mus musculus]; plectin isoform 1b [Mus musculus]; plectin isoform 1g [Mus musculus]; plectin isoform 1e [Mus musculus]; plectin isoform 1a [Mus musculus]; plectin isoform 1 [Mus musculus]; plectin isoform 1d [Mus musculus]; plectin isoform 1hij [Mus musculus]; plectin isoform 1b2alpha [Mus musculus]; plectin isoform 12alpha [Mus musculus]; pl…	NP_001157012.1	-0.01	0.007	Plec
0.668	KO < WT	0.248	-0.583	desmin [Mus musculus]	NP_034173.1	-0.034	0.025	Des
0.848	KO < WT	0.248	-0.239	PREDICTED: WD repeat, SAM and U-box domain-containing protein 1 isoform X2 [Mus musculus]; PREDICTED: WD repeat, SAM and U-box domain-containing protein 1 isoform X4 [Mus musculus]; PREDICTED: WD repeat, SAM and U-box domain-containing protein 1 isoform X1 [Mus musculus]; WD repeat, SAM and U-box domain-containing protein 1 isoform 2 [Mus musculus]	XP_006500279.1	0.537	-0.284	Wdsub1
1.48	KO > WT	0.25	0.566	PREDICTED: prelamin-A/C isoform X1 [Mus musculus]; prelamin-A/C isoform C [Mus musculus]	XP_006501136.1	-0.246	0.108	Lmna
1.475	KO > WT	0.256	0.56	PREDICTED: junction plakoglobin isoform X1 [Mus musculus]	XP_006532378.1	-0.054	0.036	Jup
1.475	KO > WT	0.256	0.56	nuclease-sensitive element-binding protein 1 [Mus musculus]; PREDICTED: nuclease-sensitive element-binding protein 1 isoform X1 [Mus musculus]; PREDICTED: nuclease-sensitive element-binding protein 1 isoform X2 [Mus musculus]	XP_006502996.1	-0.059	-0.07	Ybx1
1.475	KO > WT	0.256	0.56	PREDICTED: vacuolar protein sorting-associated protein 11 homolog isoform X1 [Mus musculus]; vacuolar protein sorting-associated protein 11 homolog [Mus musculus]; PREDICTED: vacuolar protein sorting-associated protein 11 homolog isoform X2 [Mus musculus]	NP_082165.1	0.226	0.06	Vps11
1.33	KO > WT	0.257	0.412	complement C3 preproprotein [Mus musculus]; PREDICTED: complement C3 isoform X1 [Mus musculus]	NP_033908.2	-0.166	0.076	C3
1.142	KO > WT	0.259	0.191	spectrin alpha chain, erythrocytic 1 [Mus musculus]	NP_035595.2	0.484	-0.442	Spta1
0.772	KO < WT	0.26	-0.372	PREDICTED: titin isoform X1 [Mus musculus]; titin isoform N2-A [Mus musculus]; titin isoform N2-B [Mus musculus]; PREDICTED: titin isoform X2 [Mus musculus]	XP_017172628.1; NP_035782.3	-0.192	0.013	Ttn
0.781	KO < WT	0.262	-0.356	clathrin interactor 1 isoform 1 [Mus musculus]; clathrin interactor 1 isoform 2 [Mus musculus]; PREDICTED: clathrin interactor 1 isoform X3 [Mus musculus]; PREDICTED: clathrin interactor 1 isoform X2 [Mus musculus]	NP_001333689.1	-0.008	0.063	Clint1
1.427	KO > WT	0.266	0.513	lamin-B2 isoform 2 [Mus musculus]; lamin-B2 isoform 1 [Mus musculus]	NP_034852.2	0.488	-0.39
0.718	KO < WT	0.271	-0.478	histone H1.2 [Mus musculus]; histone H1.3 [Mus musculus]	NP_056601.1	0.286	-0.227	H1f2
0.906	KO < WT	0.273	-0.143	PREDICTED: myosin-6 isoform X1 [Mus musculus]; myosin-6 [Mus musculus]	XP_006518740.1	-0.034	0.011	Myh6
0.786	KO < WT	0.274	-0.347	PREDICTED: PDZ and LIM domain protein 5 isoform X9 [Mus musculus]; PREDICTED: PDZ and LIM domain protein 5 isoform X7 [Mus musculus]; PREDICTED: PDZ and LIM domain protein 5 isoform X12 [Mus musculus]; PREDICTED: PDZ and LIM domain protein 5 isoform X4 [Mus musculus]; PREDICTED: PDZ and LIM domain protein 5 isoform X1 [Mus musculus]; PREDICTED: PDZ and LIM domain protein 5 isoform X5 [Mus musculu…	XP_006501807.1	0.301	-0.253	Pdlim5
0.64	KO < WT	0.286	-0.644	PREDICTED: major vault protein isoform X1 [Mus musculus]; major vault protein [Mus musculus]	NP_542369.2	0.626	-0.334	Mvp
0.729	KO < WT	0.288	-0.456	PREDICTED: titin isoform X1 [Mus musculus]; titin isoform N2-B [Mus musculus]; PREDICTED: titin isoform X2 [Mus musculus]	XP_017172628.1	-0.123	0.087
1.133	KO > WT	0.293	0.18	PREDICTED: band 4.1-like protein 3 isoform X37 [Mus musculus]; PREDICTED: band 4.1-like protein 3 isoform X30 [Mus musculus]; PREDICTED: band 4.1-like protein 3 isoform X10 [Mus musculus]; PREDICTED: protein 4.1 isoform X1 [Mus musculus]; PREDICTED: band 4.1-like protein 3 isoform X38 [Mus musculus]; PREDICTED: band 4.1-like protein 3 isoform X6 [Mus musculus]; PREDICTED: band 4.1-like protein 3 …	XP_006538957.2; XP_006538970.1	0.014	-0.022	Epb41
1.264	KO > WT	0.295	0.338	hemoglobin alpha, adult chain 2 [Mus musculus]	NP_001077424.1	0.338	-0.07	Hba-a2
0.876	KO < WT	0.295	-0.191	PREDICTED: myosin light chain kinase 3 isoform X1 [Mus musculus]; myosin light chain kinase 3 isoform 2 [Mus musculus]; myosin light chain kinase 3 isoform 1 [Mus musculus]	NP_780650.2	0.073	-0.068	Mylk3
0.703	KO < WT	0.298	-0.509	PREDICTED: neuron navigator 3 isoform X7 [Mus musculus]; PREDICTED: neuron navigator 3 isoform X1 [Mus musculus]; PREDICTED: neuron navigator 3 isoform X4 [Mus musculus]; PREDICTED: neuron navigator 3 isoform X2 [Mus musculus]; PREDICTED: neuron navigator 3 isoform X9 [Mus musculus]; PREDICTED: neuron navigator 3 isoform X3 [Mus musculus]; PREDICTED: neuron navigator 3 isoform X11 [Mus musculus];…	NP_001074504.1	-0.187	0.195	Nav3
0.871	KO < WT	0.299	-0.199	malate dehydrogenase, cytoplasmic isoform Mdh1 [Mus musculus]; malate dehydrogenase, peroxisomal isoform Mdh1x [Mus musculus]	NP_032644.3	0.267	-0.187	Mdh1
0.886	KO < WT	0.299	-0.174	PREDICTED: myosin-6 isoform X1 [Mus musculus]; PREDICTED: myosin-1 isoform X1 [Mus musculus]; PREDICTED: myosin-3 isoform X1 [Mus musculus]; myosin-4 [Mus musculus]; myosin-2 [Mus musculus]; myosin-6 [Mus musculus]; myosin-13 [Mus musculus]; PREDICTED: myosin-7 isoform X1 [Mus musculus]; myosin-8 [Mus musculus]	XP_006518740.1; XP_006532475.1; NP_001074719.1; XP_017171330.1	-0.129	0.031	Myh6
1.087	KO > WT	0.302	0.12	PREDICTED: protein FAM210A isoform X1 [Mus musculus]	XP_006525587.1	-0.07	0.07	Fam210a
0.891	KO < WT	0.308	-0.167	tubulin alpha-3 chain [Mus musculus]; tubulin alpha-4A chain isoform 3 [Mus musculus]; PREDICTED: tubulin alpha-1B chain isoform X1 [Mus musculus]; tubulin alpha-1A chain [Mus musculus]; PREDICTED: tubulin alpha-4A chain isoform X1 [Mus musculus]; tubulin alpha-1B chain [Mus musculus]; tubulin alpha-1C chain [Mus musculus]; tubulin alpha-4A chain isoform 1 [Mus musculus]	NP_035784.1; NP_033473.1	-0.185	-0.076	Tuba1b
1.124	KO > WT	0.31	0.169	alpha-centractin [Mus musculus]	NP_058556.1	-0.175	0.102	Actr1a
17.874	KO > WT	0.312	4.16	PREDICTED: bcl-2-like protein 13 isoform X1 [Mus musculus]; bcl-2-like protein 13 [Mus musculus]; PREDICTED: bcl-2-like protein 13 isoform X2 [Mus musculus]	NP_705736.1	0.462	-0.334	Bcl2l13
1.372	KO > WT	0.316	0.456	PREDICTED: insulin receptor-related protein isoform X3 [Mus musculus]; PREDICTED: insulin receptor-related protein isoform X1 [Mus musculus]; insulin receptor-related protein precursor [Mus musculus]; PREDICTED: insulin receptor-related protein isoform X4 [Mus musculus]	XP_006501514.1	-0.306	0.049	Insrr
18.021	KO > WT	0.317	4.172	serine/threonine-protein phosphatase 2A catalytic subunit alpha isoform [Mus musculus]	NP_062284.1	-0.187	-0.035	Ppp2ca
1.113	KO > WT	0.318	0.155	26S proteasome non-ATPase regulatory subunit 14 [Mus musculus]	NP_067501.2	0.14	0.063	Psmd14
0.872	KO < WT	0.321	-0.198	superoxide dismutase [Cu-Zn] [Mus musculus]	NP_035564.1	0.209	0.058	Sod1
19.775	KO > WT	0.321	4.306	PREDICTED: four and a half LIM domains protein 2 isoform X1 [Mus musculus]	XP_011236736.1	-0.28	0.186	Fhl2
0.852	KO < WT	0.322	-0.231	PREDICTED: PR domain zinc finger protein 2 isoform X3 [Mus musculus]; PREDICTED: PR domain zinc finger protein 2 isoform X1 [Mus musculus]; PREDICTED: PR domain zinc finger protein 2 isoform X5 [Mus musculus]; PREDICTED: PR domain zinc finger protein 2 isoform X2 [Mus musculus]; PREDICTED: PR domain zinc finger protein 2 isoform X4 [Mus musculus]; PR domain zinc finger protein 2 isoform b [Mus mu…	XP_017175407.1	-0.144	-0.063	Prdm2
0.691	KO < WT	0.325	-0.532	PREDICTED: zinc finger protein 329 isoform X2 [Mus musculus]; PREDICTED: zinc finger protein 329 isoform X1 [Mus musculus]; zinc finger protein 329 [Mus musculus]	XP_006540378.1	-3.884	0.123	Zfp329
0.062	KO < WT	0.328	-4.007	laminin subunit alpha-5 precursor [Mus musculus]; PREDICTED: laminin subunit alpha-5 isoform X3 [Mus musculus]; PREDICTED: laminin subunit alpha-5 isoform X1 [Mus musculus]; PREDICTED: laminin subunit alpha-5 isoform X2 [Mus musculus]	XP_006500638.1	0.363	-0.337	Lama5
0.908	KO < WT	0.331	-0.14	nicotinamide phosphoribosyltransferase [Mus musculus]	NP_067499.2	-0.173	0.068	Nampt
1.341	KO > WT	0.331	0.423	myosin regulatory light chain 2, atrial isoform [Mus musculus]	NP_075017.2	0.212	-0.128	Myl7
1.185	KO > WT	0.333	0.245	PREDICTED: gasdermin-A isoform X1 [Mus musculus]; gasdermin-A [Mus musculus]	XP_006533913.1	-0.102	0.055	Gsdma
0.767	KO < WT	0.336	-0.382	PREDICTED: xin actin-binding repeat-containing protein 1 isoform X1 [Mus musculus]	XP_011241260.1	-0.068	0.171
1.279	KO > WT	0.343	0.355	PREDICTED: perilipin-4 isoform X7 [Mus musculus]; PREDICTED: perilipin-4 isoform X6 [Mus musculus]; PREDICTED: perilipin-4 isoform X5 [Mus musculus]; PREDICTED: perilipin-4 isoform X1 [Mus musculus]; PREDICTED: perilipin-4 isoform X8 [Mus musculus]; PREDICTED: perilipin-4 isoform X4 [Mus musculus]; PREDICTED: perilipin-4 isoform X2 [Mus musculus]; PREDICTED: perilipin-4 isoform X3 [Mus musculus];…	XP_011244850.1	0.058	-0.056	Plin4
221.383	KO > WT	0.349	7.79	synemin isoform L [Mus musculus]; synemin isoform M [Mus musculus]; synemin isoform H [Mus musculus]	NP_964001.2	0.174	0.007	Synm
1.201	KO > WT	0.351	0.264	PREDICTED: annexin A2 isoform X1 [Mus musculus]	XP_006510859.1	0.513	-0.256	Anxa2
0.835	KO < WT	0.351	-0.261	PREDICTED: four and a half LIM domains protein 1 isoform X2 [Mus musculus]; PREDICTED: four and a half LIM domains protein 1 isoform X5 [Mus musculus]; PREDICTED: four and a half LIM domains protein 1 isoform X3 [Mus musculus]; PREDICTED: four and a half LIM domains protein 1 isoform X4 [Mus musculus]; PREDICTED: four and a half LIM domains protein 1 isoform X6 [Mus musculus]; four and a half LIM…	XP_006527864.1	0.054	-0.03	Fhl1
0.911	KO < WT	0.353	-0.134	PREDICTED: myosin-6 isoform X1 [Mus musculus]; myosin-6 [Mus musculus]; PREDICTED: myosin-7 isoform X1 [Mus musculus]	XP_006518740.1; XP_017171330.1	-0.37	0.139	Myh6
0.946	KO < WT	0.355	-0.081	PREDICTED: myomesin-2 isoform X1 [Mus musculus]; PREDICTED: myomesin-2 isoform X2 [Mus musculus]	XP_006508790.1	-0.041	0.115	Myom2
0.833	KO < WT	0.355	-0.263	PREDICTED: uncharacterized protein C1orf87 homolog isoform X1 [Mus musculus]	XP_006503324.1	-0.017	0.077
14.555	KO > WT	0.356	3.863	PREDICTED: laminin subunit beta-2 isoform X1 [Mus musculus]	XP_006511711.1	0.017	0.125	Lamb2
0.893	KO < WT	0.357	-0.164	elongation factor 1-alpha 1 [Mus musculus]	NP_034236.2	-0.252	0.051	Eef1a1
1.145	KO > WT	0.361	0.196	PREDICTED: MICOS complex subunit Mic60 isoform X1 [Mus musculus]; MICOS complex subunit Mic60 isoform 3 [Mus musculus]; PREDICTED: MICOS complex subunit Mic60 isoform X3 [Mus musculus]; MICOS complex subunit Mic60 isoform 1 [Mus musculus]; MICOS complex subunit Mic60 isoform 6 [Mus musculus]; MICOS complex subunit Mic60 isoform 2 [Mus musculus]; PREDICTED: MICOS complex subunit Mic60 isoform X5 […	NP_083949.2	-0.034	-0.032	Immt
204.676	KO > WT	0.361	7.677	dnaJ homolog subfamily A member 4 [Mus musculus]; PREDICTED: dnaJ homolog subfamily A member 4 isoform X1 [Mus musculus]	XP_006511388.1	-0.424	-0.204
0.822	KO < WT	0.362	-0.283	filamin-C isoform 2 [Mus musculus]; filamin-C isoform 1 [Mus musculus]	NP_001074654.1	-0.22	0.038	Flnc
0.84	KO < WT	0.366	-0.251	PREDICTED: RAS protein activator like-3 isoform X3 [Mus musculus]; PREDICTED: RAS protein activator like-3 isoform X1 [Mus musculus]; RAS protein activator like-3 isoform 1 [Mus musculus]; RAS protein activator like-3 isoform 2 [Mus musculus]	XP_006524475.1	-7.513	-7.69	Rasal3
0.826	KO < WT	0.367	-0.275	PREDICTED: myosin-7B isoform X4 [Mus musculus]; PREDICTED: myosin-7B isoform X2 [Mus musculus]; PREDICTED: myosin-7B isoform X1 [Mus musculus]; PREDICTED: myosin-7B isoform X5 [Mus musculus]; PREDICTED: myosin-7B isoform X6 [Mus musculus]; PREDICTED: myosin-7B isoform X3 [Mus musculus]; myosin-7B [Mus musculus]	XP_017174700.1	-0.067	0.029	Myh7b
0.857	KO < WT	0.371	-0.222	LIM domain-binding protein 3 isoform b [Mus musculus]; PREDICTED: LIM domain-binding protein 3 isoform X1 [Mus musculus]; LIM domain-binding protein 3 isoform g [Mus musculus]	XP_017171508.1	0.196	-0.174	Ldb3
313.56	KO > WT	0.372	8.293	leucine-rich repeat-containing protein 10B [Mus musculus]	NP_001104610.1	-0.067	0.047	Lrrc10b
0.894	KO < WT	0.372	-0.162	abscission/NoCut checkpoint regulator isoform 2 [Mus musculus]; PREDICTED: abscission/NoCut checkpoint regulator isoform X1 [Mus musculus]; PREDICTED: abscission/NoCut checkpoint regulator isoform X3 [Mus musculus]; PREDICTED: abscission/NoCut checkpoint regulator isoform X4 [Mus musculus]; PREDICTED: abscission/NoCut checkpoint regulator isoform X2 [Mus musculus]; abscission/NoCut checkpoint reg…	XP_006500266.1	0.205	-0.183	Zfyve19
0.657	KO < WT	0.373	-0.607	desmin [Mus musculus]; vimentin [Mus musculus]	NP_034173.1; NP_035831.2	-0.209	0.072	Des
0.894	KO < WT	0.376	-0.162	PREDICTED: B-cell CLL/lymphoma 9 protein isoform X1 [Mus musculus]; PREDICTED: B-cell CLL/lymphoma 9 protein isoform X3 [Mus musculus]; PREDICTED: B-cell CLL/lymphoma 9 protein isoform X2 [Mus musculus]	XP_006502351.1	-0.084	0.083	Bcl9
0.846	KO < WT	0.377	-0.241	heat shock protein beta-8 [Mus musculus]	NP_109629.1	0.046	-0.013	Hspb8
0.881	KO < WT	0.379	-0.182	receptor of activated protein C kinase 1 [Mus musculus]	NP_032169.1	0.037	-0.153	Rack1
1.137	KO > WT	0.379	0.185	collagen alpha-6(VI) chain isoform 1 precursor [Mus musculus]; PREDICTED: collagen alpha-6(VI) chain isoform X1 [Mus musculus]	NP_001096077.1	-0.711	-0.105	Col6a6
1.111	KO > WT	0.381	0.152	26S proteasome regulatory subunit 8 [Mus musculus]	NP_032976.1	-0.2	-0.056	Psmc5
0.004	KO < WT	0.381	-8.073	KN motif and ankyrin repeat domain-containing protein 2 [Mus musculus]	NP_663586.3	-0.112	0.006	Kank2
0.896	KO < WT	0.383	-0.159	PREDICTED: myosin-1 isoform X1 [Mus musculus]; PREDICTED: myosin-3 isoform X1 [Mus musculus]; myosin-4 [Mus musculus]; myosin-2 [Mus musculus]; myosin-8 [Mus musculus]	XP_006532475.1	-0.045	-3.909	Myh3
0.868	KO < WT	0.384	-0.205	PREDICTED: sorbin and SH3 domain-containing protein 1 isoform X23 [Mus musculus]; PREDICTED: sorbin and SH3 domain-containing protein 1 isoform X34 [Mus musculus]; PREDICTED: sorbin and SH3 domain-containing protein 1 isoform X11 [Mus musculus]; PREDICTED: sorbin and SH3 domain-containing protein 1 isoform X4 [Mus musculus]; PREDICTED: sorbin and SH3 domain-containing protein 1 isoform X21 [Mus m…	XP_006526852.1	-0.375	0.103
0.898	KO < WT	0.384	-0.156	myosin-11 isoform 1 [Mus musculus]; PREDICTED: myosin-10 isoform X2 [Mus musculus]; PREDICTED: myosin-6 isoform X1 [Mus musculus]; PREDICTED: myosin-11 isoform X3 [Mus musculus]; PREDICTED: myosin-11 isoform X1 [Mus musculus]; PREDICTED: myosin-10 isoform X3 [Mus musculus]; myosin-6 [Mus musculus]; PREDICTED: myosin-10 isoform X1 [Mus musculus]; PREDICTED: myosin-11 isoform X2 [Mus musculus]; myo…	XP_017170323.1; XP_006518740.1; NP_001155247.1	-0.002	-0.047	Myh10
0.867	KO < WT	0.391	-0.205	tubulin beta-2A chain [Mus musculus]; tubulin beta-3 chain [Mus musculus]; tubulin beta-5 chain [Mus musculus]; tubulin beta-2B chain [Mus musculus]	NP_035785.1	-0.016	-0.038	Tubb5
1.109	KO > WT	0.395	0.149	PREDICTED: heterogeneous nuclear ribonucleoprotein F isoform X1 [Mus musculus]	XP_006506892.1	-0.137	0.015	Hnrnpf
1.141	KO > WT	0.397	0.19	spectrin beta chain, erythrocytic [Mus musculus]	NP_038703.3	0.016	0.008	Sptb
140.147	KO > WT	0.397	7.131	PREDICTED: leucine-rich repeat flightless-interacting protein 2 isoform X9 [Mus musculus]; PREDICTED: leucine-rich repeat flightless-interacting protein 2 isoform X21 [Mus musculus]; PREDICTED: leucine-rich repeat flightless-interacting protein 2 isoform X6 [Mus musculus]; PREDICTED: leucine-rich repeat flightless-interacting protein 2 isoform X3 [Mus musculus]; PREDICTED: leucine-rich repeat fli…	XP_011241302.1	-0.029	0.615	Lrrfip2
0.919	KO < WT	0.399	-0.122	AFG3-like protein 2 [Mus musculus]; PREDICTED: AFG3-like protein 2 isoform X1 [Mus musculus]	NP_081406.1	-0.256	-0.048	Afg3l2
0.895	KO < WT	0.402	-0.16	PREDICTED: trimeric intracellular cation channel type A isoform X2 [Mus musculus]; trimeric intracellular cation channel type A [Mus musculus]; PREDICTED: trimeric intracellular cation channel type A isoform X1 [Mus musculus]	NP_653117.1	-0.017	0.034	Tmem38a
1.128	KO > WT	0.404	0.173	ADP-ribosylation factor GTPase-activating protein 2 isoform 1 [Mus musculus]; ADP-ribosylation factor GTPase-activating protein 2 isoform 2 [Mus musculus]	NP_001159496.1	0.583	-0.414	Arfgap2
0.896	KO < WT	0.408	-0.158	fatty acid-binding protein, heart [Mus musculus]	NP_034304.1	-0.144	0.169	Fabp3
0.887	KO < WT	0.409	-0.172	PREDICTED: myosin-7B isoform X4 [Mus musculus]; PREDICTED: myosin-6 isoform X1 [Mus musculus]; PREDICTED: myosin-1 isoform X1 [Mus musculus]; PREDICTED: myosin-7B isoform X2 [Mus musculus]; PREDICTED: myosin-3 isoform X1 [Mus musculus]; myosin-4 [Mus musculus]; PREDICTED: myosin-7B isoform X1 [Mus musculus]; PREDICTED: myosin-7B isoform X5 [Mus musculus]; myosin-2 [Mus musculus]; myosin-6 [Mus mu…	XP_006518740.1; XP_006532475.1; XP_017174700.1; XP_017171330.1	-7.288	-15.167	Myh6
0.884	KO < WT	0.409	-0.178	neurofilament light polypeptide [Mus musculus]	NP_035040.1	0.495	-0.018	Nefl
1.086	KO > WT	0.412	0.119	L-lactate dehydrogenase A chain isoform 2 [Mus musculus]; L-lactate dehydrogenase A chain isoform 1 [Mus musculus]	NP_001129541.2	-0.071	0.076	Ldha
1.055	KO > WT	0.416	0.077	queuine tRNA-ribosyltransferase catalytic subunit 1 [Mus musculus]; PREDICTED: queuine tRNA-ribosyltransferase isoform X4 [Mus musculus]	NP_068688.2	0.463	-0.429	Qtrt1
9.054	KO > WT	0.417	3.179	laminin subunit alpha-4 precursor [Mus musculus]	NP_034811.2	-0.162	0.202	Lama4
0.805	KO < WT	0.42	-0.313	PREDICTED: nebulette isoform X1 [Mus musculus]; PREDICTED: nebulette isoform X2 [Mus musculus]; PREDICTED: nebulette isoform X3 [Mus musculus]	XP_006497619.1	-4.06	-3.71
0.826	KO < WT	0.422	-0.276	PREDICTED: myotilin isoform X1 [Mus musculus]; PREDICTED: myotilin isoform X2 [Mus musculus]	XP_006526194.1	-0.063	0.035	Myot
0.903	KO < WT	0.424	-0.147	histone-lysine N-methyltransferase Smyd1 isoform 2 [Mus musculus]; histone-lysine N-methyltransferase Smyd1 isoform 1 [Mus musculus]	NP_001153599.1	-0.296	0.183	Smyd1
0.928	KO < WT	0.424	-0.108	tubulin beta-4A chain [Mus musculus]; tubulin beta-4B chain [Mus musculus]	NP_033477.2; NP_666228.1	-0.22	-0.016	Tubb4a
0.852	KO < WT	0.426	-0.232	heat shock protein beta-7 [Mus musculus]	NP_038896.2	-0.148	0.024	Hspb7
1.08	KO > WT	0.437	0.111	78 kDa glucose-regulated protein precursor [Mus musculus]; heat shock cognate 71 kDa protein [Mus musculus]; heat shock 70 kDa protein 1-like [Mus musculus]; PREDICTED: heat shock-related 70 kDa protein 2 isoform X1 [Mus musculus]	NP_071705.3; NP_112442.2	0.639	-0.303	Hspa5
0.72	KO < WT	0.44	-0.475	neurofilament light polypeptide [Mus musculus]; alpha-internexin [Mus musculus]; neurofilament medium polypeptide [Mus musculus]; desmin [Mus musculus]; vimentin [Mus musculus]; neurofilament heavy polypeptide [Mus musculus]	NP_035040.1; NP_034173.1; NP_035831.2	-22.512	-7.361	Nefl
0.905	KO < WT	0.443	-0.145	tubulin beta-2A chain [Mus musculus]; tubulin beta-5 chain [Mus musculus]; tubulin beta-4B chain [Mus musculus]; tubulin beta-2B chain [Mus musculus]	NP_035785.1; NP_666228.1	0.508	-0.097	Tubb5
1.117	KO > WT	0.452	0.16	PREDICTED: O-phosphoseryl-tRNA(Sec) selenium transferase isoform X1 [Mus musculus]; O-phosphoseryl-tRNA(Sec) selenium transferase [Mus musculus]	NP_766078.1	-0.022	0.055	Sepsecs
0.837	KO < WT	0.453	-0.256	oviduct-specific glycoprotein precursor [Mus musculus]	NP_031722.1	0	0.034	Ovgp1
0.803	KO < WT	0.453	-0.317	histone H2B type 1-B [Mus musculus]; PREDICTED: histone H2B type 1-P isoform X1 [Mus musculus]; histone H2B type 2-B [Mus musculus]; histone H2B type 2-E [Mus musculus]; histone H2B type 1-K [Mus musculus]; histone H2B type 1-M [Mus musculus]; histone H2B type 1-H [Mus musculus]; histone H2B type 1-A [Mus musculus]; histone H2B type 3-A [Mus musculus]; histone H2B type 1-P isoform 1 [Mus musculus…	NP_835509.2	-0.177	0.17	H2bc22
9.359	KO > WT	0.459	3.226	histone H1.4 [Mus musculus]; histone H1t [Mus musculus]; histone H1.5 [Mus musculus]; histone H1.2 [Mus musculus]; histone H1.3 [Mus musculus]	NP_056602.1; NP_064418.1; NP_056601.1	-0.301	0.033	H1f4
0.885	KO < WT	0.474	-0.176	PREDICTED: dystrophin isoform X3 [Mus musculus]; PREDICTED: utrophin isoform X5 [Mus musculus]; PREDICTED: dystrophin-related protein 2 isoform X2 [Mus musculus]; PREDICTED: utrophin isoform X1 [Mus musculus]; PREDICTED: dystrophin-related protein 2 isoform X3 [Mus musculus]; PREDICTED: utrophin isoform X7 [Mus musculus]; PREDICTED: dystrophin isoform X6 [Mus musculus]; PREDICTED: dystrophin isof…	XP_006527830.1	-0.053	0.11	Dmd
0.942	KO < WT	0.475	-0.086	heat shock cognate 71 kDa protein [Mus musculus]; PREDICTED: heat shock-related 70 kDa protein 2 isoform X1 [Mus musculus]	NP_112442.2	0.528	-0.343	Hspa8
0.928	KO < WT	0.48	-0.108	elongation factor 1-alpha 1 [Mus musculus]; elongation factor 1-alpha 2 [Mus musculus]	NP_034236.2; NP_031932.1	0.029	-0.003	Eef1a1
0.762	KO < WT	0.483	-0.392	PREDICTED: sorbin and SH3 domain-containing protein 2 isoform X23 [Mus musculus]; PREDICTED: sorbin and SH3 domain-containing protein 2 isoform X22 [Mus musculus]; PREDICTED: sorbin and SH3 domain-containing protein 2 isoform X29 [Mus musculus]; PREDICTED: sorbin and SH3 domain-containing protein 2 isoform X26 [Mus musculus]; PREDICTED: sorbin and SH3 domain-containing protein 2 isoform X31 [Mus …	XP_017168176.1	0.135	0.017	Sorbs2
1.158	KO > WT	0.484	0.212	PREDICTED: myosin-7 isoform X1 [Mus musculus]	XP_017171330.1	0.308	0.076	Myh7
0.803	KO < WT	0.486	-0.316	protein FAM173B [Mus musculus]; PREDICTED: protein FAM173B isoform X1 [Mus musculus]	NP_080822.1	-0.109	-0.087	Atpsckmt
0.948	KO < WT	0.486	-0.077	PREDICTED: ATP-dependent 6-phosphofructokinase, muscle type isoform X2 [Mus musculus]; PREDICTED: ATP-dependent 6-phosphofructokinase, muscle type isoform X1 [Mus musculus]	XP_006520664.1	0.255	-0.056	Pfkm
0.845	KO < WT	0.492	-0.243	dnaJ homolog subfamily C member 10 precursor [Mus musculus]	NP_077143.2	-0.14	-0.022	Dnajc10
1.127	KO > WT	0.495	0.172	collagen alpha-5(IV) chain precursor [Mus musculus]; collagen alpha-1(IV) chain precursor [Mus musculus]; PREDICTED: collagen alpha-1(IV) chain isoform X1 [Mus musculus]; PREDICTED: collagen alpha-5(IV) chain isoform X2 [Mus musculus]; PREDICTED: collagen alpha-5(IV) chain isoform X3 [Mus musculus]; PREDICTED: collagen alpha-5(IV) chain isoform X1 [Mus musculus]	NP_031762.2	-7.452	-7.772	Col4a5
0.897	KO < WT	0.502	-0.157	calpain-2 catalytic subunit [Mus musculus]	NP_033924.2	0.196	-0.242	Capn2
0.054	KO < WT	0.507	-4.216	moesin [Mus musculus]	NP_034963.2	0.24	-0.269	Msn
1.111	KO > WT	0.514	0.152	myosin-11 isoform 1 [Mus musculus]; PREDICTED: myosin-10 isoform X2 [Mus musculus]; PREDICTED: myosin-11 isoform X3 [Mus musculus]; PREDICTED: myosin-11 isoform X1 [Mus musculus]; PREDICTED: myosin-10 isoform X3 [Mus musculus]; PREDICTED: myosin-10 isoform X1 [Mus musculus]; PREDICTED: myosin-11 isoform X2 [Mus musculus]; myosin-11 isoform 2 [Mus musculus]; myosin-10 [Mus musculus]	XP_017170323.1; NP_001155247.1	-11.565	-3.492	Myh10
0.923	KO < WT	0.514	-0.116	laminin subunit gamma-1 precursor [Mus musculus]	NP_034813.2	-0.139	0.217	Lamc1
0.921	KO < WT	0.515	-0.118	myosin-13 [Mus musculus]	NP_001074719.1	-0.047	-0.012	Myh13
0.805	KO < WT	0.516	-0.314	collagen alpha-2(I) chain preproprotein [Mus musculus]	NP_031769.2	0.672	0.086	Col1a2
0.855	KO < WT	0.516	-0.225	coagulation factor XIII A chain precursor [Mus musculus]	NP_083060.2	0.288	-0.05	F13a1
0.937	KO < WT	0.517	-0.093	PREDICTED: glyceraldehyde-3-phosphate dehydrogenase isoform X1 [Mus musculus]; glyceraldehyde-3-phosphate dehydrogenase isoform 1 [Mus musculus]; PREDICTED: glyceraldehyde-3-phosphate dehydrogenase [Mus musculus]	NP_001276655.1	0.016	-0.028	Gapdh
0.909	KO < WT	0.523	-0.138	PREDICTED: protein NDRG2 isoform X3 [Mus musculus]; PREDICTED: protein NDRG2 isoform X2 [Mus musculus]; PREDICTED: protein NDRG2 isoform X1 [Mus musculus]; PREDICTED: protein NDRG2 isoform X4 [Mus musculus]	XP_017171537.1	0.613	0.053
0.921	KO < WT	0.524	-0.119	PREDICTED: myosin-7B isoform X4 [Mus musculus]; PREDICTED: myosin-6 isoform X1 [Mus musculus]; PREDICTED: myosin-1 isoform X1 [Mus musculus]; PREDICTED: myosin-7B isoform X2 [Mus musculus]; PREDICTED: myosin-3 isoform X1 [Mus musculus]; myosin-4 [Mus musculus]; PREDICTED: myosin-7B isoform X1 [Mus musculus]; PREDICTED: myosin-7B isoform X5 [Mus musculus]; myosin-2 [Mus musculus]; myosin-6 [Mus mu…	XP_006518740.1; XP_006532475.1; XP_017174700.1	0.1	0.191	Myh6
0.004	KO < WT	0.527	-8.051	PREDICTED: laminin subunit beta-3 isoform X1 [Mus musculus]	XP_006497295.1	-3.271	-11.498	Lamb3
1.082	KO > WT	0.53	0.114	PREDICTED: beta-enolase isoform X2 [Mus musculus]; PREDICTED: beta-enolase isoform X1 [Mus musculus]	XP_006532224.1	0.014	-0.141	Eno3
1.422	KO > WT	0.532	0.508	PREDICTED: zinc finger CCCH domain-containing protein 3 isoform X2 [Mus musculus]; zinc finger CCCH domain-containing protein 3 [Mus musculus]; PREDICTED: zinc finger CCCH domain-containing protein 3 isoform X1 [Mus musculus]	NP_742119.1	-0.033	-0.069	Zc3h3
1.044	KO > WT	0.543	0.062	protein FAM89A [Mus musculus]	NP_001074589.1	-0.053	0.062	Fam89a
1.095	KO > WT	0.551	0.131	fibrinogen alpha chain isoform 1 preproprotein [Mus musculus]; fibrinogen alpha chain isoform 2 precursor [Mus musculus]	NP_001104518.1	-0.117	0.176	Fga
0.005	KO < WT	0.552	-7.568	PREDICTED: arf-GAP with SH3 domain, ANK repeat and PH domain-containing protein 2 isoform X2 [Mus musculus]; arf-GAP with SH3 domain, ANK repeat and PH domain-containing protein 2 isoform a [Mus musculus]; arf-GAP with SH3 domain, ANK repeat and PH domain-containing protein 2 isoform c [Mus musculus]; arf-GAP with SH3 domain, ANK repeat and PH domain-containing protein 2 isoform b [Mus musculus];…	XP_006515110.1	0.018	-0.018	Asap2
0.932	KO < WT	0.554	-0.102	fibrinogen beta chain preproprotein [Mus musculus]	NP_862897.1	-0.414	0.239	Fgb
0.907	KO < WT	0.56	-0.141	collagen alpha-3(VI) chain isoform 1 precursor [Mus musculus]; collagen alpha-3(VI) chain isoform 2 precursor [Mus musculus]	NP_001229938.1	0.139	-0.084	Col6a3
0.924	KO < WT	0.566	-0.114	tubulin beta-4A chain [Mus musculus]	NP_033477.2	0.229	-0.261	Tubb4a
1.085	KO > WT	0.567	0.118	PREDICTED: myosin-6 isoform X1 [Mus musculus]; PREDICTED: myosin-3 isoform X1 [Mus musculus]; myosin-2 [Mus musculus]; myosin-6 [Mus musculus]; myosin-13 [Mus musculus]; myosin-8 [Mus musculus]	XP_006518740.1; XP_006532475.1; NP_001074719.1	-0.136	0.172	Myh6
1.065	KO > WT	0.581	0.091	heat shock protein beta-1 [Mus musculus]	NP_038588.2	0.081	-0.079	Hspb1
0.955	KO < WT	0.593	-0.067	PREDICTED: myosin-7B isoform X4 [Mus musculus]; PREDICTED: myosin-6 isoform X1 [Mus musculus]; PREDICTED: myosin-1 isoform X1 [Mus musculus]; PREDICTED: myosin-7B isoform X2 [Mus musculus]; PREDICTED: myosin-3 isoform X1 [Mus musculus]; myosin-4 [Mus musculus]; PREDICTED: myosin-7B isoform X1 [Mus musculus]; PREDICTED: myosin-7B isoform X5 [Mus musculus]; myosin-2 [Mus musculus]; myosin-6 [Mus mu…	XP_006518740.1; XP_006532475.1; XP_017174700.1; NP_001074719.1; XP_017171330.1	-0.183	0.398	Myh6
16.795	KO > WT	0.598	4.07	interferon gamma induced GTPase [Mus musculus]	NP_061208.3	-0.014	0.015	Igtp
0.084	KO < WT	0.603	-3.57	PREDICTED: actin-binding LIM protein 2 isoform X4 [Mus musculus]; PREDICTED: actin-binding LIM protein 2 isoform X24 [Mus musculus]; PREDICTED: actin-binding LIM protein 2 isoform X8 [Mus musculus]; PREDICTED: actin-binding LIM protein 2 isoform X23 [Mus musculus]; PREDICTED: actin-binding LIM protein 2 isoform X5 [Mus musculus]; actin-binding LIM protein 2 isoform 1 [Mus musculus]; actin-binding…	XP_006503970.1	-0.138	0.225	Ablim2
0.869	KO < WT	0.605	-0.203	LIM domain and actin-binding protein 1 isoform b [Mus musculus]; LIM domain and actin-binding protein 1 isoform a [Mus musculus]	NP_001107017.1	0.032	-0.039	Lima1
0.866	KO < WT	0.607	-0.208	biglycan preproprotein [Mus musculus]; PREDICTED: biglycan isoform X1 [Mus musculus]; decorin preproprotein [Mus musculus]	XP_006527821.1	0.001	-0.054	Bgn
0.934	KO < WT	0.61	-0.099	fibronectin isoform f precursor [Mus musculus]; fibronectin isoform a precursor [Mus musculus]; PREDICTED: fibronectin isoform X3 [Mus musculus]; PREDICTED: fibronectin isoform X6 [Mus musculus]; PREDICTED: fibronectin isoform X5 [Mus musculus]; fibronectin isoform c precursor [Mus musculus]; fibronectin isoform g precursor [Mus musculus]; fibronectin isoform e precursor [Mus musculus]; fibronect…	NP_034363.1	-0.008	-0.129	Fn1
0.92	KO < WT	0.621	-0.12	PREDICTED: ankyrin-2 isoform X30 [Mus musculus]; PREDICTED: ankyrin-2 isoform X31 [Mus musculus]; PREDICTED: ankyrin-2 isoform X10 [Mus musculus]; PREDICTED: ankyrin-2 isoform X12 [Mus musculus]; PREDICTED: ankyrin-2 isoform X6 [Mus musculus]; PREDICTED: ankyrin-2 isoform X27 [Mus musculus]; PREDICTED: ankyrin-2 isoform X41 [Mus musculus]; PREDICTED: ankyrin-2 isoform X1 [Mus musculus]; PREDICTED…	XP_017174914.1	-0.206	0.008
0.881	KO < WT	0.623	-0.182	PREDICTED: NADH dehydrogenase [ubiquinone] 1 alpha subcomplex subunit 13 isoform X1 [Mus musculus]; PREDICTED: NADH dehydrogenase [ubiquinone] 1 alpha subcomplex subunit 13 isoform X2 [Mus musculus]; PREDICTED: NADH dehydrogenase [ubiquinone] 1 alpha subcomplex subunit 13 isoform X5 [Mus musculus]; PREDICTED: NADH dehydrogenase [ubiquinone] 1 alpha subcomplex subunit 13 isoform X3 [Mus musculus]	XP_006509791.1	-0.097	0.101
0.95	KO < WT	0.63	-0.074	Y-box-binding protein 3 long isoform [Mus musculus]; Y-box-binding protein 2 isoform 2 [Mus musculus]; PREDICTED: Y-box-binding protein 2 isoform X3 [Mus musculus]; PREDICTED: Y-box-binding protein 2 isoform X1 [Mus musculus]; Y-box-binding protein 3 short isoform [Mus musculus]; nuclease-sensitive element-binding protein 1 [Mus musculus]; Y-box-binding protein 2 isoform 1 [Mus musculus]; PREDICT…	XP_006533801.1; XP_006502996.1	-0.138	0.236	Ybx1
1.073	KO > WT	0.634	0.102	heat shock protein beta-6 [Mus musculus]; PREDICTED: heat shock protein beta-6 isoform X1 [Mus musculus]	NP_001012401.1	0.279	-0.188	Hspb6
1.053	KO > WT	0.638	0.074	PREDICTED: sarcalumenin isoform X3 [Mus musculus]; PREDICTED: sarcalumenin isoform X1 [Mus musculus]; sarcalumenin isoform 2 precursor [Mus musculus]; PREDICTED: sarcalumenin isoform X2 [Mus musculus]; sarcalumenin isoform 1 precursor [Mus musculus]; PREDICTED: sarcalumenin isoform X5 [Mus musculus]	XP_006521750.1	-0.196	0.033
0.962	KO < WT	0.641	-0.056	tubulin beta-4B chain [Mus musculus]	NP_666228.1	0.446	-0.339	Tubb4b
0.88	KO < WT	0.642	-0.185	pregnancy zone protein precursor [Mus musculus]	NP_031402.3	0.456	-0.301	Pzp
1.041	KO > WT	0.644	0.058	PREDICTED: hydroxysteroid dehydrogenase-like protein 2 isoform X2 [Mus musculus]; PREDICTED: hydroxysteroid dehydrogenase-like protein 2 isoform X1 [Mus musculus]; hydroxysteroid dehydrogenase-like protein 2 isoform 1 [Mus musculus]; hydroxysteroid dehydrogenase-like protein 2 isoform 2 [Mus musculus]	NP_077217.2	0.216	0.14	Hsdl2
1.143	KO > WT	0.648	0.193	PREDICTED: cingulin-like protein 1 isoform X1 [Mus musculus]	XP_006511458.1	0.613	0.053	Cgnl1
1.102	KO > WT	0.649	0.14	acyl-CoA dehydrogenase family member 11 [Mus musculus]	NP_780533.2	-0.165	0.038	Acad11
1.174	KO > WT	0.649	0.232	PREDICTED: try10-like trypsinogen isoform X1 [Mus musculus]; Try10-like trypsinogen precursor [Mus musculus]; trypsin 10 precursor [Mus musculus]	XP_017177158.1	0.046	-0.008
0.816	KO < WT	0.65	-0.293	PREDICTED: collagen alpha-1(II) chain isoform X1 [Mus musculus]; collagen alpha-1(II) chain isoform 1 preproprotein [Mus musculus]; collagen alpha-1(II) chain isoform 2 precursor [Mus musculus]	NP_112440.2	0.175	-0.085	Col2a1
0.958	KO < WT	0.653	-0.062	cysteine and glycine-rich protein 3 [Mus musculus]	NP_001185770.1	0.113	-0.305	Csrp3
0.934	KO < WT	0.654	-0.098	AP-2 complex subunit mu isoform 1 [Mus musculus]; AP-2 complex subunit mu isoform 2 [Mus musculus]	NP_033809.1	0.56	-1.272	Ap2m1
0.927	KO < WT	0.654	-0.109	fibrinogen gamma chain isoform 1 precursor [Mus musculus]; fibrinogen gamma chain isoform 2 precursor [Mus musculus]	NP_001304034.1	0.002	-0.06	Fgg
0.859	KO < WT	0.657	-0.22	peripherin isoform 3 [Mus musculus]; PREDICTED: peripherin isoform X2 [Mus musculus]; PREDICTED: peripherin isoform X1 [Mus musculus]; peripherin isoform 2 [Mus musculus]; vimentin [Mus musculus]	XP_006520694.1; NP_035831.2	0.349	-0.121	Prph
1.196	KO > WT	0.659	0.258	protease, serine, 1 precursor [Mus musculus]	NP_444473.1	-15.152	-7.102	Prss1
0.9	KO < WT	0.66	-0.152	natriuretic peptides A preproprotein [Mus musculus]	NP_032751.1	-0.182	-0.001	Nppa
0.949	KO < WT	0.663	-0.075	phenylalanine--tRNA ligase alpha subunit [Mus musculus]	NP_079924.2	-0.04	-0.04	Farsa
0.927	KO < WT	0.67	-0.11	PREDICTED: tenascin-X isoform X4 [Mus musculus]; PREDICTED: tenascin-X isoform X1 [Mus musculus]; PREDICTED: tenascin-X isoform X3 [Mus musculus]; PREDICTED: tenascin-X isoform X2 [Mus musculus]; PREDICTED: tenascin-X isoform X7 [Mus musculus]	XP_006525248.1	-0.284	-0.033	Tnxb
1.124	KO > WT	0.672	0.168	SUN domain-containing protein 2 isoform 1 [Mus musculus]; SUN domain-containing protein 2 isoform 3 [Mus musculus]; SUN domain-containing protein 2 isoform 2 [Mus musculus]; PREDICTED: SUN domain-containing protein 2 isoform X1 [Mus musculus]	NP_001192274.1	-0.256	-0.024	Sun2
0.975	KO < WT	0.682	-0.036	PREDICTED: basement membrane-specific heparan sulfate proteoglycan core protein isoform X1 [Mus musculus]; basement membrane-specific heparan sulfate proteoglycan core protein precursor [Mus musculus]; PREDICTED: basement membrane-specific heparan sulfate proteoglycan core protein isoform X2 [Mus musculus]	XP_006538636.1	0.006	0.079
1.031	KO > WT	0.693	0.045	L-lactate dehydrogenase B chain isoform Ldhbx [Mus musculus]; L-lactate dehydrogenase B chain isoform 2 [Mus musculus]; L-lactate dehydrogenase B chain isoform Ldhb [Mus musculus]	NP_001303251.1	-0.228	-0.094	Ldhb
1.032	KO > WT	0.694	0.045	PREDICTED: EH domain-containing protein 2 isoform X1 [Mus musculus]	XP_011248884.1	0.275	-0.22	Ehd2
1.041	KO > WT	0.695	0.058	E3 SUMO-protein ligase PIAS2 isoform 4 [Mus musculus]; PREDICTED: E3 SUMO-protein ligase PIAS2 isoform X2 [Mus musculus]; E3 SUMO-protein ligase PIAS2 isoform 3 [Mus musculus]; E3 SUMO-protein ligase PIAS2 isoform 2 [Mus musculus]; E3 SUMO-protein ligase PIAS2 isoform 5 [Mus musculus]; E3 SUMO-protein ligase PIAS2 isoform 1 [Mus musculus]; PREDICTED: E3 SUMO-protein ligase PIAS2 isoform X1 [Mus m…	XP_006526486.1	-3.58	-3.807	Pias2
1.038	KO > WT	0.698	0.054	PREDICTED: tubulin polyglutamylase TTLL4 isoform X1 [Mus musculus]	XP_006496287.1	-0.531	0.823	Ttll4
0.934	KO < WT	0.702	-0.099	collagen alpha-1(VI) chain precursor [Mus musculus]	NP_034063.1	0.104	0.016	Col6a1
0.889	KO < WT	0.703	-0.169	vimentin [Mus musculus]	NP_035831.2	-0.439	0.093	Vim
0.939	KO < WT	0.708	-0.091	PREDICTED: gelsolin isoform X3 [Mus musculus]; gelsolin isoform 1 precursor [Mus musculus]; PREDICTED: gelsolin isoform X1 [Mus musculus]; PREDICTED: gelsolin isoform X2 [Mus musculus]	XP_006498053.1	-0.156	0.198	Gsn
1.07	KO > WT	0.726	0.098	PREDICTED: protein 4.1 isoform X2 [Mus musculus]; PREDICTED: protein 4.1 isoform X10 [Mus musculus]; PREDICTED: protein 4.1 isoform X7 [Mus musculus]; PREDICTED: protein 4.1 isoform X24 [Mus musculus]; PREDICTED: protein 4.1 isoform X19 [Mus musculus]	XP_006538957.2	0.025	-0.015	Epb41
1.092	KO > WT	0.727	0.128	trypsinogen 7 precursor [Mus musculus]	NP_075822.3	-0.175	0.19	2210010C04Rik
0.952	KO < WT	0.731	-0.07	laminin subunit beta-1 [Mus musculus]; PREDICTED: laminin subunit beta-1 isoform X1 [Mus musculus]	NP_032508.2	0.118	-4.188
0.945	KO < WT	0.733	-0.082	PREDICTED: LIM domain only protein 7 isoform X5 [Mus musculus]; PREDICTED: LIM domain only protein 7 isoform X13 [Mus musculus]; PREDICTED: LIM domain only protein 7 isoform X1 [Mus musculus]; PREDICTED: LIM domain only protein 7 isoform X12 [Mus musculus]; PREDICTED: LIM domain only protein 7 isoform X14 [Mus musculus]; PREDICTED: LIM domain only protein 7 isoform X6 [Mus musculus]; PREDICTED: L…	XP_006519239.1	0.027	-7.661	Lmo7
0.947	KO < WT	0.738	-0.079	collagen alpha-2(VI) chain isoform 1 precursor [Mus musculus]; collagen alpha-2(VI) chain isoform 2 precursor [Mus musculus]	NP_666119.1	-0.081	0.036	Col6a2
1.054	KO > WT	0.738	0.076	titin isoform N2-A [Mus musculus]; titin isoform N2-B [Mus musculus]	NP_035782.3	-0.077	0.134	Ttn
0.92	KO < WT	0.74	-0.121	PREDICTED: 1-phosphatidylinositol 4,5-bisphosphate phosphodiesterase beta-4 isoform X5 [Mus musculus]; PREDICTED: 1-phosphatidylinositol 4,5-bisphosphate phosphodiesterase beta-4 isoform X8 [Mus musculus]; PREDICTED: 1-phosphatidylinositol 4,5-bisphosphate phosphodiesterase beta-4 isoform X14 [Mus musculus]; PREDICTED: 1-phosphatidylinositol 4,5-bisphosphate phosphodiesterase beta-4 isoform X6 [M…	XP_006498999.1	0.732	-0.603	Plcb4
0.906	KO < WT	0.741	-0.143	PREDICTED: dystrobrevin alpha isoform X8 [Mus musculus]; dystrobrevin alpha isoform a [Mus musculus]; PREDICTED: dystrobrevin alpha isoform X1 [Mus musculus]; PREDICTED: dystrobrevin alpha isoform X2 [Mus musculus]; PREDICTED: dystrobrevin alpha isoform X13 [Mus musculus]; dystrobrevin alpha isoform e [Mus musculus]; PREDICTED: dystrobrevin alpha isoform X7 [Mus musculus]	XP_011245129.1	-0.286	0.201
1.054	KO > WT	0.752	0.076	PREDICTED: F-actin-capping protein subunit beta isoform X1 [Mus musculus]; F-actin-capping protein subunit beta isoform a [Mus musculus]	XP_006538567.1	-0.011	-7.801	Capzb
1.093	KO > WT	0.753	0.129	PREDICTED: SH3 domain-containing protein 21 isoform X1 [Mus musculus]; PREDICTED: SH3 domain-containing protein 21 isoform X2 [Mus musculus]	XP_017175847.1	0.092	-0.057
1.055	KO > WT	0.757	0.077	PREDICTED: tripartite motif-containing protein 72 isoform X2 [Mus musculus]; PREDICTED: tripartite motif-containing protein 72 isoform X1 [Mus musculus]	XP_006508065.1	0.24	-0.136	Trim72
1.02	KO > WT	0.759	0.028	ADP/ATP translocase 1 [Mus musculus]; ADP/ATP translocase 2 [Mus musculus]	NP_031476.3; NP_031477.1	-0.19	0.099	Slc25a4
1.088	KO > WT	0.761	0.122	histone H2A type 2-C [Mus musculus]; histone H2A type 3 [Mus musculus]; histone H2A type 2-B [Mus musculus]; histone H2A type 1-G [Mus musculus]; histone H2A type 1-F [Mus musculus]; histone cluster 1, H2aa [Mus musculus]; histone H2A.J [Mus musculus]; histone H2AX [Mus musculus]; histone H2A type 1-K [Mus musculus]; histone H2A type 1-H [Mus musculus]; histone H2A type 2-A [Mus musculus]	NP_034566.1	-0.248	0.125	H2ax
1.146	KO > WT	0.776	0.197	PREDICTED: histone-lysine N-methyltransferase SETD2 isoform X1 [Mus musculus]; PREDICTED: histone-lysine N-methyltransferase SETD2 isoform X5 [Mus musculus]; PREDICTED: histone-lysine N-methyltransferase SETD2 isoform X4 [Mus musculus]; PREDICTED: histone-lysine N-methyltransferase SETD2 isoform X3 [Mus musculus]; PREDICTED: histone-lysine N-methyltransferase SETD2 isoform X2 [Mus musculus]; hist…	XP_006512151.1	-0.013	0.004	Setd2
0.93	KO < WT	0.785	-0.105	PREDICTED: supervillin isoform X8 [Mus musculus]; PREDICTED: supervillin isoform X7 [Mus musculus]; PREDICTED: supervillin isoform X2 [Mus musculus]; PREDICTED: supervillin isoform X10 [Mus musculus]; PREDICTED: supervillin isoform X9 [Mus musculus]; PREDICTED: supervillin isoform X1 [Mus musculus]; PREDICTED: supervillin isoform X11 [Mus musculus]; PREDICTED: supervillin isoform X5 [Mus musculus…	XP_006525852.1	0.166	-0.119	Svil
1.043	KO > WT	0.788	0.061	PREDICTED: basic helix-loop-helix domain-containing protein USF3 isoform X1 [Mus musculus]	XP_006521961.1	-0.188	0.133	Usf3
1.073	KO > WT	0.788	0.102	putative phospholipase B-like 2 precursor [Mus musculus]	NP_076114.2	-0.063	0.162	Plbd2
1.044	KO > WT	0.788	0.062	3-hydroxyacyl-CoA dehydrogenase type-2 [Mus musculus]	NP_058043.3	-0.036	-0.01	Hsd17b10
0.946	KO < WT	0.794	-0.081	protein-glutamine gamma-glutamyltransferase 2 [Mus musculus]	NP_033399.1	-0.118	-0.047	Tgm2
0.952	KO < WT	0.795	-0.071	PREDICTED: synaptotagmin-17 isoform X1 [Mus musculus]	XP_006507265.1	-0.002	0.083
1.044	KO > WT	0.8	0.062	myosin-11 isoform 1 [Mus musculus]; PREDICTED: myosin-11 isoform X3 [Mus musculus]; PREDICTED: myosin-11 isoform X1 [Mus musculus]; PREDICTED: myosin-11 isoform X2 [Mus musculus]; myosin-11 isoform 2 [Mus musculus]	NP_001155247.1	-0.11	0.259	Myh11
0.949	KO < WT	0.804	-0.075	PREDICTED: spectrin beta chain, non-erythrocytic 1 isoform X2 [Mus musculus]; PREDICTED: spectrin beta chain, non-erythrocytic 1 isoform X1 [Mus musculus]; spectrin beta chain, non-erythrocytic 1 isoform 2 [Mus musculus]	XP_006514662.1	0.068	-0.143	Sptbn1
1.022	KO > WT	0.805	0.032	PREDICTED: ATPase family AAA domain-containing protein 3 isoform X1 [Mus musculus]; ATPase family AAA domain-containing protein 3 [Mus musculus]	NP_849534.2	-7.613	-3.397	Atad3a
1.068	KO > WT	0.808	0.095	PREDICTED: serine/threonine-protein kinase TAO1 isoform X2 [Mus musculus]; PREDICTED: serine/threonine-protein kinase TAO1 isoform X1 [Mus musculus]	XP_011247231.1	0	0.042
0.917	KO < WT	0.81	-0.125	PREDICTED: polyadenylate-binding protein 4 isoform X1 [Mus musculus]; PREDICTED: polyadenylate-binding protein 4 isoform X4 [Mus musculus]; polyadenylate-binding protein 4 isoform 2 [Mus musculus]; PREDICTED: polyadenylate-binding protein 4 isoform X3 [Mus musculus]; PREDICTED: polyadenylate-binding protein 4 isoform X5 [Mus musculus]; PREDICTED: polyadenylate-binding protein 4 isoform X6 [Mus mu…	NP_570951.2	-0.946	0.156	Pabpc4
0.969	KO < WT	0.82	-0.046	peroxiredoxin-1 [Mus musculus]	NP_035164.1	0.198	-0.066	Prdx1
1.026	KO > WT	0.821	0.037	PREDICTED: alpha-enolase isoform X1 [Mus musculus]; PREDICTED: alpha-enolase isoform X2 [Mus musculus]	XP_006538588.2	0.304	-0.181
0.969	KO < WT	0.823	-0.045	PREDICTED: protein 4.1 isoform X1 [Mus musculus]; PREDICTED: protein 4.1 isoform X22 [Mus musculus]; PREDICTED: protein 4.1 isoform X9 [Mus musculus]; protein 4.1 isoform 2 [Mus musculus]; PREDICTED: protein 4.1 isoform X21 [Mus musculus]; PREDICTED: protein 4.1 isoform X4 [Mus musculus]; PREDICTED: protein 4.1 isoform X20 [Mus musculus]; PREDICTED: protein 4.1 isoform X15 [Mus musculus]; PREDICT…	XP_006538970.1	-0.186	0.279	Epb41
0.938	KO < WT	0.823	-0.093	hemopexin precursor [Mus musculus]	NP_059067.2	0.171	0.073	Hpx
0.974	KO < WT	0.828	-0.038	PREDICTED: laminin subunit alpha-2 isoform X3 [Mus musculus]; PREDICTED: laminin subunit alpha-2 isoform X1 [Mus musculus]; laminin subunit alpha-2 precursor [Mus musculus]; PREDICTED: laminin subunit alpha-2 isoform X2 [Mus musculus]	NP_032507.2	0.041	-0.127	Lama2
1.052	KO > WT	0.837	0.073	PREDICTED: protein transport protein Sec31A isoform X1 [Mus musculus]; protein transport protein Sec31A [Mus musculus]; PREDICTED: protein transport protein Sec31A isoform X11 [Mus musculus]; PREDICTED: protein transport protein Sec31A isoform X7 [Mus musculus]; PREDICTED: protein transport protein Sec31A isoform X9 [Mus musculus]; PREDICTED: protein transport protein Sec31A isoform X2 [Mus muscu…	XP_006535255.1	-11.207	-11.311	Sec31a
0.94	KO < WT	0.844	-0.089	PREDICTED: alpha-actinin-1 isoform X3 [Mus musculus]; PREDICTED: alpha-actinin-1 isoform X1 [Mus musculus]; PREDICTED: alpha-actinin-1 isoform X4 [Mus musculus]; alpha-actinin-1 isoform 2 [Mus musculus]; PREDICTED: alpha-actinin-1 isoform X7 [Mus musculus]; alpha-actinin-2 [Mus musculus]; PREDICTED: alpha-actinin-2 isoform X1 [Mus musculus]; PREDICTED: alpha-actinin-1 isoform X2 [Mus musculus]; P…	NP_150371.4	-0.185	0.052	Actn2
0.938	KO < WT	0.845	-0.093	collagen alpha-1(I) chain preproprotein [Mus musculus]	NP_031768.2	-0.154	-0.234	Col1a1
0.98	KO < WT	0.853	-0.029	collagen alpha-2(IV) chain precursor [Mus musculus]	NP_034062.3	-14.967	-6.889	Col4a2
1.013	KO > WT	0.859	0.019	ADP/ATP translocase 2 [Mus musculus]	NP_031477.1	0.059	-0.043	Slc25a5
1.054	KO > WT	0.86	0.076	olfactory receptor 1145 [Mus musculus]	NP_666432.2	-0.164	0.153	Or12e10
0.988	KO < WT	0.863	-0.017	cullin-associated NEDD8-dissociated protein 2 [Mus musculus]	NP_080234.2	-0.275	-0.032	Cand2
1.024	KO > WT	0.871	0.035	PREDICTED: myosin-14 isoform X1 [Mus musculus]; PREDICTED: myosin-14 isoform X2 [Mus musculus]; myosin-14 isoform 1 [Mus musculus]	NP_001258467.1	0.293	-0.347	Myh14
1.019	KO > WT	0.891	0.027	elongation factor 1-alpha 2 [Mus musculus]	NP_031932.1	0.238	-0.006	Eef1a2
0.964	KO < WT	0.895	-0.053	hemoglobin subunit beta-1 [Mus musculus]; hemoglobin, beta adult s chain [Mus musculus]; hemoglobin subunit beta-2 [Mus musculus]	NP_001188320.1	0.069	-0.141	Hbb-bs
0.98	KO < WT	0.896	-0.03	PREDICTED: dynactin subunit 1 isoform X4 [Mus musculus]; PREDICTED: dynactin subunit 1 isoform X10 [Mus musculus]; dynactin subunit 1 isoform 3 [Mus musculus]; PREDICTED: dynactin subunit 1 isoform X9 [Mus musculus]; PREDICTED: dynactin subunit 1 isoform X11 [Mus musculus]; PREDICTED: dynactin subunit 1 isoform X3 [Mus musculus]; PREDICTED: dynactin subunit 1 isoform X5 [Mus musculus]; dynactin s…	NP_031861.2	-0.14	-0.07	Dctn1
1.02	KO > WT	0.898	0.029	PREDICTED: actin-binding LIM protein 1 isoform X5 [Mus musculus]; actin-binding LIM protein 1 isoform 6 [Mus musculus]; PREDICTED: actin-binding LIM protein 1 isoform X1 [Mus musculus]; PREDICTED: actin-binding LIM protein 1 isoform X7 [Mus musculus]; PREDICTED: actin-binding LIM protein 1 isoform X6 [Mus musculus]; PREDICTED: actin-binding LIM protein 1 isoform X12 [Mus musculus]; PREDICTED: act…	XP_006527091.1	0.406	-0.18	Ablim1
0.993	KO < WT	0.906	-0.011	ADP/ATP translocase 1 [Mus musculus]	NP_031476.3	0.106	0.004	Slc25a4
1.012	KO > WT	0.915	0.018	troponin T, cardiac muscle isoform c [Mus musculus]; troponin T, cardiac muscle isoform h [Mus musculus]; troponin T, cardiac muscle isoform i [Mus musculus]; troponin T, cardiac muscle isoform g [Mus musculus]; PREDICTED: troponin T, cardiac muscle isoform X3 [Mus musculus]; PREDICTED: troponin T, cardiac muscle isoform X6 [Mus musculus]; PREDICTED: troponin T, cardiac muscle isoform X4 [Mus mus…	XP_006529446.2	-0.08	0.101	Tnnt2
0.984	KO < WT	0.917	-0.023	PREDICTED: tyrosine-protein kinase SgK223 isoform X1 [Mus musculus]	XP_011240439.1	-0.021	0.054	Prag1
0.975	KO < WT	0.92	-0.037	PREDICTED: talin-2 isoform X1 [Mus musculus]; PREDICTED: talin-2 isoform X3 [Mus musculus]; PREDICTED: talin-2 isoform X2 [Mus musculus]; PREDICTED: talin-2 isoform X4 [Mus musculus]; talin-2 [Mus musculus]	XP_006511497.1	0.053	0.129	Tln2
1.008	KO > WT	0.926	0.012	PREDICTED: mitotic spindle assembly checkpoint protein MAD1 isoform X1 [Mus musculus]; PREDICTED: mitotic spindle assembly checkpoint protein MAD1 isoform X2 [Mus musculus]	XP_006504714.1	-0.261	0
0.984	KO < WT	0.929	-0.023	PREDICTED: tubulin alpha-4A chain isoform X1 [Mus musculus]; tubulin alpha-4A chain isoform 1 [Mus musculus]	NP_033473.1	0.026	0.204	Tuba4a
1.027	KO > WT	0.93	0.038	PREDICTED: synaptopodin-2 isoform X1 [Mus musculus]; synaptopodin-2 [Mus musculus]	NP_536699.2	0.376	0.02	Synpo2
1.393	KO > WT	0.932	0.478	PREDICTED: myosin light chain 4 isoform X2 [Mus musculus]; PREDICTED: myosin light chain 4 isoform X1 [Mus musculus]	XP_011247091.1	0.069	-0.007
1.009	KO > WT	0.94	0.013	peripherin isoform 3 [Mus musculus]; PREDICTED: peripherin isoform X2 [Mus musculus]; PREDICTED: peripherin isoform X1 [Mus musculus]; peripherin isoform 2 [Mus musculus]	XP_006520694.1	0.194	-0.078	Prph
1.851	KO > WT	0.948	0.889	glycogen [starch] synthase, muscle [Mus musculus]	NP_109603.2	-0.056	0	Gys1
1.01	KO > WT	0.95	0.015	PREDICTED: myozenin-2 isoform X1 [Mus musculus]; myozenin-2 [Mus musculus]	NP_067478.1	-0.145	-7.822	Myoz2
0.785	KO < WT	0.951	-0.35	PREDICTED: filamin-A isoform X1 [Mus musculus]; filamin-C isoform 2 [Mus musculus]; filamin-C isoform 1 [Mus musculus]; PREDICTED: filamin-A isoform X2 [Mus musculus]	XP_006527974.1; NP_001074654.1	-0.098	-0.094	Flna
1.008	KO > WT	0.96	0.011	PREDICTED: spectrin alpha chain, non-erythrocytic 1 isoform X2 [Mus musculus]; PREDICTED: spectrin alpha chain, non-erythrocytic 1 isoform X5 [Mus musculus]; PREDICTED: spectrin alpha chain, non-erythrocytic 1 isoform X6 [Mus musculus]; PREDICTED: spectrin alpha chain, non-erythrocytic 1 isoform X4 [Mus musculus]; spectrin alpha chain, non-erythrocytic 1 isoform 4 [Mus musculus]; PREDICTED: spect…	XP_006497872.1; NP_035595.2	-0.227	0.172	Sptan1
0.989	KO < WT	0.963	-0.016	PREDICTED: fibrillin-1 isoform X2 [Mus musculus]; PREDICTED: fibrillin-1 isoform X1 [Mus musculus]	XP_011237592.1	0.079	0.091
1.005	KO > WT	0.971	0.008	triosephosphate isomerase [Mus musculus]	NP_033441.2	-0.001	0.12
1.131	KO > WT	0.987	0.178	PREDICTED: testis-expressed sequence 13A protein isoform X2 [Mus musculus]; PREDICTED: testis-expressed sequence 13A protein isoform X1 [Mus musculus]; testis-expressed sequence 13A protein [Mus musculus]	NP_080745.2	0.044	-0.13	Tex13a
1.074	KO > WT	0.993	0.103	MAP7 domain-containing protein 1 isoform 2 [Mus musculus]; PREDICTED: MAP7 domain-containing protein 1 isoform X3 [Mus musculus]; MAP7 domain-containing protein 1 isoform 1 [Mus musculus]; PREDICTED: MAP7 domain-containing protein 1 isoform X5 [Mus musculus]; PREDICTED: MAP7 domain-containing protein 1 isoform X1 [Mus musculus]; PREDICTED: MAP7 domain-containing protein 1 isoform X4 [Mus musculus…	NP_659190.3	0.341	-0.142	Map7d1
0.998	KO < WT	0.993	-0.002	myoglobin [Mus musculus]	NP_001157519.1	0.154	-0.039	Mb
1.028	KO > WT	0.997	0.04	PREDICTED: muscular LMNA-interacting protein isoform X31 [Mus musculus]; PREDICTED: muscular LMNA-interacting protein isoform X25 [Mus musculus]; PREDICTED: muscular LMNA-interacting protein isoform X27 [Mus musculus]; PREDICTED: muscular LMNA-interacting protein isoform X19 [Mus musculus]; PREDICTED: muscular LMNA-interacting protein isoform X8 [Mus musculus]; PREDICTED: muscular LMNA-interactin…	XP_006511473.1	0.145	0.056
1	KO > WT	0.998	0	vinculin [Mus musculus]; PREDICTED: vinculin isoform X1 [Mus musculus]	XP_006518985.1	-0.165	0.377	Vcl
1	KO > WT	0.998	0	isocitrate dehydrogenase [NADP] cytoplasmic [Mus musculus]	NP_034627.3	-0.111	0.154	Idh1
1	KO < WT	0.999	0	PREDICTED: spectrin alpha chain, non-erythrocytic 1 isoform X2 [Mus musculus]; PREDICTED: spectrin alpha chain, non-erythrocytic 1 isoform X5 [Mus musculus]; PREDICTED: spectrin alpha chain, non-erythrocytic 1 isoform X6 [Mus musculus]; PREDICTED: spectrin alpha chain, non-erythrocytic 1 isoform X4 [Mus musculus]; spectrin alpha chain, non-erythrocytic 1 isoform 4 [Mus musculus]; PREDICTED: spect…	XP_006497872.1	0.043	-0.129	Sptan1

## Sheet: muscle-analysis
fold.change (KO/WT)	sign	p-value	log2.foldchange	Protein	accession	komean	wtmean	gene_names
0.7	KO < WT	0.0032	-0.514	calpain-1 catalytic subunit [Mus musculus]	NP_001103974.1	-0.046	0.019	Capn1
0.671	KO < WT	0.00771	-0.576	myosin light chain kinase 2, skeletal/cardiac muscle [Mus musculus]	NP_001074513.2	-0.05	-0.014	Mylk2
0.577	KO < WT	0.0122	-0.794	C-1-tetrahydrofolate synthase, cytoplasmic [Mus musculus]	NP_620084.2	0.074	-0.093	Mthfd1
0.808	KO < WT	0.0158	-0.307	actin, cytoplasmic 1 [Mus musculus]_x000D_ actin, alpha skeletal muscle [Mus musculus]	NP_031419.1; NP_033736.1	0.089	0.073	Actb
0.724	KO < WT	0.0181	-0.466	PREDICTED: bifunctional glutamate/proline--tRNA ligase isoform X1 [Mus musculus]	XP_006497180.1	0.151	-0.097
0.704	KO < WT	0.0184	-0.507	calpain-2 catalytic subunit [Mus musculus]	NP_033924.2	0.148	-0.035	Capn2
0.38	KO < WT	0.0207	-1.395	fructose-1,6-bisphosphatase isozyme 2 [Mus musculus]	NP_032020.2	-0.19	-0.105	Fbp2
1.529	KO > WT	0.0255	0.613	PREDICTED: fatty acid-binding protein, adipocyte isoform X1 [Mus musculus]	XP_006530111.1	0.011	-0.148	Fabp4
0.835	KO < WT	0.0303	-0.259	PREDICTED: heterogeneous nuclear ribonucleoprotein K isoform X1 [Mus musculus]	XP_006517166.1	0.07	-0.056	Hnrnpk
1.348	KO > WT	0.0307	0.431	PREDICTED: myosin-1 isoform X1 [Mus musculus]_x000D_ myosin-2 [Mus musculus]_x000D_ myosin-13 [Mus musculus]	XP_017169807.1; NP_001034634.2; NP_001074719.1	0	-0.061	Myh1
1.37	KO > WT	0.0319	0.454	vimentin [Mus musculus]	NP_035831.2	-0.163	-0.032	Vim
1.421	KO > WT	0.0328	0.507	acyl-coenzyme A thioesterase 13 [Mus musculus]	NP_080066.1	-0.006	-0.139	Acot13
0.642	KO < WT	0.0335	-0.64	LIM and cysteine-rich domains protein 1 [Mus musculus]	NP_659048.1	0.192	-0.22	Lmcd1
1.256	KO > WT	0.0342	0.329	kininogen-1 isoform 2 precursor [Mus musculus]	NP_075614.1	-0.008	-0.15	Kng1
0.707	KO < WT	0.0344	-0.501	protein phosphatase methylesterase 1 [Mus musculus]	NP_082568.1	-0.071	0.265	Ppme1
1.36	KO > WT	0.0366	0.444	desmin [Mus musculus]_x000D_ vimentin [Mus musculus]	NP_034173.1; NP_035831.2	0.027	-0.01	Des
0.758	KO < WT	0.0368	-0.4	PREDICTED: neuroblast differentiation-associated protein AHNAK isoform X3 [Mus musculus]	XP_006527319.1	0.045	0.08	Ahnak
1.497	KO > WT	0.0373	0.582	triosephosphate isomerase [Mus musculus]	NP_033441.2	-0.018	-0.033
0.799	KO < WT	0.0486	-0.323	fragile X mental retardation syndrome-related protein 1 isoform 1 [Mus musculus]	NP_001106659.1	-0.097	-0.131	Fxr1
1.478	KO > WT	0.0492	0.563	myoglobin [Mus musculus]	NP_001157519.1	0.025	0.097	Mb
1.404	KO > WT	0.0494	0.49	heterogeneous nuclear ribonucleoprotein A/B isoform 1 [Mus musculus]	NP_001041526.1	0.01	0.22	Hnrnpab
0.754	KO < WT	0.0515	-0.408	UTP--glucose-1-phosphate uridylyltransferase isoform 2 [Mus musculus]_x000D_ UTP--glucose-1-phosphate uridylyltransferase isoform 1 [Mus musculus]	NP_001277563.1; NP_647458.1	-0.007	-0.164	Ugp2
1.392	KO > WT	0.0517	0.478	voltage-dependent anion-selective channel protein 3 isoform 1 [Mus musculus]	NP_001185927.1	0.185	-0.107	Vdac3
1.354	KO > WT	0.0519	0.437	caveolae-associated protein 2 [Mus musculus]	NP_620080.1	-0.332	0.133	Cavin2
1.381	KO > WT	0.0519	0.466	C->U-editing enzyme APOBEC-2 [Mus musculus]	NP_033824.1	-0.098	-8.069	Apobec2
1.402	KO > WT	0.0627	0.487	PREDICTED: voltage-dependent anion-selective channel protein 1 isoform X1 [Mus musculus]	XP_017169989.1	-0.239	-0.227
0.642	KO < WT	0.0639	-0.64	kelch-like protein 40 [Mus musculus]	NP_082478.1	0.058	-0.512	Klhl40
0.765	KO < WT	0.0654	-0.386	PREDICTED: AMP deaminase 1 isoform X1 [Mus musculus]	XP_006501463.1	-0.002	-0.081
0.75	KO < WT	0.0666	-0.416	synembryn-A [Mus musculus]	NP_444424.1	-0.053	-0.106	Ric8a
1.28	KO > WT	0.0733	0.356	desmoglein-1-beta preproprotein [Mus musculus]	NP_859010.1	-0.168	0.14	Dsg1b
0.848	KO < WT	0.0747	-0.238	alanine aminotransferase 2 [Mus musculus]	NP_776291.1	-0.102	0.03	Gpt2
0.814	KO < WT	0.0756	-0.297	PREDICTED: voltage-dependent L-type calcium channel subunit beta-1 isoform X1 [Mus musculus]	XP_006532154.1	0.137	-0.14	Cacnb1
1.416	KO > WT	0.079	0.502	ADP/ATP translocase 1 [Mus musculus]	NP_031476.3	-0.062	-0.011	Slc25a4
1.236	KO > WT	0.0796	0.306	GTP-binding protein SAR1b [Mus musculus]	NP_079811.1	0.281	-0.07	Sar1b
0.744	KO < WT	0.0854	-0.426	PREDICTED: collagen alpha-1(XII) chain isoform X1 [Mus musculus]	XP_006510860.1	0.166	-0.092	Col12a1
0.892	KO < WT	0.087	-0.165	filamin-C isoform 1 [Mus musculus]	NP_001074654.1	0.046	-0.019	Flnc
0.765	KO < WT	0.0875	-0.386	PREDICTED: multifunctional protein ADE2 isoform X1 [Mus musculus]	XP_006535243.1	-0.125	0.04
1.359	KO > WT	0.0931	0.443	PREDICTED: alpha-crystallin B chain isoform X1 [Mus musculus]	XP_006510033.1	-0.207	0.179
0.725	KO < WT	0.0942	-0.464	PREDICTED: spermine synthase [Mus musculus]	XP_001473484.1	0.068	0.056
0.723	KO < WT	0.0944	-0.468	myocilin precursor [Mus musculus]	NP_034995.3	0.169	-0.251	Myoc
1.154	KO > WT	0.0965	0.207	elongin-B [Mus musculus]	NP_080581.1	-0.029	-0.175	Elob
1.398	KO > WT	0.0974	0.483	growth factor receptor-bound protein 14 [Mus musculus]	NP_057928.1	-0.028	-0.013	Grb14
0.805	KO < WT	0.0977	-0.313	starch-binding domain-containing protein 1 [Mus musculus]	NP_780305.1	-0.008	-0.125	Stbd1
0.792	KO < WT	0.0982	-0.336	PREDICTED: LIM domain-binding protein 3 isoform X2 [Mus musculus]	XP_006519080.1	-0.085	-0.019	Ldb3
0.738	KO < WT	0.0983	-0.438	eukaryotic translation initiation factor 3 subunit B [Mus musculus]	NP_598677.1	-0.088	0.036	Eif3b
1.275	KO > WT	0.102	0.351	PREDICTED: myosin-1 isoform X1 [Mus musculus]	XP_017169807.1	-0.245	0.241	Myh1
0.835	KO < WT	0.106	-0.259	nucleolin [Mus musculus]	NP_035010.3	7.733	15.813	Ncl
0.634	KO < WT	0.108	-0.658	condensin complex subunit 2 [Mus musculus]	NP_659067.2	0.009	0.034	Ncaph
0.831	KO < WT	0.113	-0.267	PREDICTED: protein-arginine deiminase type-2 isoform X1 [Mus musculus]	XP_006538695.1	0.123	-0.188	Padi2
1.236	KO > WT	0.116	0.306	malate dehydrogenase, cytoplasmic isoform Mdh1 [Mus musculus]	NP_032644.3	0.064	-0.089	Mdh1
1.253	KO > WT	0.118	0.326	PREDICTED: myosin-1 isoform X1 [Mus musculus]_x000D_ myosin-8 [Mus musculus]	XP_017169807.1; NP_796343.2	-0.082	0.015	Myh1
0.788	KO < WT	0.121	-0.344	FAS-associated factor 1 [Mus musculus]	NP_032009.2	0.23	-0.083	Faf1
0.836	KO < WT	0.121	-0.259	heat shock protein HSP 90-alpha [Mus musculus]	NP_034610.1	-0.191	0.225	Hsp90aa1
0.873	KO < WT	0.122	-0.196	PREDICTED: calcium/calmodulin-dependent protein kinase type II subunit gamma isoform X1 [Mus musculus]	XP_006518551.1	-0.044	-0.111	Camk2g
326.152	KO > WT	0.126	8.349	myosin-9 [Mus musculus]	NP_071855.2	0.163	-0.091	Myh9
1.28	KO > WT	0.127	0.357	PREDICTED: myosin-1 isoform X1 [Mus musculus]_x000D_ PREDICTED: myosin-3 isoform X1 [Mus musculus]_x000D_ myosin-2 [Mus musculus]_x000D_ myosin-8 [Mus musculus]	XP_017169807.1; XP_006532475.1; NP_001034634.2; NP_796343.2	0.322	-0.29	Myh1
0	KO < WT	0.13	-16.493	26S proteasome non-ATPase regulatory subunit 2 [Mus musculus]	NP_598862.1	-0.093	0.028	Psmd2
0.757	KO < WT	0.131	-0.402	synaptopodin-2 [Mus musculus]	NP_536699.2	-0.119	-0.103	Synpo2
1.528	KO > WT	0.133	0.612	PREDICTED: myosin light chain 1/3, skeletal muscle isoform isoform X1 [Mus musculus]	XP_006495826.1	0.013	0.071
1.275	KO > WT	0.134	0.35	PREDICTED: dnaJ homolog subfamily B member 4 isoform X1 [Mus musculus]	XP_006501983.1	-0.107	-0.069
1.244	KO > WT	0.134	0.315	PREDICTED: GTP-binding protein SAR1a isoform X1 [Mus musculus]_x000D_ GTP-binding protein SAR1b [Mus musculus]	XP_006513461.1; NP_079811.1	-0.044	-0.155	Sar1b
78652.2	KO > WT	0.135	16.263	protein diaphanous homolog 1 isoform 1 [Mus musculus]	NP_001292909.1	0.08	-0.067	Diaph1
0.661	KO < WT	0.135	-0.597	SCAN domain containing 3 [Mus musculus]	NP_898911.2	0.074	-0.27	Chchd2l
0.809	KO < WT	0.139	-0.306	PREDICTED: glycogenin-1 isoform X1 [Mus musculus]	XP_006535544.1	-0.033	0.14
1.68	KO > WT	0.139	0.748	myosin light chain 3 [Mus musculus]_x000D_ PREDICTED: myosin light chain 1/3, skeletal muscle isoform isoform X1 [Mus musculus]	NP_034989.1; XP_006495826.1	-0.048	-0.42	Myl3
0.772	KO < WT	0.14	-0.373	PREDICTED: nebulin-related-anchoring protein isoform X1 [Mus musculus]	XP_006526808.1	0.385	-0.267	Nrap
0.815	KO < WT	0.141	-0.295	importin subunit alpha-4 [Mus musculus]	NP_032492.1	0.035	-0.12	Kpna3
63602.7	KO > WT	0.141	15.957	PREDICTED: nuclear mitotic apparatus protein 1 isoform X1 [Mus musculus]	XP_006507232.1	-0.314	0.188	Numa1
1.254	KO > WT	0.141	0.327	fatty acid-binding protein, heart [Mus musculus]	NP_034304.1	-3.848	-7.986	Fabp3
0.712	KO < WT	0.143	-0.49	PREDICTED: zinc finger protein 169 isoform X1 [Mus musculus]	XP_017171067.1	0.027	0.018	Zfp169
1.139	KO > WT	0.146	0.187	heat shock cognate 71 kDa protein [Mus musculus]	NP_112442.2	-0.193	0.003	Hspa8
1.353	KO > WT	0.154	0.436	phosphoglycerate mutase 2 [Mus musculus]	NP_061358.1	0.195	-0.271	Pgam2
1.307	KO > WT	0.156	0.387	alpha-2-HS-glycoprotein isoform 1 precursor [Mus musculus]	NP_038493.1	0.253	-0.403	Ahsg
0.857	KO < WT	0.156	-0.222	doublesex- and mab-3-related transcription factor 2 [Mus musculus]	NP_665830.1	0.061	0.204	Dmrt2
0.728	KO < WT	0.159	-0.458	EH domain-containing protein 1 [Mus musculus]	NP_034249.1	0.196	-0.306	Ehd1
1.506	KO > WT	0.162	0.591	alpha-actinin-2 [Mus musculus]	NP_150371.4	0	0.081	Actn2
1.404	KO > WT	0.165	0.49	cofilin-2 [Mus musculus]	NP_031714.1	-0.172	-0.153	Cfl2
1.215	KO > WT	0.165	0.281	PREDICTED: myosin-1 isoform X1 [Mus musculus]_x000D_ myosin-2 [Mus musculus]_x000D_ myosin-8 [Mus musculus]	XP_017169807.1; NP_001034634.2; NP_796343.2	0.035	0.156	Myh1
0.82	KO < WT	0.174	-0.286	PREDICTED: heterogeneous nuclear ribonucleoprotein H isoform X1 [Mus musculus]	XP_006533939.1	0.051	-0.369
0.827	KO < WT	0.174	-0.274	fat storage-inducing transmembrane protein 1 [Mus musculus]	NP_081084.1	0.162	-0.127	Fitm1
0.808	KO < WT	0.178	-0.308	26S proteasome non-ATPase regulatory subunit 3 [Mus musculus]	NP_033465.1	0.2	-0.081	Psmd3
0.818	KO < WT	0.179	-0.29	PREDICTED: TBC1 domain family member 1 isoform X1 [Mus musculus]	XP_011239059.1	-0.373	0.069	Tbc1d1
0.886	KO < WT	0.182	-0.174	triadin [Mus musculus]	NP_084002.2	0	-0.197	Trdn
1.511	KO > WT	0.183	0.595	26S proteasome regulatory subunit 8 [Mus musculus]	NP_032976.1	0.238	-0.208	Psmc5
0.798	KO < WT	0.186	-0.326	PREDICTED: ras-related protein Rab-5B isoform X1 [Mus musculus]	XP_006513447.1	-0.082	0.03	Rab5b
1.561	KO > WT	0.187	0.642	exopolyphosphatase PRUNE1 [Mus musculus]	NP_775482.1	0.115	0.039	Prune1
0.848	KO < WT	0.187	-0.237	ATP-binding cassette sub-family F member 1 [Mus musculus]	NP_038882.1	-0.004	0.167	Abcf1
0.714	KO < WT	0.188	-0.486	pantothenate kinase 4 isoform 1 [Mus musculus]	NP_001292733.1	-0.236	0.061	Pank4
0.771	KO < WT	0.189	-0.375	V-type proton ATPase subunit B, brain isoform [Mus musculus]	NP_031535.2	-0.142	-0.189	Atp6v1b2
1.575	KO > WT	0.189	0.656	PREDICTED: four and a half LIM domains protein 1 isoform X2 [Mus musculus]	XP_006527864.1	-0.102	0.158	Fhl1
1.224	KO > WT	0.194	0.292	desmin [Mus musculus]	NP_034173.1	0.285	-0.147	Des
0.886	KO < WT	0.197	-0.175	PREDICTED: X-linked retinitis pigmentosa GTPase regulator-interacting protein 1 isoform X1 [Mus musculus]	XP_006519752.1	-0.18	0.198	Rpgrip1
0.727	KO < WT	0.198	-0.46	PREDICTED: atlastin-2 isoform X1 [Mus musculus]	XP_006524716.1	0.031	0.091
0.799	KO < WT	0.198	-0.323	cytoplasmic dynein 1 intermediate chain 2 isoform 1 [Mus musculus]	NP_001185806.1	0.122	0.096	Dync1i2
0.794	KO < WT	0.199	-0.333	cytosolic 5'-nucleotidase 1A [Mus musculus]	NP_001078971.1	0.034	-0.061	Nt5c1a
1.458	KO > WT	0.2	0.544	hemoglobin, beta adult s chain [Mus musculus]	NP_001188320.1	0	-0.101	Hbb-bs
0.846	KO < WT	0.201	-0.241	collagen alpha-3(VI) chain isoform 1 precursor [Mus musculus]	NP_001229937.1	0.349	-0.195	Col6a3
0.858	KO < WT	0.202	-0.221	cullin-5 isoform 1 [Mus musculus]	NP_082083.2	-0.111	-0.048
0.804	KO < WT	0.202	-0.314	smoothelin-like protein 2 [Mus musculus]	NP_808444.1	0.254	-0.233	Smtnl2
0.839	KO < WT	0.205	-0.253	UDP-glucose:glycoprotein glucosyltransferase 1 precursor [Mus musculus]	NP_942602.2	-0.076	0.128	Uggt1
0.672	KO < WT	0.205	-0.573	titin isoform N2-A [Mus musculus]	NP_035782.3	0.159	0.147	Ttn
1.218	KO > WT	0.206	0.284	MOB kinase activator 1B [Mus musculus]	NP_081011.1	0.157	-0.168	Mob1b
0.848	KO < WT	0.207	-0.239	cAMP-dependent protein kinase type II-alpha regulatory subunit [Mus musculus]	NP_032950.1	-0.101	-0.018	Prkar2a
0.806	KO < WT	0.209	-0.312	PREDICTED: myosin-binding protein C, fast-type isoform X1 [Mus musculus]_x000D_ PREDICTED: myosin-binding protein C, slow-type isoform X12 [Mus musculus]_x000D_ PREDICTED: myosin-binding protein C, slow-type isoform X1 [Mus musculus]	XP_006540882.1; XP_006513120.1; XP_006513108.1	0.184	-0.318	Mybpc1
1.463	KO > WT	0.216	0.549	galectin-1 [Mus musculus]	NP_032521.1	0.21	-0.314	Lgals1
1.335	KO > WT	0.219	0.417	alpha-actinin-3 [Mus musculus]_x000D_ alpha-actinin-2 [Mus musculus]	NP_038484.1; NP_150371.4	0.226	-0.1	Actn3
0.853	KO < WT	0.222	-0.229	beta-centractin [Mus musculus]	NP_666219.1	-0.059	0.142	Actr1b
1.313	KO > WT	0.226	0.392	protein NipSnap homolog 2 [Mus musculus]	NP_032121.3	-0.108	0.133	Nipsnap2
1.098	KO > WT	0.228	0.135	actin, cytoplasmic 1 [Mus musculus]	NP_031419.1	-0.109	-0.331	Actb
0.829	KO < WT	0.23	-0.27	PREDICTED: unconventional myosin-XVIIIa isoform X15 [Mus musculus]	XP_017170116.1	0.018	0.201
1.193	KO > WT	0.23	0.254	caveolae-associated protein 1 [Mus musculus]	NP_033012.1	-7.786	-7.691	Cavin1
0.77	KO < WT	0.23	-0.378	heterogeneous nuclear ribonucleoprotein U-like protein 2 [Mus musculus]	NP_001074665.1	0.062	0.224	Hnrnpul2
0.818	KO < WT	0.231	-0.29	PREDICTED: phosphorylase b kinase regulatory subunit beta isoform X1 [Mus musculus]	XP_006530593.1	0.088	-0.06
1.189	KO > WT	0.231	0.249	PREDICTED: long-chain-fatty-acid--CoA ligase 1 isoform X1 [Mus musculus]	XP_006509325.2	-0.08	-0.073	Acsl1
0.87	KO < WT	0.231	-0.202	PREDICTED: dystrophin isoform X1 [Mus musculus]	XP_006527830.1	-0.077	-8.02	Dmd
1.514	KO > WT	0.231	0.598	interleukin-1 receptor-associated kinase-like 2 isoform a [Mus musculus]	NP_751893.3	0.034	-0.075	Irak2
65545.1	KO > WT	0.232	16	AP-3 complex subunit delta-1 [Mus musculus]	NP_031486.1	0.155	-0.184	Ap3d1
0.768	KO < WT	0.232	-0.38	uncharacterized protein C3orf30 homolog [Mus musculus]	NP_083318.1	0.038	-0.124	Tex55
1.271	KO > WT	0.232	0.346	profilin-2 [Mus musculus]	NP_062283.1	0.125	-0.221	Pfn2
0.789	KO < WT	0.234	-0.341	PREDICTED: signal transducer and activator of transcription 5B isoform X2 [Mus musculus]	XP_006532786.1	0.253	0.024
1.148	KO > WT	0.234	0.199	PREDICTED: arf-GAP with SH3 domain, ANK repeat and PH domain-containing protein 2 isoform X1 [Mus musculus]	XP_006515110.1	0.133	0.029	Asap2
1.338	KO > WT	0.234	0.42	myosin regulatory light chain 2, skeletal muscle isoform isoform 1 [Mus musculus]	NP_058034.1	-0.02	-0.068	Mylpf
1.474	KO > WT	0.234	0.56	calsequestrin-1 precursor [Mus musculus]	NP_033943.2	-0.161	-0.043	Casq1
0.913	KO < WT	0.235	-0.132	plectin isoform 12alpha [Mus musculus]	NP_001157012.1	0.171	-0.068	Plec
58745.9	KO > WT	0.238	15.842	laminin subunit alpha-4 precursor [Mus musculus]	NP_034811.2	0.239	-0.342	Lama4
0.84	KO < WT	0.239	-0.252	PREDICTED: probable ATP-dependent RNA helicase DDX6 isoform X1 [Mus musculus]	XP_011240693.1	-0.075	0.011	Ddx6
1.419	KO > WT	0.242	0.505	fatty acid synthase [Mus musculus]	NP_032014.3	0.143	-3.633	Fasn
60573.5	KO > WT	0.246	15.886	PREDICTED: ran GTPase-activating protein 1 isoform X1 [Mus musculus]	XP_006520709.1	0.043	-7.952
0.821	KO < WT	0.251	-0.284	kinesin-1 heavy chain [Mus musculus]	NP_032474.2	0.134	0.036	Kif5b
1.289	KO > WT	0.254	0.367	PREDICTED: troponin T, slow skeletal muscle isoform X1 [Mus musculus]_x000D_ PREDICTED: troponin T, fast skeletal muscle isoform X27 [Mus musculus]_x000D_ PREDICTED: troponin T, fast skeletal muscle isoform X26 [Mus musculus]	XP_017177600.1; XP_017177609.1; XP_017177608.1	-0.09	0.217	Tnnt1
0.808	KO < WT	0.255	-0.308	PREDICTED: ankyrin-1 isoform X1 [Mus musculus]	XP_006509052.1	-0.319	0.195	Ank1
0.842	KO < WT	0.256	-0.249	alpha-protein kinase 3 [Mus musculus]	NP_473426.2	-0.182	0.004	Alpk3
1.228	KO > WT	0.256	0.296	serine/threonine-protein phosphatase 2A catalytic subunit beta isoform [Mus musculus]	NP_059070.1	-0.037	-0.192	Ppp2cb
1.541	KO > WT	0.256	0.624	PREDICTED: histone-lysine N-methyltransferase SETD2 isoform X1 [Mus musculus]	XP_006512151.1	0.084	0.367	Setd2
0.791	KO < WT	0.264	-0.338	histone H1.4 [Mus musculus]_x000D_ histone H1.3 [Mus musculus]	NP_056602.1; NP_663759.3	0.139	-0.093	H1f4
0.879	KO < WT	0.268	-0.187	phosphatidylinositol transfer protein alpha isoform [Mus musculus]	NP_032876.1	0.186	-0.25	Pitpna
0.848	KO < WT	0.275	-0.238	PREDICTED: glycogen debranching enzyme isoform X1 [Mus musculus]	XP_006502350.1	1.859	-2.038
0.843	KO < WT	0.276	-0.246	PREDICTED: general vesicular transport factor p115 isoform X1 [Mus musculus]	XP_006535203.1	0.116	-0.19	Uso1
0.805	KO < WT	0.28	-0.313	ATP-binding cassette sub-family E member 1 [Mus musculus]	NP_056566.2	0.175	-0.102	Abce1
0.808	KO < WT	0.281	-0.307	N6-adenosine-methyltransferase subunit METTL14 [Mus musculus]	NP_964000.2	-0.009	0.089	Mettl14
0	KO < WT	0.283	-11.643	PREDICTED: nuclease-sensitive element-binding protein 1 isoform X1 [Mus musculus]	XP_006502996.1	0.061	0.029	Ybx1
1.338	KO > WT	0.286	0.42	histone H2A type 2-A [Mus musculus]	NP_038577.1	0.326	-0.094	H2ac18
1.253	KO > WT	0.289	0.325	adenylate kinase isoenzyme 1 isoform 1 [Mus musculus]	NP_067490.1	-0.129	-3.897	Ak1
1.238	KO > WT	0.29	0.308	RNA 3'-terminal phosphate cyclase [Mus musculus]	NP_079793.2	0.276	-0.103	Rtca
0.853	KO < WT	0.291	-0.229	reticulon-4 isoform A [Mus musculus]	NP_918943.1	15.917	-0.04	Rtn4
0.633	KO < WT	0.291	-0.659	apolipoprotein A-II preproprotein [Mus musculus]	NP_001292479.1	-7.606	-11.534	Apoa2
0.857	KO < WT	0.292	-0.223	PREDICTED: myosin-binding protein C, slow-type isoform X1 [Mus musculus]	XP_006513108.1	3.788	4.02	Mybpc1
1.242	KO > WT	0.294	0.313	PREDICTED: troponin T, fast skeletal muscle isoform X27 [Mus musculus]_x000D_ PREDICTED: troponin T, fast skeletal muscle isoform X26 [Mus musculus]	XP_017177609.1; XP_017177608.1	-0.113	-0.162
0.721	KO < WT	0.296	-0.472	estradiol 17-beta-dehydrogenase 8 [Mus musculus]	NP_038571.2	-0.063	0.061	H2-Ke6
1.761	KO > WT	0.296	0.816	PREDICTED: heat shock factor 2-binding protein isoform X1 [Mus musculus]	XP_006525094.1	0.031	-3.768
1.288	KO > WT	0.304	0.365	PREDICTED: smoothelin-like protein 1 isoform X1 [Mus musculus]	XP_006500172.1	-0.062	0.079	Smtnl1
1.33	KO > WT	0.305	0.411	hemoglobin alpha, adult chain 2 [Mus musculus]	NP_001077424.1	-0.065	-0.223	Hba-a2
0.81	KO < WT	0.305	-0.303	nascent polypeptide-associated complex subunit alpha isoform a [Mus musculus]	NP_001106670.1	0.256	-0.101	Naca
0.862	KO < WT	0.312	-0.214	trypsinogen 7 precursor [Mus musculus]	NP_075822.3	0.106	-0.489	2210010C04Rik
20.905	KO > WT	0.312	4.386	ras-related protein Rab-14 [Mus musculus]	NP_080973.1	0.044	0.002	Rab14
20.937	KO > WT	0.316	4.388	trypsin 10 precursor [Mus musculus]	NP_001034085.1	-0.11	0.107	Try10
0.9	KO < WT	0.316	-0.152	PREDICTED: synaptophysin-like protein 2 isoform X1 [Mus musculus]	XP_006501157.1	-0.075	-0.007
19.371	KO > WT	0.317	4.276	aspartate aminotransferase, cytoplasmic [Mus musculus]	NP_034454.2	0.134	-0.106	Got1
0.716	KO < WT	0.319	-0.482	nestin [Mus musculus]	NP_057910.3	0.124	-0.33	Nes
0.837	KO < WT	0.322	-0.257	PREDICTED: voltage-dependent L-type calcium channel subunit beta-3 isoform X1 [Mus musculus]	XP_017171904.1	-0.2	-0.159	Cacnb3
320.016	KO > WT	0.322	8.322	14-3-3 protein epsilon [Mus musculus]	NP_033562.3	-0.267	0.329	Ywhae
0.003	KO < WT	0.322	-8.512	plasminogen activator inhibitor 1 RNA-binding protein isoform 3 [Mus musculus]	NP_001107037.1	0.12	-0.435	Serbp1
351.456	KO > WT	0.323	8.457	neurofilament light polypeptide [Mus musculus]_x000D_ neurofilament medium polypeptide [Mus musculus]_x000D_ desmin [Mus musculus]_x000D_ vimentin [Mus musculus]	NP_035040.1; NP_032717.2; NP_034173.1; NP_035831.2	0.067	0.156	Nefl
1.339	KO > WT	0.324	0.421	calmodulin-1 isoform 1 [Mus musculus]	NP_001300863.1	0.048	-0.081	Calm1
1.172	KO > WT	0.325	0.229	PREDICTED: myosin-1 isoform X1 [Mus musculus]_x000D_ myosin-2 [Mus musculus]	XP_017169807.1; NP_001034634.2	-0.025	0.212	Myh1
0.003	KO < WT	0.325	-8.515	heterogeneous nuclear ribonucleoprotein Q isoform 1 [Mus musculus]	NP_062640.2	0.05	-0.114	Syncrip
321.127	KO > WT	0.329	8.327	calreticulin precursor [Mus musculus]	NP_031617.1	0.005	0.017	Calr
259.034	KO > WT	0.334	8.017	synemin isoform H [Mus musculus]	NP_964001.2	-0.044	0.19	Synm
283.263	KO > WT	0.338	8.146	proline-rich basic protein 1 [Mus musculus]	NP_001257575.1	-8.237	0.275	Prob1
0.682	KO < WT	0.338	-0.552	prostamide/prostaglandin F synthase [Mus musculus]	NP_079858.2	0.546	-8.115	Prxl2b
18.048	KO > WT	0.339	4.174	L-lactate dehydrogenase B chain isoform Ldhbx [Mus musculus]	NP_001303251.1	-0.003	-0.02	Ldhb
312.909	KO > WT	0.339	8.29	obg-like ATPase 1 isoform a [Mus musculus]	NP_080218.1	0.022	-0.001	Ola1
314.693	KO > WT	0.339	8.298	ribosome-binding protein 1 isoform a [Mus musculus]	NP_077243.2	0.068	0.146	Rrbp1
1.351	KO > WT	0.339	0.434	tropomyosin beta chain isoform Tpm2.2st [Mus musculus]	NP_033442.2	-0.077	0.193	Tpm2
0.562	KO < WT	0.342	-0.832	apolipoprotein B-100 precursor [Mus musculus]	NP_033823.2	0.011	-0.142	Apob
1.29	KO > WT	0.342	0.367	PREDICTED: perilipin-1 isoform X1 [Mus musculus]	XP_011249078.1	0.245	-0.031	Plin1
255.079	KO > WT	0.345	7.995	exportin-2 [Mus musculus]	NP_076054.1	0.037	0.377	Cse1l
18.451	KO > WT	0.346	4.206	PREDICTED: fibrillin-1 isoform X1 [Mus musculus]	XP_011237592.1	-0.071	0.196
0.004	KO < WT	0.347	-7.873	PREDICTED: acidic leucine-rich nuclear phosphoprotein 32 family member A isoform X1 [Mus musculus]	XP_006510841.1	0.132	0.179	Anp32a
1.18	KO > WT	0.347	0.239	myosin-2 [Mus musculus]_x000D_ myosin-8 [Mus musculus]	NP_001034634.2; NP_796343.2	0.023	0.543	Myh2
260.728	KO > WT	0.348	8.026	PREDICTED: junction plakoglobin isoform X1 [Mus musculus]	XP_006532378.1	0.407	-0.206	Jup
283.735	KO > WT	0.348	8.148	PREDICTED: myosin-3 isoform X1 [Mus musculus]	XP_006532475.1	-0.066	-0.026	Myh3
13.695	KO > WT	0.348	3.776	dnaJ homolog subfamily A member 2 [Mus musculus]	NP_062768.1	-0.081	0.014	Dnaja2
1.294	KO > WT	0.348	0.372	L-lactate dehydrogenase A chain isoform 2 [Mus musculus]	NP_001129541.2	0.024	-0.054	Ldha
246.049	KO > WT	0.349	7.943	annexin A6 isoform a [Mus musculus]	NP_038500.2	-0.076	0.04	Anxa6
13.921	KO > WT	0.349	3.799	isochorismatase domain-containing protein 2A precursor [Mus musculus]	NP_001095068.1	0.008	0.012	Isoc2a
295.415	KO > WT	0.349	8.207	mimecan precursor [Mus musculus]	NP_032786.1	-0.065	-0.213	Ogn
16.384	KO > WT	0.35	4.034	cell division control protein 42 homolog isoform 1 precursor [Mus musculus]	NP_033991.1	0.021	0.039	Cdc42
0.801	KO < WT	0.351	-0.32	PREDICTED: microtubule-associated protein 4 isoform X1 [Mus musculus]	XP_017168650.1	-0.289	0.217
245.129	KO > WT	0.352	7.937	PREDICTED: actin-binding LIM protein 2 isoform X2 [Mus musculus]	XP_006503970.1	-0.055	-0.089	Ablim2
15.896	KO > WT	0.352	3.991	transitional endoplasmic reticulum ATPase [Mus musculus]	NP_033529.3	0.013	0.165	Vcp
224.38	KO > WT	0.353	7.81	PREDICTED: lipoxygenase homology domain-containing protein 1 isoform X1 [Mus musculus]	XP_006526497.1	0.007	0.258	Loxhd1
0.796	KO < WT	0.355	-0.329	PREDICTED: phosphatidylinositol-binding clathrin assembly protein isoform X1 [Mus musculus]	XP_006507657.1	-0.091	0.347	Picalm
15.268	KO > WT	0.356	3.932	PREDICTED: dystrobrevin alpha isoform X1 [Mus musculus]	XP_011245129.1	-0.034	0.24
240.785	KO > WT	0.358	7.912	adaptin ear-binding coat-associated protein 2 [Mus musculus]	NP_079659.1	-0.054	-0.07	Necap2
250.905	KO > WT	0.359	7.971	PREDICTED: sodium/potassium-transporting ATPase subunit alpha-3 isoform X1 [Mus musculus]	XP_011248820.1	-0.224	0.178	Atp1a3
1.362	KO > WT	0.359	0.446	carbonic anhydrase 3 [Mus musculus]	NP_031632.2	0.073	0.07	Car3
0.823	KO < WT	0.362	-0.281	PREDICTED: ubiquitin-associated protein 2-like isoform X1 [Mus musculus]	XP_006502219.1	0	-0.063
0.849	KO < WT	0.362	-0.236	COP9 signalosome complex subunit 5 isoform 1 [Mus musculus]	NP_038743.1	-0.027	0.284	Cops5
0.004	KO < WT	0.362	-7.989	PREDICTED: RNA-binding protein Raly isoform X1 [Mus musculus]	XP_006499076.1	0.135	0.305	Raly
216.017	KO > WT	0.362	7.755	MAP7 domain-containing protein 1 isoform 1 [Mus musculus]	NP_659190.3	-0.037	-0.069	Map7d1
266.575	KO > WT	0.364	8.058	glycogen phosphorylase, brain form [Mus musculus]	NP_722476.1	0.359	-0.137	Pygb
229.667	KO > WT	0.364	7.843	COP9 signalosome complex subunit 2 isoform a [Mus musculus]	NP_001272436.1	0.225	-0.041	Cops2
1.269	KO > WT	0.366	0.344	PREDICTED: myosin-1 isoform X1 [Mus musculus]_x000D_ myosin-4 [Mus musculus]_x000D_ myosin-8 [Mus musculus]	XP_017169807.1; NP_034985.2; NP_796343.2	0.277	-0.219	Myh1
198.693	KO > WT	0.366	7.634	cullin-3 isoform 1 [Mus musculus]	NP_057925.1	0.032	-0.007	Cul3
219.367	KO > WT	0.369	7.777	la-related protein 1 [Mus musculus]	NP_082727.1	3.829	4.09	Larp1
1.365	KO > WT	0.37	0.449	uncharacterized protein LOC239673 [Mus musculus]	NP_808385.2	-0.11	0.128	Krt90
183.877	KO > WT	0.371	7.523	L-lactate dehydrogenase B chain isoform Ldhbx [Mus musculus]_x000D_ L-lactate dehydrogenase A chain isoform 2 [Mus musculus]	NP_001303251.1; NP_001129541.2	-0.015	-0.066	Ldhb
0.862	KO < WT	0.371	-0.215	PREDICTED: biglycan isoform X1 [Mus musculus]_x000D_ decorin preproprotein [Mus musculus]	XP_006527821.1; NP_031859.1	-0.164	0.221	Bgn
264.734	KO > WT	0.371	8.048	prostate tumor-overexpressed gene 1 protein homolog [Mus musculus]	NP_598710.1	0.124	0.007	Ptov1
253.985	KO > WT	0.374	7.989	PREDICTED: olfactory receptor 646 isoform X1 [Mus musculus]	XP_017177763.1	-0.226	-0.245	Or52d1
0.823	KO < WT	0.374	-0.28	matrin-3 [Mus musculus]	NP_034901.2	0.325	-0.152	Matr3
1.338	KO > WT	0.378	0.42	PREDICTED: myosin-1 isoform X1 [Mus musculus]_x000D_ PREDICTED: myosin-3 isoform X1 [Mus musculus]_x000D_ myosin-4 [Mus musculus]_x000D_ myosin-2 [Mus musculus]_x000D_ myosin-13 [Mus musculus]_x000D_ PREDICTED: myosin-7 isoform X1 [Mus musculus]	XP_017169807.1; XP_006532475.1; NP_034985.2; NP_001034634.2; NP_001074719.1; XP_017171330.1	0.124	8.112	Myh1
187.923	KO > WT	0.378	7.554	PREDICTED: C-Jun-amino-terminal kinase-interacting protein 4 isoform X1 [Mus musculus]	XP_006534273.1	0.192	-8.106	Spag9
1.187	KO > WT	0.379	0.248	myosin-2 [Mus musculus]	NP_001034634.2	0.076	-0.073	Myh2
1.176	KO > WT	0.379	0.234	PREDICTED: four and a half LIM domains protein 3 isoform X1 [Mus musculus]	XP_006502829.1	0.118	-0.331	Fhl3
0.874	KO < WT	0.379	-0.194	PREDICTED: uncharacterized protein C9orf84 homolog [Mus musculus]	XP_017175979.1	0.08	0.133
0.85	KO < WT	0.38	-0.235	importin subunit beta-1 [Mus musculus]	NP_032405.3	0.182	-0.123	Kpnb1
224.318	KO > WT	0.381	7.809	UTP--glucose-1-phosphate uridylyltransferase isoform 1 [Mus musculus]	NP_647458.1	0.067	0.037	Ugp2
13.621	KO > WT	0.383	3.768	PREDICTED: voltage-dependent calcium channel subunit alpha-2/delta-1 isoform X8 [Mus musculus]	XP_011248046.1	0.19	-0.125	Cacna2d1
0.87	KO < WT	0.387	-0.201	NEDD8-conjugating enzyme Ubc12 isoform 1 [Mus musculus]	NP_663553.1	-3.898	-7.795	Ube2m
0.736	KO < WT	0.389	-0.442	PREDICTED: ankyrin-1 isoform X16 [Mus musculus]	XP_006509067.1	0.124	0.007
1.098	KO > WT	0.39	0.135	ras-related protein Rab-15 isoform 1 [Mus musculus]	NP_598811.3	0.089	0.013	Rab15
1.161	KO > WT	0.393	0.215	PREDICTED: pyruvate kinase PKM isoform X1 [Mus musculus]	XP_011240975.1	-0.069	0.399
1.146	KO > WT	0.393	0.196	citrate synthase-like protein [Mus musculus]	NP_082221.2	-0.414	0.38	Csl
1.415	KO > WT	0.394	0.501	PREDICTED: myosin-1 isoform X1 [Mus musculus]_x000D_ myosin-4 [Mus musculus]_x000D_ myosin-2 [Mus musculus]_x000D_ myosin-13 [Mus musculus]	XP_017169807.1; NP_034985.2; NP_001034634.2; NP_001074719.1	0.057	-0.051	Myh1
0.708	KO < WT	0.394	-0.498	leucine-rich repeat-containing protein 10B [Mus musculus]	NP_001104610.1	0.151	-0.026	Lrrc10b
0.948	KO < WT	0.394	-0.076	reticulon-2 isoform C [Mus musculus]	NP_001020535.1	0.197	-8.261	Rtn2
0.87	KO < WT	0.395	-0.201	myozenin-3 [Mus musculus]	NP_579941.2	0.231	-0.247	Myoz3
0.889	KO < WT	0.396	-0.169	poly(rC)-binding protein 1 [Mus musculus]	NP_035995.1	-0.16	0.48	Pcbp1
151.293	KO > WT	0.397	7.241	phenylalanine--tRNA ligase beta subunit [Mus musculus]	NP_001265004.1	0.02	0.122	Farsb
0.888	KO < WT	0.398	-0.171	PREDICTED: tripartite motif-containing protein 72 isoform X1 [Mus musculus]	XP_006508065.1	0.075	0.087	Trim72
0.887	KO < WT	0.399	-0.173	tubulin alpha-3 chain [Mus musculus]_x000D_ tubulin alpha-1A chain [Mus musculus]_x000D_ tubulin alpha-4A chain isoform 1 [Mus musculus]	NP_033475.1; NP_035783.1; NP_033473.1	0.552	-0.367	Tuba3b
1.126	KO > WT	0.402	0.171	creatine kinase M-type [Mus musculus]	NP_031736.1	-0.191	0.043	Ckm
0.892	KO < WT	0.402	-0.165	collagen alpha-2(VI) chain isoform 1 precursor [Mus musculus]	NP_666119.1	-0.293	-3.822	Col6a2
1.35	KO > WT	0.402	0.433	PREDICTED: RAS protein activator like-3 isoform X1 [Mus musculus]	XP_006524475.1	0.022	-4.012	Rasal3
12.263	KO > WT	0.404	3.616	PREDICTED: collagen alpha-1(XXIV) chain isoform X1 [Mus musculus]	XP_006502160.1	0.068	-0.2	Col24a1
0.869	KO < WT	0.41	-0.202	histone H1.0 [Mus musculus]	NP_032223.2	-0.02	-0.023	H1f0
0.86	KO < WT	0.414	-0.217	cytoplasmic dynein 1 heavy chain 1 [Mus musculus]	NP_084514.2	0.318	-8.032	Dync1h1
0.821	KO < WT	0.415	-0.284	PREDICTED: regulator of nonsense transcripts 1 isoform X1 [Mus musculus]	XP_006509667.1	-0.007	0.104	Upf1
0.862	KO < WT	0.415	-0.214	PREDICTED: COP9 signalosome complex subunit 1 isoform X1 [Mus musculus]	XP_006532807.1	0.079	-7.858	Gps1
1.212	KO > WT	0.418	0.277	PREDICTED: myosin-1 isoform X1 [Mus musculus]_x000D_ PREDICTED: myosin-3 isoform X1 [Mus musculus]_x000D_ myosin-4 [Mus musculus]_x000D_ myosin-2 [Mus musculus]_x000D_ PREDICTED: myosin-7 isoform X1 [Mus musculus]_x000D_ myosin-8 [Mus musculus]	XP_017169807.1; XP_006532475.1; NP_034985.2; NP_001034634.2; XP_017171330.1; NP_796343.2	-0.667	0.727	Myh1
1.196	KO > WT	0.418	0.258	PREDICTED: abscission/NoCut checkpoint regulator isoform X1 [Mus musculus]	XP_006500266.1	0.068	-0.077	Zfyve19
11.543	KO > WT	0.419	3.529	PREDICTED: mannose-1-phosphate guanyltransferase alpha isoform X1 [Mus musculus]	XP_011237010.1	0.46	-15.803	Gmppa
0.692	KO < WT	0.423	-0.532	microtubule-associated protein 1S [Mus musculus]	NP_766601.2	0.269	-0.098	Map1s
1.544	KO > WT	0.427	0.626	PREDICTED: coiled-coil domain-containing protein 33 isoform X1 [Mus musculus]	XP_006511315.1	-0.058	0.168	Ccdc33
1.097	KO > WT	0.43	0.133	PREDICTED: EH domain-containing protein 2 isoform X1 [Mus musculus]	XP_011248884.1	0.06	-0.037	Ehd2
1.134	KO > WT	0.431	0.181	nucleoside diphosphate kinase B [Mus musculus]	NP_032731.1	0.065	-0.14	Nme2
1.296	KO > WT	0.431	0.375	PDZ domain-containing protein GIPC3 [Mus musculus]	NP_683753.1	-0.17	0.382	Gipc3
0.911	KO < WT	0.436	-0.135	cullin-associated NEDD8-dissociated protein 2 [Mus musculus]	NP_080234.2	-0.18	0.104	Cand2
0.852	KO < WT	0.437	-0.231	protein KTI12 homolog [Mus musculus]	NP_083847.1	-0.264	0.048	Kti12
1.067	KO > WT	0.437	0.094	isocitrate dehydrogenase [NADP] cytoplasmic [Mus musculus]	NP_034627.3	1.731	-1.853	Idh1
0.84	KO < WT	0.441	-0.251	PREDICTED: calpain small subunit 1 isoform X1 [Mus musculus]	XP_006539551.1	-0.08	-8.138	Capns1
0.936	KO < WT	0.445	-0.095	PREDICTED: calcium/calmodulin-dependent protein kinase type II subunit alpha isoform X1 [Mus musculus]	XP_006525604.1	-0.05	0.031	Camk2a
1.22	KO > WT	0.449	0.287	uncharacterized protein LOC75471 [Mus musculus]	NP_001074564.1	-0.063	-0.015	1700009N14Rik
0.697	KO < WT	0.449	-0.521	PREDICTED: myosin-3 isoform X1 [Mus musculus]_x000D_ myosin-4 [Mus musculus]	XP_006532475.1; NP_034985.2	-0.078	0.096	Myh3
0.757	KO < WT	0.462	-0.402	putative phospholipase B-like 2 precursor [Mus musculus]	NP_076114.2	-0.063	-0.057	Plbd2
0.864	KO < WT	0.464	-0.211	myosin-4 [Mus musculus]_x000D_ myosin-8 [Mus musculus]	NP_034985.2; NP_796343.2	0.153	0.095	Myh4
1.113	KO > WT	0.466	0.155	myosin-4 [Mus musculus]_x000D_ myosin-2 [Mus musculus]_x000D_ myosin-13 [Mus musculus]_x000D_ myosin-8 [Mus musculus]	NP_034985.2; NP_001034634.2; NP_001074719.1; NP_796343.2	-0.14	0.198	Myh4
0.882	KO < WT	0.47	-0.18	dual specificity mitogen-activated protein kinase kinase 4 isoform a [Mus musculus]	NP_001303296.1	0.013	0.023	Map2k4
0.874	KO < WT	0.47	-0.195	tubulin beta-4A chain [Mus musculus]	NP_033477.2	0.025	-0.282	Tubb4a
1.159	KO > WT	0.47	0.213	T-complex protein 1 subunit eta [Mus musculus]	NP_031664.3	0.148	-0.059	Cct7
0.918	KO < WT	0.471	-0.124	elongation factor 2 [Mus musculus]	NP_031933.1	0.23	-3.976	Eef2
1.096	KO > WT	0.473	0.133	ubiquitin-like-conjugating enzyme ATG3 [Mus musculus]	NP_080678.1	-0.078	0.136	Atg3
0.891	KO < WT	0.473	-0.166	bcl-2-like protein 13 [Mus musculus]	NP_705736.1	0.151	-0.27	Bcl2l13
1.116	KO > WT	0.476	0.159	PREDICTED: fructose-bisphosphate aldolase A isoform X1 [Mus musculus]	XP_006507272.1	0.053	-0.34	Aldoa
0.825	KO < WT	0.478	-0.277	PREDICTED: SH3 domain-containing protein 21 isoform X1 [Mus musculus]	XP_017175847.1	0.006	0.185
0.005	KO < WT	0.481	-7.726	PREDICTED: DENN domain-containing protein 4B isoform X1 [Mus musculus]	XP_017175032.1	0.092	-0.002	Dennd4b
1.166	KO > WT	0.487	0.222	PREDICTED: ubiquitin-conjugating enzyme E2 N isoform X1 [Mus musculus]	XP_006514407.1	0.229	-0.068	Ube2n
0.944	KO < WT	0.491	-0.083	lumican precursor [Mus musculus]	NP_032550.2	0.045	-0.178	Lum
1.126	KO > WT	0.492	0.172	ras-related protein Rab-11B [Mus musculus]	NP_033023.1	-3.746	-3.623	Rab11b
0.046	KO < WT	0.492	-4.428	PREDICTED: proteasomal ubiquitin receptor ADRM1 isoform X1 [Mus musculus]	XP_006500743.1	0	-0.001
1.135	KO > WT	0.493	0.183	PREDICTED: myosin-1 isoform X1 [Mus musculus]_x000D_ PREDICTED: myosin-3 isoform X1 [Mus musculus]_x000D_ myosin-4 [Mus musculus]_x000D_ myosin-2 [Mus musculus]_x000D_ myosin-8 [Mus musculus]	XP_017169807.1; XP_006532475.1; NP_034985.2; NP_001034634.2; NP_796343.2	-0.146	0.136	Myh1
0.868	KO < WT	0.494	-0.204	PREDICTED: myosin-1 isoform X1 [Mus musculus]_x000D_ PREDICTED: myosin-3 isoform X1 [Mus musculus]_x000D_ myosin-4 [Mus musculus]_x000D_ myosin-2 [Mus musculus]	XP_017169807.1; XP_006532475.1; NP_034985.2; NP_001034634.2	0.008	-0.343	Myh1
0.682	KO < WT	0.494	-0.552	protease, serine, 1 precursor [Mus musculus]	NP_444473.1	-0.069	0.125	Prss1
0.916	KO < WT	0.495	-0.126	myosin-4 [Mus musculus]_x000D_ myosin-13 [Mus musculus]_x000D_ PREDICTED: myosin-7 isoform X1 [Mus musculus]	NP_034985.2; NP_001074719.1; XP_017171330.1	-0.004	-0.003	Myh4
1.167	KO > WT	0.496	0.223	PREDICTED: calsequestrin-2 isoform X1 [Mus musculus]	XP_006501010.1	0.247	-7.77
1.123	KO > WT	0.499	0.167	PREDICTED: sarcoplasmic/endoplasmic reticulum calcium ATPase 1 isoform X1 [Mus musculus]	XP_006507331.1	-0.29	-0.059
0.873	KO < WT	0.5	-0.196	nicotinamide phosphoribosyltransferase [Mus musculus]	NP_067499.2	0.184	-0.143	Nampt
1.155	KO > WT	0.504	0.208	PREDICTED: troponin T, slow skeletal muscle isoform X1 [Mus musculus]	XP_017177600.1	-0.132	0.089	Tnnt1
0.909	KO < WT	0.505	-0.137	alpha-1-syntrophin [Mus musculus]	NP_033254.2	-0.087	0.071	Snta1
1.27	KO > WT	0.505	0.345	PREDICTED: myosin-1 isoform X1 [Mus musculus]_x000D_ myosin-4 [Mus musculus]_x000D_ myosin-2 [Mus musculus]_x000D_ myosin-13 [Mus musculus]_x000D_ myosin-8 [Mus musculus]	XP_017169807.1; NP_034985.2; NP_001034634.2; NP_001074719.1; NP_796343.2	0.049	-0.234	Myh1
1.112	KO > WT	0.519	0.154	protein DJ-1 [Mus musculus]	NP_065594.2	0.141	-0.302	Park7
0.892	KO < WT	0.519	-0.165	PREDICTED: myosin-1 isoform X1 [Mus musculus]_x000D_ myosin-4 [Mus musculus]_x000D_ myosin-2 [Mus musculus]_x000D_ PREDICTED: myosin-7 isoform X1 [Mus musculus]	XP_017169807.1; NP_034985.2; NP_001034634.2; XP_017171330.1	-0.083	0.146	Myh1
0.896	KO < WT	0.52	-0.158	PREDICTED: serine/threonine-protein kinase OSR1 isoform X1 [Mus musculus]	XP_006511982.1	-0.18	0.164
0.91	KO < WT	0.52	-0.137	olfactory receptor 703 [Mus musculus]	NP_666807.1	-0.216	-0.035	Or2ag19
1.314	KO > WT	0.522	0.394	troponin C, skeletal muscle [Mus musculus]	NP_033420.1	-0.061	0.598	Tnnc2
1.112	KO > WT	0.53	0.153	alpha-actinin-3 [Mus musculus]	NP_038484.1	0.004	0.078	Actn3
0.85	KO < WT	0.532	-0.234	perilipin-4 [Mus musculus]	NP_065593.2	-0.145	0.051	Plin4
0.004	KO < WT	0.534	-8.08	BAG family molecular chaperone regulator 3 [Mus musculus]	NP_038891.4	3.582	8.011	Bag3
1.1	KO > WT	0.536	0.137	serum albumin preproprotein [Mus musculus]	NP_033784.2	-8.185	0.33	Alb
0.903	KO < WT	0.537	-0.148	pyruvate dehydrogenase kinase, isoenzyme 2 [Mus musculus]	NP_598428.2	-0.029	-0.195	Pdk2
17.599	KO > WT	0.537	4.137	phenylalanine--tRNA ligase alpha subunit [Mus musculus]	NP_079924.2	-0.218	-0.036	Farsa
1.056	KO > WT	0.541	0.079	neurofilament light polypeptide [Mus musculus]	NP_035040.1	-0.08	0.011	Nefl
0.948	KO < WT	0.541	-0.077	T-complex protein 1 subunit theta [Mus musculus]	NP_033970.3	-0.284	0.356	Cct8
1.106	KO > WT	0.541	0.146	glycogen phosphorylase, muscle form [Mus musculus]_x000D_ glycogen phosphorylase, brain form [Mus musculus]	NP_035354.1; NP_722476.1	0.036	-0.117	Pygm
241.956	KO > WT	0.544	7.919	immunoglobulin-binding protein 1b [Mus musculus]	NP_056592.2	0.039	-0.194	Igbp1b
0.914	KO < WT	0.545	-0.129	tubulin alpha-1A chain [Mus musculus]	NP_035783.1	-0.052	-0.022	Tuba1a
0.896	KO < WT	0.545	-0.158	vesicle-associated membrane protein-associated protein B [Mus musculus]	NP_062780.2	0.05	0.003	Vapb
211.806	KO > WT	0.549	7.727	structural maintenance of chromosomes protein 3 [Mus musculus]	NP_031816.2	-0.16	0.312	Smc3
0.918	KO < WT	0.551	-0.124	myosin-4 [Mus musculus]_x000D_ PREDICTED: myosin-7 isoform X1 [Mus musculus]_x000D_ myosin-8 [Mus musculus]	NP_034985.2; XP_017171330.1; NP_796343.2	-0.228	-0.125	Myh4
0.92	KO < WT	0.551	-0.12	tubulin beta-4B chain [Mus musculus]	NP_666228.1	0.036	0.029	Tubb4b
14.9	KO > WT	0.556	3.897	dynactin subunit 1 isoform 1 [Mus musculus]	NP_031861.2	0.05	-0.336	Dctn1
1.13	KO > WT	0.558	0.176	ADP-ribosylation factor 5 [Mus musculus]	NP_031506.1	-0.063	0.015	Arf5
0.943	KO < WT	0.561	-0.085	dual specificity mitogen-activated protein kinase kinase 3 [Mus musculus]	NP_032954.1	0.205	-0.126	Map2k3
0.921	KO < WT	0.562	-0.118	elongation factor 1-alpha 2 [Mus musculus]	NP_031932.1	-0.118	0.486	Eef1a2
1.15	KO > WT	0.568	0.202	phosphoglucomutase-like protein 5 [Mus musculus]	NP_778178.3	0.167	-0.277	Pgm5
0.919	KO < WT	0.569	-0.121	heat shock protein HSP 90-alpha [Mus musculus]_x000D_ heat shock protein HSP 90-beta [Mus musculus]	NP_034610.1; NP_032328.2	0.122	0.18	Hsp90aa1
0.883	KO < WT	0.569	-0.18	histone H2B type 1-P isoform 1 [Mus musculus]	NP_835509.2	0.011	-0.085	H2bc22
231.393	KO > WT	0.569	7.854	PREDICTED: TIMELESS-interacting protein isoform X1 [Mus musculus]	XP_006511403.1	-0.057	0.228	Tipin
1.072	KO > WT	0.572	0.1	apolipoprotein A-I preproprotein [Mus musculus]	NP_033822.2	0.125	-0.026	Apoa1
1.1	KO > WT	0.574	0.137	PREDICTED: histone H3.3-like [Mus musculus]	XP_017177364.1	-0.096	0.362	Gm6749
0.887	KO < WT	0.574	-0.173	xin actin-binding repeat-containing protein 2 isoform 1 [Mus musculus]	NP_001019789.1	-0.028	0.049	Xirp2
0.881	KO < WT	0.576	-0.183	tubulin beta-4A chain [Mus musculus]_x000D_ tubulin beta-4B chain [Mus musculus]	NP_033477.2; NP_666228.1	-0.241	-0.019	Tubb4a
1.171	KO > WT	0.578	0.227	tropomyosin alpha-1 chain isoform Tpm1.1st [Mus musculus]	NP_001157720.1	0.092	-0.047	Tpm1
0.816	KO < WT	0.585	-0.293	PREDICTED: thyroid hormone receptor-associated protein 3 isoform X1 [Mus musculus]	XP_006503104.1	0.259	-0.135
14.895	KO > WT	0.586	3.897	PREDICTED: NAD-dependent protein deacetylase sirtuin-2 isoform X1 [Mus musculus]	XP_017167703.1	-0.031	-0.294
0.879	KO < WT	0.591	-0.186	tubulin alpha-4A chain isoform 1 [Mus musculus]	NP_033473.1	-0.084	-0.019	Tuba4a
1.092	KO > WT	0.592	0.127	PREDICTED: myosin-1 isoform X1 [Mus musculus]_x000D_ myosin-4 [Mus musculus]	XP_017169807.1; NP_034985.2	-0.084	-0.094	Myh1
0.858	KO < WT	0.594	-0.222	ankyrin repeat domain-containing protein 2 [Mus musculus]	NP_064417.1	0.092	0.013
1.078	KO > WT	0.595	0.109	PREDICTED: junctophilin-1 isoform X1 [Mus musculus]	XP_011236698.1	-0.049	0.066	Jph1
1.187	KO > WT	0.597	0.247	PREDICTED: PR domain zinc finger protein 2 isoform X1 [Mus musculus]	XP_017175407.1	0.033	0.001	Prdm2
0.872	KO < WT	0.602	-0.197	PREDICTED: heterogeneous nuclear ribonucleoprotein U isoform X1 [Mus musculus]	XP_017177161.1	0.194	-0.355
1.103	KO > WT	0.603	0.142	PREDICTED: alpha-enolase isoform X1 [Mus musculus]_x000D_ PREDICTED: beta-enolase isoform X1 [Mus musculus]	XP_006538588.2; XP_006532224.1	-0.016	0.287	Eno3
0.915	KO < WT	0.604	-0.128	ADP-ribosylation factor 1 [Mus musculus]	NP_031502.1	0.268	-0.149	Arf1
0.871	KO < WT	0.607	-0.2	protein unc-45 homolog B [Mus musculus]	NP_848795.3	-0.006	-0.083	Unc45b
0.94	KO < WT	0.611	-0.09	TAR DNA-binding protein 43 isoform 1 [Mus musculus]	NP_663531.1	0.127	-0.016	Tardbp
1.116	KO > WT	0.612	0.158	electron transfer flavoprotein subunit beta [Mus musculus]	NP_080971.2	-3.946	3.78	Etfb
0.925	KO < WT	0.613	-0.112	protein phosphatase 1 regulatory subunit 3A [Mus musculus]	NP_536712.2	0.122	-8.084	Ppp1r3a
0.922	KO < WT	0.613	-0.117	PREDICTED: acetyl-CoA carboxylase 2 isoform X1 [Mus musculus]	XP_006530174.1	-0.186	0.067	Acacb
1.285	KO > WT	0.613	0.362	myosin light chain 3 [Mus musculus]	NP_034989.1	-1.927	9.716	Myl3
1.082	KO > WT	0.613	0.114	PREDICTED: myosin-1 isoform X1 [Mus musculus]_x000D_ PREDICTED: myosin-3 isoform X1 [Mus musculus]_x000D_ myosin-4 [Mus musculus]_x000D_ myosin-2 [Mus musculus]_x000D_ myosin-9 [Mus musculus]_x000D_ myosin-13 [Mus musculus]_x000D_ PREDICTED: myosin-7 isoform X1 [Mus musculus]_x000D_ myosin-8 [Mus musculus]	XP_017169807.1; XP_006532475.1; NP_034985.2; NP_001034634.2; NP_071855.2; NP_001074719.1; XP_017171330.1; NP_796343.2	-0.053	-0.023	Myh1
0.92	KO < WT	0.614	-0.12	myosin-4 [Mus musculus]_x000D_ myosin-2 [Mus musculus]_x000D_ myosin-8 [Mus musculus]	NP_034985.2; NP_001034634.2; NP_796343.2	-0.161	0.162	Myh4
11.994	KO > WT	0.619	3.584	PREDICTED: methionine aminopeptidase 2 isoform X1 [Mus musculus]	XP_006513959.1	-0.088	0.049	Metap2
0.907	KO < WT	0.62	-0.141	adenylosuccinate synthetase isozyme 1 [Mus musculus]	NP_031447.1	0.094	-0.126	Adssl1
1.106	KO > WT	0.626	0.145	synaptobrevin homolog YKT6 [Mus musculus]	NP_062635.2	0.152	-4.234	Ykt6
0.935	KO < WT	0.627	-0.097	EH domain-binding protein 1-like protein 1 isoform a [Mus musculus]	NP_001108069.1	0.2	0.052	Ehbp1l1
1.064	KO > WT	0.633	0.089	PDZ and LIM domain protein 7 isoform a [Mus musculus]	NP_001107560.1	0.363	-0.385	Pdlim7
1.108	KO > WT	0.633	0.149	PREDICTED: 5'-AMP-activated protein kinase subunit beta-2 isoform X1 [Mus musculus]	XP_011238284.1	-0.067	0.002	Prkab2
0.952	KO < WT	0.634	-0.07	protein phosphatase PTC7 homolog [Mus musculus]	NP_796216.2	0.024	0.161	Pptc7
1.069	KO > WT	0.636	0.096	alpha-centractin [Mus musculus]	NP_058556.1	0	0.289	Actr1a
0.965	KO < WT	0.637	-0.051	PREDICTED: ryanodine receptor 1 isoform X1 [Mus musculus]	XP_006539751.1	-0.115	0.437
1.055	KO > WT	0.639	0.077	eukaryotic translation initiation factor 3 subunit I [Mus musculus]	NP_061269.1	-0.026	0.102	Eif3i
1.115	KO > WT	0.643	0.158	PREDICTED: myosin-1 isoform X1 [Mus musculus]_x000D_ PREDICTED: myosin-3 isoform X1 [Mus musculus]_x000D_ myosin-4 [Mus musculus]_x000D_ myosin-8 [Mus musculus]	XP_017169807.1; XP_006532475.1; NP_034985.2; NP_796343.2	-0.244	0.32	Myh1
1.08	KO > WT	0.643	0.111	glycogen phosphorylase, muscle form [Mus musculus]	NP_035354.1	-0.126	0.022	Pygm
0.894	KO < WT	0.643	-0.162	kelch-like protein 41 [Mus musculus]	NP_001074556.1	-0.054	0.052	Klhl41
1.124	KO > WT	0.644	0.169	PREDICTED: tyrosine-protein kinase SgK223 isoform X1 [Mus musculus]	XP_011240439.1	0.297	-0.186	Prag1
0.961	KO < WT	0.645	-0.058	trimeric intracellular cation channel type A [Mus musculus]	NP_653117.1	-8.148	-7.715	Tmem38a
0.961	KO < WT	0.647	-0.057	peptidyl-prolyl cis-trans isomerase FKBP1A isoform 1 [Mus musculus]	NP_032045.1	0.015	0	Fkbp1a
0.93	KO < WT	0.648	-0.105	ras-related GTP-binding protein D [Mus musculus]	NP_081767.2	0.121	0.115	Rragd
0.914	KO < WT	0.651	-0.129	hepatoma-derived growth factor isoform 1 [Mus musculus]	NP_032257.3	-0.104	0.11	Hdgf
1.096	KO > WT	0.653	0.132	PREDICTED: beta-enolase isoform X1 [Mus musculus]	XP_006532224.1	-0.063	-0.016	Eno3
0.923	KO < WT	0.659	-0.116	histone-lysine N-methyltransferase Smyd1 isoform 1 [Mus musculus]	NP_001153599.1	-0.117	-7.671	Smyd1
1.045	KO > WT	0.662	0.063	eukaryotic translation initiation factor 2 subunit 1 [Mus musculus]	NP_080390.1	0.074	0.087	Eif2s1
0.934	KO < WT	0.662	-0.098	PREDICTED: dnaJ homolog subfamily A member 4 isoform X1 [Mus musculus]	XP_006511388.1	-0.106	0.064
0.96	KO < WT	0.662	-0.059	PREDICTED: alpha-sarcoglycan isoform X1 [Mus musculus]	XP_011247138.1	-0.066	-0.104	Sgca
0.951	KO < WT	0.662	-0.072	PREDICTED: myosin-binding protein C, slow-type isoform X12 [Mus musculus]_x000D_ PREDICTED: myosin-binding protein C, slow-type isoform X1 [Mus musculus]	XP_006513120.1; XP_006513108.1	0.076	-4.2	Mybpc1
0.908	KO < WT	0.669	-0.139	PREDICTED: alpha-adducin isoform X1 [Mus musculus]	XP_006503732.1	-0.098	0.104	Add1
0.942	KO < WT	0.669	-0.086	decorin preproprotein [Mus musculus]	NP_031859.1	-0.116	0.204	Dcn
0.918	KO < WT	0.671	-0.124	PREDICTED: eukaryotic translation initiation factor 4 gamma 1 isoform X1 [Mus musculus]	XP_006521998.1	0.113	-0.102	Eif4g1
1.084	KO > WT	0.682	0.116	myristoylated alanine-rich C-kinase substrate [Mus musculus]	NP_032564.1	0.043	0.002	Marcks
0.913	KO < WT	0.683	-0.131	glyceraldehyde-3-phosphate dehydrogenase isoform 1 [Mus musculus]	NP_001276655.1	0.096	-8.053	Gapdh
0.84	KO < WT	0.684	-0.251	neurofilament medium polypeptide [Mus musculus]	NP_032717.2	0.319	-0.176	Nefm
0.95	KO < WT	0.685	-0.074	PREDICTED: RAC-beta serine/threonine-protein kinase isoform X1 [Mus musculus]	XP_006539540.1	-0.081	0.246
0.915	KO < WT	0.686	-0.127	FH1/FH2 domain-containing protein 1 [Mus musculus]	NP_808367.2	23.147	7.147	Fhod1
15.219	KO > WT	0.688	3.928	oxysterol-binding protein 1 [Mus musculus]	NP_001028346.1	0.088	-0.116	Osbp
1.181	KO > WT	0.688	0.24	myosin light polypeptide 6 isoform a [Mus musculus]	NP_001304146.1	-0.131	0.197	Myl6
1.054	KO > WT	0.689	0.076	telethonin [Mus musculus]	NP_035670.2	-0.224	-0.106	Tcap
0.947	KO < WT	0.693	-0.078	PREDICTED: titin isoform X1 [Mus musculus]	XP_017172628.1	-0.074	-0.079
1.074	KO > WT	0.694	0.104	sarcoplasmic reticulum histidine-rich calcium-binding protein precursor [Mus musculus]	NP_034603.2	0.179	-0.092	Hrc
1.084	KO > WT	0.695	0.117	PREDICTED: striated muscle-specific serine/threonine-protein kinase isoform X1 [Mus musculus]	XP_011236945.1	-7.114	-22.956	Speg
1.084	KO > WT	0.695	0.117	TATA-binding protein-associated factor 2N [Mus musculus]	NP_081703.1	-0.231	0.077	Taf15
0.945	KO < WT	0.698	-0.081	myosin-13 [Mus musculus]	NP_001074719.1	0.086	-7.77	Myh13
1.055	KO > WT	0.702	0.077	PREDICTED: myosin-1 isoform X1 [Mus musculus]_x000D_ PREDICTED: myosin-3 isoform X1 [Mus musculus]_x000D_ myosin-4 [Mus musculus]_x000D_ myosin-2 [Mus musculus]_x000D_ myosin-13 [Mus musculus]_x000D_ PREDICTED: myosin-7 isoform X1 [Mus musculus]_x000D_ myosin-8 [Mus musculus]	XP_017169807.1; XP_006532475.1; NP_034985.2; NP_001034634.2; NP_001074719.1; XP_017171330.1; NP_796343.2	0.034	-0.311	Myh1
0.939	KO < WT	0.702	-0.091	tubulin alpha-1A chain [Mus musculus]_x000D_ tubulin alpha-4A chain isoform 1 [Mus musculus]	NP_035783.1; NP_033473.1	-0.06	0.012	Tuba1a
0.879	KO < WT	0.703	-0.186	PREDICTED: synaptotagmin-like protein 4 isoform X1 [Mus musculus]	XP_006528614.1	-0.224	0.022	Sytl4
0.907	KO < WT	0.706	-0.141	AFG1-like ATPase [Mus musculus]	NP_665686.2	-0.138	0.027	Afg1l
1.113	KO > WT	0.708	0.155	5'-AMP-activated protein kinase catalytic subunit alpha-2 [Mus musculus]	NP_835279.2	0.295	-0.348	Prkaa2
1.2	KO > WT	0.711	0.263	gamma-synuclein [Mus musculus]	NP_035560.1	0.205	0.162	Sncg
1.067	KO > WT	0.713	0.093	PREDICTED: UBX domain-containing protein 6 isoform X1 [Mus musculus]	XP_017173099.1	-0.107	0.183
0.94	KO < WT	0.714	-0.089	glycogen [starch] synthase, muscle [Mus musculus]	NP_109603.2	0.019	-0.116	Gys1
1.101	KO > WT	0.721	0.138	lysosome-associated membrane glycoprotein 3 precursor [Mus musculus]	NP_796330.2	0.173	-0.317	Lamp3
1.085	KO > WT	0.732	0.117	PREDICTED: myosin-1 isoform X1 [Mus musculus]_x000D_ PREDICTED: myosin-3 isoform X1 [Mus musculus]_x000D_ myosin-4 [Mus musculus]_x000D_ myosin-2 [Mus musculus]_x000D_ myosin-13 [Mus musculus]_x000D_ myosin-8 [Mus musculus]	XP_017169807.1; XP_006532475.1; NP_034985.2; NP_001034634.2; NP_001074719.1; NP_796343.2	-7.487	-7.241	Myh1
0.945	KO < WT	0.733	-0.081	spectrin beta chain, erythrocytic [Mus musculus]	NP_038703.3	0.011	0.071	Sptb
0.889	KO < WT	0.735	-0.17	tubulin beta-3 chain [Mus musculus]_x000D_ tubulin beta-4B chain [Mus musculus]	NP_075768.1; NP_666228.1	0.012	-0.142	Tubb3
1.041	KO > WT	0.738	0.058	PDZ and LIM domain protein 5 isoform ENH2 [Mus musculus]	NP_062783.2	0.631	-0.163	Pdlim5
0.96	KO < WT	0.748	-0.059	PREDICTED: prolargin isoform X1 [Mus musculus]	XP_006529146.1	0.119	-0.018
1.029	KO > WT	0.748	0.041	ras-related C3 botulinum toxin substrate 1 isoform 1 [Mus musculus]	NP_001334459.1	0.109	-3.824	Rac1
1.109	KO > WT	0.75	0.149	PREDICTED: protein phosphatase 1B isoform X1 [Mus musculus]	XP_006523923.1	-0.144	0.105	Ppm1b
0.914	KO < WT	0.751	-0.13	parvalbumin alpha [Mus musculus]	NP_001317615.1	0.204	0.098	Pvalb
0.943	KO < WT	0.754	-0.085	PREDICTED: dynamin-1-like protein isoform X10 [Mus musculus]	XP_006522699.1	0.009	0.156	Dnm1l
1.07	KO > WT	0.755	0.098	PREDICTED: prelamin-A/C isoform X1 [Mus musculus]	XP_006501136.1	-0.102	0.136	Lmna
1.029	KO > WT	0.756	0.041	PREDICTED: guanine nucleotide-binding protein G(I)/G(S)/G(T) subunit beta-2 isoform X1 [Mus musculus]	XP_006504616.1	0.087	-0.062	Gnb2
0.945	KO < WT	0.757	-0.081	PREDICTED: tropomodulin-4 isoform X1 [Mus musculus]	XP_017175125.1	0.023	-0.478	Tmod4
0.955	KO < WT	0.758	-0.066	myosin-4 [Mus musculus]	NP_034985.2	0.072	0.154	Myh4
0.906	KO < WT	0.759	-0.143	collagen alpha-1(I) chain preproprotein [Mus musculus]	NP_031768.2	-0.026	0.021	Col1a1
1.056	KO > WT	0.762	0.078	SH3 domain-binding glutamic acid-rich protein [Mus musculus]	NP_056640.1	0.042	-0.129	Sh3bgr
1.069	KO > WT	0.762	0.097	PREDICTED: troponin I, fast skeletal muscle isoform X1 [Mus musculus]	XP_006508602.1	0.154	-0.336
0.939	KO < WT	0.767	-0.09	histone H1.3 [Mus musculus]	NP_663759.3	0.021	-0.019	H1f3
0.968	KO < WT	0.768	-0.047	T-complex protein 1 subunit delta [Mus musculus]	NP_033967.1	0.193	-0.314	Cct4
0.958	KO < WT	0.769	-0.063	PREDICTED: biglycan isoform X1 [Mus musculus]	XP_006527821.1	0.014	0.142	Bgn
1.047	KO > WT	0.771	0.066	PREDICTED: myomesin-2 isoform X1 [Mus musculus]	XP_006508790.1	-0.074	0.046	Myom2
0.964	KO < WT	0.771	-0.052	heat shock protein beta-6 [Mus musculus]	NP_001012401.1	-0.015	0.143	Hspb6
1.043	KO > WT	0.779	0.061	myomesin-1 isoform 1 [Mus musculus]	NP_034997.2	-0.259	0.167	Myom1
0.956	KO < WT	0.786	-0.065	ADP-ribosylation factor GTPase-activating protein 2 isoform 1 [Mus musculus]	NP_001159496.1	0.047	0.039	Arfgap2
0.958	KO < WT	0.789	-0.062	PREDICTED: myc box-dependent-interacting protein 1 isoform X19 [Mus musculus]	XP_006526057.1	0.102	0.151	Bin1
0.943	KO < WT	0.789	-0.085	phosphorylase b kinase regulatory subunit alpha, skeletal muscle isoform isoform 1 [Mus musculus]	NP_032858.2	-0.054	-8.081	Phka1
1.027	KO > WT	0.79	0.039	fibromodulin precursor [Mus musculus]	NP_067330.1	0.1	0.255	Fmod
1.033	KO > WT	0.791	0.047	eukaryotic translation initiation factor 4 gamma 2 isoform 1 [Mus musculus]	NP_038535.2	0.095	-0.251	Eif4g2
1.066	KO > WT	0.791	0.092	PREDICTED: myosin regulatory light chain 2, ventricular/cardiac muscle isoform isoform X1 [Mus musculus]	XP_006530249.1	0.123	0.416
0.968	KO < WT	0.793	-0.047	receptor expression-enhancing protein 5 [Mus musculus]	NP_031900.3	-15.115	-15.32	Reep5
1.077	KO > WT	0.793	0.108	prohibitin [Mus musculus]	NP_032857.1	0.276	0.212	Phb
1.077	KO > WT	0.807	0.106	PREDICTED: troponin T, fast skeletal muscle isoform X26 [Mus musculus]	XP_017177608.1	-7.74	-15.658
1.03	KO > WT	0.809	0.042	ras-related protein Rab-10 [Mus musculus]	NP_057885.1	-0.144	0.43	Rab10
0.964	KO < WT	0.81	-0.053	PREDICTED: PDZ and LIM domain protein 3 isoform X1 [Mus musculus]	XP_006509528.1	0.117	-0.064
1.03	KO > WT	0.81	0.042	heat shock protein beta-7 [Mus musculus]	NP_038896.2	-0.021	0.022	Hspb7
1.047	KO > WT	0.819	0.067	PREDICTED: troponin T, fast skeletal muscle isoform X27 [Mus musculus]	XP_017177609.1	0.412	-0.106
0.973	KO < WT	0.821	-0.039	phosphoglucomutase-2 [Mus musculus]	NP_082408.3	0.159	-0.256	Pgm1
1.026	KO > WT	0.827	0.037	14-3-3 protein gamma [Mus musculus]	NP_061359.2	-0.018	0.355	Ywhag
0.931	KO < WT	0.83	-0.104	ATP-dependent RNA helicase DDX19B isoform 1 [Mus musculus]	NP_001177715.1	0.003	0.007	Ddx19b
1.027	KO > WT	0.831	0.038	endoplasmin precursor [Mus musculus]	NP_035761.1	0.022	-0.092	Hsp90b1
1.03	KO > WT	0.833	0.042	caveolae-associated protein 4 [Mus musculus]	NP_080785.2	0.031	-0.001	Cavin4
1.057	KO > WT	0.834	0.08	tropomyosin beta chain isoform Tpm2.2st [Mus musculus]_x000D_ tropomyosin alpha-1 chain isoform Tpm1.1st [Mus musculus]	NP_033442.2; NP_001157720.1	-0.017	-0.007	Tpm2
1.034	KO > WT	0.834	0.049	5'-AMP-activated protein kinase subunit gamma-1 [Mus musculus]	NP_058061.2	0.235	-8.092	Prkag1
1.038	KO > WT	0.835	0.053	PREDICTED: sarcalumenin isoform X1 [Mus musculus]	XP_006521750.1	0.34	-0.099
0.947	KO < WT	0.848	-0.078	peroxiredoxin-2 [Mus musculus]	NP_001304314.1	-0.083	0.212	Prdx2
0.954	KO < WT	0.848	-0.068	ATP-dependent RNA helicase DDX3X [Mus musculus]	NP_034158.1	0.224	-0.015	Ddx3x
1.026	KO > WT	0.852	0.037	PREDICTED: myosin-1 isoform X1 [Mus musculus]_x000D_ myosin-4 [Mus musculus]_x000D_ myosin-2 [Mus musculus]_x000D_ PREDICTED: myosin-7 isoform X1 [Mus musculus]_x000D_ myosin-8 [Mus musculus]	XP_017169807.1; NP_034985.2; NP_001034634.2; XP_017171330.1; NP_796343.2	0.063	0.343	Myh1
0.973	KO < WT	0.853	-0.04	glucose-6-phosphate isomerase [Mus musculus]	NP_032181.2	0.225	-0.004	Gpi1
1.011	KO > WT	0.854	0.015	hexokinase-2 [Mus musculus]	NP_038848.1	-0.101	-0.011	Hk2
1.03	KO > WT	0.86	0.042	prostaglandin E2 receptor EP4 subtype isoform 2 [Mus musculus]	NP_032991.1	0.228	-8.061	Ptger4
0.97	KO < WT	0.861	-0.044	myosin-4 [Mus musculus]_x000D_ myosin-2 [Mus musculus]	NP_034985.2; NP_001034634.2	0.104	-0.16	Myh4
1.033	KO > WT	0.862	0.047	elongation factor 1-alpha 1 [Mus musculus]_x000D_ elongation factor 1-alpha 2 [Mus musculus]	NP_034236.2; NP_031932.1	0.131	-0.014	Eef1a1
1.036	KO > WT	0.862	0.051	cAMP-dependent protein kinase catalytic subunit alpha isoform 1 [Mus musculus]	NP_032880.1	-0.087	-7.931	Prkaca
0.975	KO < WT	0.865	-0.037	myozenin-1 [Mus musculus]	NP_067483.1	-0.201	0.013	Myoz1
1.023	KO > WT	0.865	0.033	activator of 90 kDa heat shock protein ATPase homolog 1 [Mus musculus]	NP_666148.1	-7.641	-23.527	Ahsa1
1.019	KO > WT	0.867	0.028	glycerol-3-phosphate dehydrogenase [NAD(+)], cytoplasmic [Mus musculus]	NP_034401.1	0.116	-0.12	Gpd1
0.976	KO < WT	0.869	-0.036	PREDICTED: myosin-1 isoform X1 [Mus musculus]_x000D_ myosin-4 [Mus musculus]_x000D_ myosin-2 [Mus musculus]	XP_017169807.1; NP_034985.2; NP_001034634.2	-0.192	0.085	Myh1
0.968	KO < WT	0.869	-0.046	myosin-4 [Mus musculus]_x000D_ PREDICTED: myosin-7 isoform X1 [Mus musculus]	NP_034985.2; XP_017171330.1	-0.093	0.739	Myh4
1.023	KO > WT	0.873	0.032	serotransferrin precursor [Mus musculus]	NP_598738.1	0.251	-0.201	Trf
1.024	KO > WT	0.877	0.034	phosphoglycerate kinase 1 [Mus musculus]	NP_032854.2	-0.075	-7.709	Pgk1
0.983	KO < WT	0.879	-0.025	obscurin isoform 2 [Mus musculus]	NP_954603.3	0.034	-8.112	Obscn
1.023	KO > WT	0.88	0.033	PREDICTED: T-complex protein 1 subunit beta isoform X1 [Mus musculus]	XP_006513224.1	-0.026	0.086
1.033	KO > WT	0.883	0.047	phosphorylase b kinase gamma catalytic chain, skeletal muscle/heart isoform [Mus musculus]	NP_035209.1	-0.198	0.135	Phkg1
0.976	KO < WT	0.885	-0.035	PREDICTED: heterogeneous nuclear ribonucleoprotein D0 isoform X1 [Mus musculus]	XP_006534798.1	0.203	0.161	Hnrnpd
1.021	KO > WT	0.885	0.03	PREDICTED: serine/threonine-protein phosphatase PP1-gamma catalytic subunit isoform X1 [Mus musculus]	XP_006530263.1	-0.011	0.06	Ppp1cc
1.023	KO > WT	0.885	0.032	rab3 GTPase-activating protein non-catalytic subunit [Mus musculus]	NP_001157226.1	0.293	-0.305	Rab3gap2
0.965	KO < WT	0.888	-0.051	PREDICTED: myosin-binding protein C, slow-type isoform X12 [Mus musculus]	XP_006513120.1	-0.057	0.108	Mybpc1
0.964	KO < WT	0.89	-0.053	PREDICTED: protein piccolo isoform X1 [Mus musculus]	XP_006503645.2	0.24	-0.115	Pclo
0.961	KO < WT	0.893	-0.057	histone H4 [Mus musculus]	NP_001182350.1	-0.136	0.245	H4c17
1.016	KO > WT	0.898	0.022	PREDICTED: smoothelin isoform X3 [Mus musculus]	XP_006514787.1	-0.135	-0.078	Smtn
0.976	KO < WT	0.901	-0.036	tubulin alpha-3 chain [Mus musculus]	NP_033475.1	0.066	0.079	Tuba3b
0.984	KO < WT	0.904	-0.024	T-complex protein 1 subunit gamma [Mus musculus]	NP_033966.1	-0.071	-0.273	Cct3
0.987	KO < WT	0.906	-0.019	PREDICTED: SH3 and cysteine-rich domain-containing protein 3 isoform X1 [Mus musculus]	XP_006513703.1	-0.116	0.077	Stac3
0.959	KO < WT	0.906	-0.06	collagen alpha-1(II) chain isoform 1 preproprotein [Mus musculus]	NP_112440.2	0.038	-0.07	Col2a1
1.031	KO > WT	0.906	0.044	myosin-2 [Mus musculus]_x000D_ PREDICTED: myosin-7 isoform X1 [Mus musculus]	NP_001034634.2; XP_017171330.1	0.018	0.053	Myh2
0.968	KO < WT	0.912	-0.047	PREDICTED: protein phosphatase 1 regulatory subunit 12B isoform X1 [Mus musculus]	XP_006529770.1	0.051	-0.016	Ppp1r12b
0.961	KO < WT	0.913	-0.057	cysteine and glycine-rich protein 3 [Mus musculus]	NP_001185770.1	-0.072	0.563	Csrp3
0.966	KO < WT	0.914	-0.05	PREDICTED: protein FAM114A2 isoform X3 [Mus musculus]	XP_006534076.1	-7.845	-15.699	Fam114a2
0.98	KO < WT	0.915	-0.03	collagen alpha-1(VI) chain precursor [Mus musculus]	NP_034063.1	0.11	-0.028	Col6a1
1.01	KO > WT	0.919	0.015	PREDICTED: titin isoform X1 [Mus musculus]_x000D_ titin isoform N2-A [Mus musculus]	XP_017172628.1; NP_035782.3	0.077	7.95	Ttn
1.023	KO > WT	0.921	0.032	peroxiredoxin-1 [Mus musculus]	NP_035164.1	-0.1	-8.089	Prdx1
0.967	KO < WT	0.922	-0.049	PREDICTED: unconventional myosin-XVIIIb isoform X1 [Mus musculus]	XP_006535325.1	0.03	-7.78	Myo18b
0.965	KO < WT	0.926	-0.051	IgGFc-binding protein precursor [Mus musculus]	NP_001116075.1	0.128	-0.007	Fcgbp
0.99	KO < WT	0.929	-0.014	PREDICTED: nebulin isoform X22 [Mus musculus]	XP_006497838.1	0.618	-0.199
1.011	KO > WT	0.933	0.016	actin, alpha skeletal muscle [Mus musculus]	NP_033736.1	-0.069	0.003	Acta1
0.986	KO < WT	0.934	-0.02	histone H1.4 [Mus musculus]	NP_056602.1	0.068	-0.046	H1f4
1.012	KO > WT	0.944	0.017	myosin-8 [Mus musculus]	NP_796343.2	-0.028	0.454	Myh8
0.991	KO < WT	0.944	-0.012	heat shock protein beta-1 [Mus musculus]	NP_038588.2	-0.118	0.38	Hspb1
1.011	KO > WT	0.947	0.016	beta-parvin [Mus musculus]	NP_573395.1	-0.124	0.135	Parvb
0.989	KO < WT	0.952	-0.016	PREDICTED: alpha-enolase isoform X1 [Mus musculus]	XP_006538588.2	-0.006	-0.293
1.019	KO > WT	0.952	0.027	collagen alpha-2(I) chain preproprotein [Mus musculus]	NP_031769.2	0.041	-0.002	Col1a2
0.991	KO < WT	0.955	-0.013	PREDICTED: glutathione S-transferase Mu 1 isoform X1 [Mus musculus]	XP_006501080.1	-0.009	0.042
0.987	KO < WT	0.963	-0.019	heat shock protein HSP 90-beta [Mus musculus]_x000D_ endoplasmin precursor [Mus musculus]	NP_032328.2; NP_035761.1	0.199	0.45	Hsp90ab1
0.992	KO < WT	0.964	-0.012	plasminogen precursor [Mus musculus]	NP_032903.3	-0.069	0.105	Plg
0.851	KO < WT	0.968	-0.232	laminin subunit alpha-2 precursor [Mus musculus]	NP_032507.2	-0.12	-7.643	Lama2
0.991	KO < WT	0.968	-0.013	PREDICTED: ATP-dependent 6-phosphofructokinase, muscle type isoform X1 [Mus musculus]	XP_006520664.1	-0.077	0.008	Pfkm
0.991	KO < WT	0.968	-0.013	alcohol dehydrogenase 1 [Mus musculus]	NP_031435.1	-0.148	0.254	Adh1
1.008	KO > WT	0.969	0.012	PREDICTED: myosin-binding protein C, fast-type isoform X1 [Mus musculus]	XP_006540882.1	-0.154	0.159
0.741	KO < WT	0.97	-0.433	PREDICTED: cAMP-dependent protein kinase inhibitor alpha isoform X1 [Mus musculus]	XP_006530119.1	0.091	-0.002	Pkia
1.014	KO > WT	0.971	0.02	eukaryotic translation initiation factor 2 subunit 2 [Mus musculus]	NP_080306.1	-0.148	0.232	Eif2s2
0.995	KO < WT	0.971	-0.007	PREDICTED: myotilin isoform X1 [Mus musculus]	XP_006526194.1	-0.026	0.033	Myot
0.918	KO < WT	0.972	-0.123	PREDICTED: talin-2 isoform X1 [Mus musculus]	XP_006511497.1	-0.031	-0.124	Tln2
0.993	KO < WT	0.974	-0.01	adenylosuccinate lyase [Mus musculus]	NP_033764.2	-0.086	0.148	Adsl
1.006	KO > WT	0.975	0.009	heat shock protein HSP 90-beta [Mus musculus]	NP_032328.2	-0.077	0.159	Hsp90ab1
0.835	KO < WT	0.976	-0.261	ubiquitin carboxyl-terminal hydrolase 5 isoform 1 [Mus musculus]	NP_038728.1	0.017	-0.121	Usp5
1.005	KO > WT	0.977	0.007	aminoacyl tRNA synthase complex-interacting multifunctional protein 1 [Mus musculus]	NP_031952.2	-0.152	-0.035	Aimp1
0.996	KO < WT	0.978	-0.006	elongation factor 1-gamma [Mus musculus]	NP_080283.3	0.027	0.213	Eef1g
0.993	KO < WT	0.979	-0.011	PREDICTED: junctophilin-2 isoform X1 [Mus musculus]	XP_006500035.1	-0.255	0.234	Jph2
1.008	KO > WT	0.981	0.012	PREDICTED: myosin-7 isoform X1 [Mus musculus]	XP_017171330.1	-0.025	0.148	Myh7
0.996	KO < WT	0.983	-0.005	acylphosphatase-2 [Mus musculus]	NP_083620.1	0.058	-3.558	Acyp2
0.843	KO < WT	0.983	-0.246	PREDICTED: transforming acidic coiled-coil-containing protein 2 isoform X1 [Mus musculus]	XP_006508128.1	0.371	-0.253	Tacc2
0.997	KO < WT	0.984	-0.004	PREDICTED: myosin-1 isoform X1 [Mus musculus]_x000D_ myosin-4 [Mus musculus]_x000D_ myosin-2 [Mus musculus]_x000D_ myosin-8 [Mus musculus]	XP_017169807.1; NP_034985.2; NP_001034634.2; NP_796343.2	0.005	0.202	Myh1
1.003	KO > WT	0.984	0.005	PREDICTED: sorting nexin-2 isoform X1 [Mus musculus]	XP_006526253.2	0.412	-0.214
1.004	KO > WT	0.986	0.006	PREDICTED: myosin-1 isoform X1 [Mus musculus]_x000D_ myosin-4 [Mus musculus]_x000D_ myosin-2 [Mus musculus]_x000D_ myosin-13 [Mus musculus]_x000D_ PREDICTED: myosin-7 isoform X1 [Mus musculus]_x000D_ myosin-8 [Mus musculus]	XP_017169807.1; NP_034985.2; NP_001034634.2; NP_001074719.1; XP_017171330.1; NP_796343.2	-0.225	0.235	Myh1
0.997	KO < WT	0.987	-0.004	hydroxysteroid dehydrogenase-like protein 2 isoform 1 [Mus musculus]	NP_077217.2	-0.004	-0.438	Hsdl2
1.152	KO > WT	0.988	0.204	PREDICTED: protein FAM63A isoform X1 [Mus musculus]	XP_006502282.1	-0.105	0.117	Mindy1
0.937	KO < WT	0.989	-0.095	ADP-ribosylation factor 1 [Mus musculus]_x000D_ ADP-ribosylation factor 5 [Mus musculus]	NP_031502.1; NP_031506.1	-0.018	-0.265	Arf1
0.999	KO < WT	0.995	-0.001	PREDICTED: myosin-binding protein H isoform X1 [Mus musculus]	XP_006529816.1	0.214	-0.161	Mybph
0.999	KO < WT	0.995	-0.002	PREDICTED: E3 SUMO-protein ligase PIAS2 isoform X1 [Mus musculus]	XP_006526486.1	-0.21	0.098	Pias2
1.001	KO > WT	0.996	0.001	PREDICTED: dual specificity mitogen-activated protein kinase kinase 6 isoform X1 [Mus musculus]	XP_011247336.1	-0.053	-15.996
1	KO < WT	1	0	PREDICTED: myosin-1 isoform X1 [Mus musculus]_x000D_ myosin-2 [Mus musculus]_x000D_ myosin-13 [Mus musculus]_x000D_ PREDICTED: myosin-7 isoform X1 [Mus musculus]_x000D_ myosin-8 [Mus musculus]	XP_017169807.1; NP_001034634.2; NP_001074719.1; XP_017171330.1; NP_796343.2	-0.176	0.482	Myh1
