# Supplementary material for: Native lamin A/C proteomes and novel partners from heart and skeletal muscle in a mouse chronic inflammation model of human frailty
Source: Front Cell Dev Biol. 2023 Oct 23;11:1240285. doi: 10.3389/fcell.2023.1240285 (PMC10626543; doi:10.3389/fcell.2023.1240285)
Supplement: Supplementary file 5 [file Table1.XLSX]

## Sheet: heart_tmt
Checked	Confidence	Identifying Node	PSM Ambiguity	Annotated Sequence	Modifications	# Proteins	Master Protein Accessions	Protein Accessions	Protein Descriptions	# Missed Cleavages	Charge	DeltaScore	DeltaCn	Rank	Search Engine Rank	m/z [Da]	MH+ [Da]	Theo. MH+ [Da]	DeltaM [ppm]	Deltam/z [Da]	Activation Type	MS Order	Isolation Interference [%]	Average Reporter S/N	Ion Inject Time [ms]	RT [min]	First Scan	Spectrum File	File ID	Abundance: 126	Abundance: 127N	Abundance: 127C	Abundance: 128N	Abundance: 128C	Abundance: 129N	Abundance: 129C	Abundance: 130N	Abundance: 130C	Abundance: 131	Quan Info	Ions Score	# Protein Groups	Identity Strict	Identity Relaxed	Expectation Value
FALSE	High	Mascot (A8)	Unambiguous	[R].yPPSVVESDAADIVFLIDSSDAVkPDGIAHIR.[D]	N-Term(TMT6plex); K24(TMT6plex)	2	NP_001229938.1	NP_001229937.1; NP_001229938.1	collagen alpha-3(VI) chain isoform 1 precursor [Mus musculus]; collagen alpha-3(VI) chain isoform 2 precursor [Mus musculus]	0	4	1	0	1	1	964.521	3855.06	3855.06	0.88	0.00085	HCD (High Energy Collision Dissociation)	MS2	90.1036	28.7	58.62	95.4903	27491	LD-CS-180522_WilsonK_TD_Heart_TMT_F4.raw	F1.4	12.3	26	20.6	46.8	32.2	24.6	16.6	27.4	27.1	35.7		50	1	34	30	0.0114806
FALSE	High	Mascot (A8)	Unambiguous	[R].aLNAADPGSDLLSVQALQR.[Q]	N-Term(TMT6plex)	1	NP_035595.2	NP_035595.2	spectrin alpha chain, erythrocytic 1 [Mus musculus]	0	3	0.9853	0	1	1	723.403	2168.19	2168.19	2.91	0.00211	HCD (High Energy Collision Dissociation)	MS2	78.3957	22.3	55.5	81.705	23963	LD-CS-180522_WilsonK_TD_Heart_TMT_F3.raw	F1.3	12.9	24.1	14.3	25.7	31.2	14.8	13.2	24.6	21.4	27.8		68	1	30	26	6.47722e-05
FALSE	High	Mascot (A8)	Unambiguous	[R].gMGGAFVLVLYDEIkk.[Y]	N-Term(TMT6plex); K15(TMT6plex); K16(TMT6plex)	2	NP_031476.3; NP_031477.1	NP_031476.3; NP_031477.1	ADP/ATP translocase 1 [Mus musculus]; ADP/ATP translocase 2 [Mus musculus]	1	3	1	0	1	1	809.816	2427.43	2427.43	2.02	0.00163	HCD (High Energy Collision Dissociation)	MS2	75.3862	62	118	95.0129	27327	LD-CS-180522_WilsonK_TD_Heart_TMT_F4.raw	F1.4	25.9	88	45.4	81.3	82.4	40.5	30.3	62.2	53.1	73		26	2	24	20	0.273309
FALSE	High	Mascot (A8)	Unambiguous	[R].qLAEAHAQAk.[A]	N-Term(TMT6plex); K10(TMT6plex)	12	NP_001157012.1	NP_035247.2; NP_958787.2; NP_958793.2; NP_958795.2; NP_958788.2; NP_958796.2; NP_958791.2; NP_958792.2; NP_001157675.1; NP_001157021.1; NP_001157012.1; NP_001157014.1	plectin isoform 1c [Mus musculus]; plectin isoform 1f [Mus musculus]; plectin isoform 1b [Mus musculus]; plectin isoform 1g [Mus musculus]; plectin isoform 1e [Mus musculus]; plectin isoform 1a [Mus musculus]; plectin isoform 1 [Mus musculus]; plectin isoform 1d [Mus musculus]; plectin isoform 1hij [Mus musculus]; plectin isoform 1b2alpha [Mus musculus]; plectin isoform 12alpha [Mus musculus]; pl…	0	3	0.8049	0	1	1	508.969	1524.89	1524.89	0.79	0.0004	HCD (High Energy Collision Dissociation)	MS2	75.2558	21.1	118	36.4431	7559	LD-CS-180522_WilsonK_TD_Heart_TMT_F3.raw	F1.3	7.1	26.1	9.2	31.9	34.8	14.6	8	24.4	11.4	30.4		41	1	24	20	0.00813908
FALSE	High	Mascot (A8)	Unambiguous	[K].tHEAQIQEmR.[Q]	N-Term(TMT6plex); M9(Oxidation)	1	NP_071855.2	NP_071855.2	myosin-9 [Mus musculus]	0	3	1	0	1	1	496.587	1487.75	1487.75	0.24	0.00012	HCD (High Energy Collision Dissociation)	MS2	74.7149	9.8	118	33.7297	7018	LD-CS-180522_WilsonK_TD_Heart_TMT_F2.raw	F1.2	5.3	10.7	7.6	18	9.8	5.8	4.9	9.3	12.6	8.4		38	1	27	23	0.0337934
FALSE	High	Mascot (A8)	Unambiguous	[K].nNVDLVNIGSTDIVDGNHk.[L]	N-Term(TMT6plex); K19(TMT6plex)	10	XP_006527830.1	XP_017173862.1; XP_017173868.1; XP_017173865.1; XP_017173866.1; NP_031894.1; XP_006527830.1; XP_017173867.1; XP_017173863.1; XP_017173864.1; XP_006527831.1	PREDICTED: dystrophin isoform X3 [Mus musculus]; PREDICTED: dystrophin isoform X9 [Mus musculus]; PREDICTED: dystrophin isoform X6 [Mus musculus]; PREDICTED: dystrophin isoform X7 [Mus musculus]; dystrophin isoform 1 [Mus musculus]; PREDICTED: dystrophin isoform X1 [Mus musculus]; PREDICTED: dystrophin isoform X8 [Mus musculus]; PREDICTED: dystrophin isoform X4 [Mus musculus]; PREDICTED: dystroph…	0	3	0.9636	0	1	1	828.115	2482.33	2482.33	-0.28	-0.00023	HCD (High Energy Collision Dissociation)	MS2	74.1452	44.8	55.5	76.0869	21779	LD-CS-180522_WilsonK_TD_Heart_TMT_F3.raw	F1.3	25.7	52.7	28.8	53	61.4	31.9	15.7	42.6	57.2	52.6		55	1	32	28	0.00233732
FALSE	High	Mascot (A8)	Unambiguous	[K].eEVGAGTAVR.[N]	N-Term(TMT6plex)	3	XP_006497619.1	XP_006497619.1; XP_006497620.1; XP_011237292.1	PREDICTED: nebulette isoform X1 [Mus musculus]; PREDICTED: nebulette isoform X2 [Mus musculus]; PREDICTED: nebulette isoform X3 [Mus musculus]	0	2	0.7857	0	1	1	609.338	1217.67	1217.67	0.52	0.00031	HCD (High Energy Collision Dissociation)	MS2	74.1262	31.5	118	34.196	7173	LD-CS-180522_WilsonK_TD_Heart_TMT_F2.raw	F1.2	8.8	44.6	18.3	42.5	50.1	26.3	9.8	34.6	18.9	41.8		28	1	23	18	0.134974
FALSE	High	Mascot (A8)	Unambiguous	[K].sQGSGLSSGGAGEGQGPk.[K]	N-Term(TMT6plex); K18(TMT6plex)	5	XP_006497180.1	XP_011237210.1; XP_006497181.1; XP_017176142.1; NP_084011.1; XP_006497180.1	PREDICTED: bifunctional glutamate/proline--tRNA ligase isoform X4 [Mus musculus]; PREDICTED: bifunctional glutamate/proline--tRNA ligase isoform X2 [Mus musculus]; PREDICTED: bifunctional glutamate/proline--tRNA ligase isoform X3 [Mus musculus]; bifunctional glutamate/proline--tRNA ligase [Mus musculus]; PREDICTED: bifunctional glutamate/proline--tRNA ligase isoform X1 [Mus musculus]	0	3	1	0	1	1	673.689	2019.05	2019.05	1.44	0.00097	HCD (High Energy Collision Dissociation)	MS2	73.5065	24	118	39.9897	8735	LD-CS-180522_WilsonK_TD_Heart_TMT_F3.raw	F1.3	8.1	30.6	9.1	28	53.3	21.5	9.2	23.7	14.4	27.3		39	1	31	27	0.0635447
FALSE	High	Mascot (A8)	Unambiguous	[R].rVIENTDGsEEEMDAR.[D]	N-Term(TMT6plex); S9(Phospho)	3	NP_001155247.1	XP_006521908.1; XP_006521906.1; NP_001155247.1	PREDICTED: myosin-11 isoform X3 [Mus musculus]; PREDICTED: myosin-11 isoform X1 [Mus musculus]; myosin-11 isoform 2 [Mus musculus]	1	3	0.3478	0	1	1	720.655	2159.95	2159.95	0.95	0.00068	HCD (High Energy Collision Dissociation)	MS2	72.9447	13.6	118	46.1386	11168	LD-CS-180522_WilsonK_TD_Heart_TMT_F2.raw	F1.2	6.9	14.6	11.4	17.9	13.3	12.7	4.9	14.5	19.2	12.7		46	1	30	26	0.0100111
FALSE	High	Mascot (A8)	Unambiguous	[R].rIGIFGQDEDVTSk.[A]	N-Term(TMT6plex); K14(TMT6plex)	2	NP_033852.1	NP_033852.1; NP_001103610.1	sarcoplasmic/endoplasmic reticulum calcium ATPase 2 isoform a [Mus musculus]; sarcoplasmic/endoplasmic reticulum calcium ATPase 2 isoform b [Mus musculus]	1	3	1	0	1	1	675.045	2023.12	2023.12	-0.64	-0.00043	HCD (High Energy Collision Dissociation)	MS2	72.3222	122.6	49.707	73.529	20718	LD-CS-180522_WilsonK_TD_Heart_TMT_F3.raw	F1.3	46.3	141.1	58.9	237.1	178.5	58.4	59.4	118.9	88	164.5		30	1	29	25	0.36678
FALSE	High	Mascot (A8)	Unambiguous	[K].nHEAQIQDMR.[Q]	N-Term(TMT6plex)	4	XP_017170323.1	XP_017170323.1; XP_017170324.1; XP_006534552.1; NP_780469.1	PREDICTED: myosin-10 isoform X2 [Mus musculus]; PREDICTED: myosin-10 isoform X3 [Mus musculus]; PREDICTED: myosin-10 isoform X1 [Mus musculus]; myosin-10 [Mus musculus]	0	3	1	0	1	1	490.916	1470.73	1470.73	0.15	8e-05	HCD (High Energy Collision Dissociation)	MS2	71.6054	0.8	118	31.9104	6415	LD-CS-180522_WilsonK_TD_Heart_TMT_F2.raw	F1.2				2.1	3.2					2.3		35	1	27	22	0.0669571
FALSE	High	Mascot (A8)	Unambiguous	[K].eTVDQVEELRR.[D]	N-Term(TMT6plex)	1	NP_084514.2	NP_084514.2	cytoplasmic dynein 1 heavy chain 1 [Mus musculus]	1	3	0.9268	0	1	1	534.96	1602.87	1602.86	0.63	0.00034	HCD (High Energy Collision Dissociation)	MS2	70.8107	17.5	118	57.133	14818	LD-CS-180522_WilsonK_TD_Heart_TMT_F2.raw	F1.2	8.1	22.1	10.2	24.8	25.4	15.8	8.3	17.8	11.3	19.9		41	1	27	23	0.0182059
FALSE	High	Mascot (A8)	Unambiguous	[K].iGDLQSQIVSLLk.[A]	N-Term(TMT6plex); K13(TMT6plex)	2	NP_001229938.1	NP_001229937.1; NP_001229938.1	collagen alpha-3(VI) chain isoform 1 precursor [Mus musculus]; collagen alpha-3(VI) chain isoform 2 precursor [Mus musculus]	0	3	0.9512	0	1	1	624.724	1872.16	1872.16	0.62	0.00039	HCD (High Energy Collision Dissociation)	MS2	70.7341	25	118	93.8837	26934	LD-CS-180522_WilsonK_TD_Heart_TMT_F4.raw	F1.4	11.7	21	21.6	30.2	32.2	26.5	13.7	26	18.2	34.3		41	1	19	15	0.00316074
FALSE	High	Mascot (A8)	Unambiguous	[R].lGEHNInVLEGNEQFVNSAk.[I]	N-Term(TMT6plex); N7(Deamidated); K20(TMT6plex)	2	NP_001003405.1	NP_001003405.1; NP_035776.1	trypsin 5 precursor [Mus musculus]; trypsin 4 precursor [Mus musculus]	0	3	0.2083	0	1	1	891.144	2671.42	2671.41	3.15	0.0028	HCD (High Energy Collision Dissociation)	MS2	69.8589	192.8	55.5	80.5624	23520	LD-CS-180522_WilsonK_TD_Heart_TMT_F3.raw	F1.3	190.9	111.4	143.3	133.3	488.5	110.7	234.2	148.3	112.5	136.8		48	1	33	29	0.0135497
FALSE	High	Mascot (A8)	Unambiguous	[K].nTVSLAWPkPR.[H]	N-Term(TMT6plex); K9(TMT6plex)	4	XP_017172628.1; NP_035782.3	XP_017172628.1; NP_035782.3; NP_082280.2; XP_011237740.1	PREDICTED: titin isoform X1 [Mus musculus]; titin isoform N2-A [Mus musculus]; titin isoform N2-B [Mus musculus]; PREDICTED: titin isoform X2 [Mus musculus]	0	3	1	0	1	1	576.351	1727.04	1727.04	0.84	0.00049	HCD (High Energy Collision Dissociation)	MS2	68.9963	85.5	53.629	73.0876	18673	LD-CS-180522_WilsonK_TD_Heart_TMT_F4.raw	F1.4	37.9	103.2	45.3	148.3	124.5	55.2	33.6	76.4	50.9	127.7		33	2	23	19	0.0412667
FALSE	High	Mascot (A8)	Unambiguous	[K].kEPQPSGPQPSGGAGGGGGk.[R]	N-Term(TMT6plex); K1(TMT6plex); K20(TMT6plex)	2	NP_081406.1	NP_081406.1; XP_011245300.1	AFG3-like protein 2 [Mus musculus]; PREDICTED: AFG3-like protein 2 isoform X1 [Mus musculus]	1	3	1	0	1	1	813.118	2437.34	2437.34	-0.2	-0.00016	HCD (High Energy Collision Dissociation)	MS2	67.9312	20	118	37.8316	8016	LD-CS-180522_WilsonK_TD_Heart_TMT_F3.raw	F1.3	10.1	22.8	8.3	34.4	21.7	12.3	11.1	22.4	15.3	29.6		57	1	31	26	0.00108147
FALSE	High	Mascot (A8)	Unambiguous	[K].nHEAQIQDMR.[Q]	N-Term(TMT6plex)	4	XP_017170323.1	XP_017170323.1; XP_017170324.1; XP_006534552.1; NP_780469.1	PREDICTED: myosin-10 isoform X2 [Mus musculus]; PREDICTED: myosin-10 isoform X3 [Mus musculus]; PREDICTED: myosin-10 isoform X1 [Mus musculus]; myosin-10 [Mus musculus]	0	3	0.8936	0	1	1	490.916	1470.73	1470.73	0.78	0.00038	HCD (High Energy Collision Dissociation)	MS2	67.862	4.4	118	32.2472	6526	LD-CS-180522_WilsonK_TD_Heart_TMT_F2.raw	F1.2		5.2	2.8	8.1	5.8	1.8	4.5	4.1	3.1	6.2		47	1	27	23	0.00512374
FALSE	High	Mascot (A8)	Unambiguous	[R].tRPTVAAGAVGLAQR.[A]	N-Term(TMT6plex)	1	NP_031408.1	NP_031408.1	medium-chain specific acyl-CoA dehydrogenase, mitochondrial precursor [Mus musculus]	0	3	1	0	1	1	566.339	1697	1697	-0.06	-3e-05	HCD (High Energy Collision Dissociation)	MS2	67.4809	6.2	118	51.2113	12827	LD-CS-180522_WilsonK_TD_Heart_TMT_F1.raw	F1.1	2.6	7.1	3	7.9	6.8	5.2	1.9	7.3	7.4	8.8		46	1	25	21	0.00366672
FALSE	High	Mascot (A8)	Unambiguous	[R].iMAENAAGISAPSATSPFYk.[A]	N-Term(TMT6plex); K20(TMT6plex)	4	XP_017172628.1; NP_035782.3	XP_017172628.1; NP_035782.3; NP_082280.2; XP_011237740.1	PREDICTED: titin isoform X1 [Mus musculus]; titin isoform N2-A [Mus musculus]; titin isoform N2-B [Mus musculus]; PREDICTED: titin isoform X2 [Mus musculus]	0	3	1	0	1	1	828.779	2484.32	2484.32	0.18	0.00015	HCD (High Energy Collision Dissociation)	MS2	67.3708	40.1	28.415	80.7805	21878	LD-CS-180522_WilsonK_TD_Heart_TMT_F4.raw	F1.4	16.6	59.7	24.1	52.9	60.2	28.4	17.3	36.6	28.4	52.8		83	2	32	28	3.68342e-06
FALSE	High	Mascot (A8)	Unambiguous	[R].eVATNSELVQSGk.[S]	N-Term(TMT6plex); K13(TMT6plex)	3	NP_058654.1; NP_034793.1	NP_001300886.1; NP_058654.1; NP_034793.1	keratin, type I cytoskeletal 14 isoform 3 [Mus musculus]; keratin, type I cytoskeletal 14 isoform 1 [Mus musculus]; keratin, type I cytoskeletal 17 [Mus musculus]	0	3	0.9787	0	1	1	607.346	1820.02	1820.02	3.29	0.002	HCD (High Energy Collision Dissociation)	MS2	67.032	22	118	58.4627	15258	LD-CS-180522_WilsonK_TD_Heart_TMT_F2.raw	F1.2	11.1	9.4	7.4	38.9	42.8	9.7	25.7	15.5	16.4	30.1		47	2	27	23	0.00457001
FALSE	High	Mascot (A8)	Unambiguous	[K].dPALDTnGSLATPSPSPEAR.[A]	N-Term(TMT6plex); N7(Deamidated)	3	XP_017171508.1	NP_001034160.1; XP_017171508.1; NP_001034165.1	LIM domain-binding protein 3 isoform b [Mus musculus]; PREDICTED: LIM domain-binding protein 3 isoform X1 [Mus musculus]; LIM domain-binding protein 3 isoform g [Mus musculus]	0	3	1	0	1	1	742.709	2226.11	2226.11	1.81	0.00134	HCD (High Energy Collision Dissociation)	MS2	66.9426	12.8	118	66.0478	17738	LD-CS-180522_WilsonK_TD_Heart_TMT_F2.raw	F1.2	8	13.5	6.9	22.2	17.8	9.6	4.1	11.9	9.2	17		57	1	33	29	0.00155058
FALSE	High	Mascot (A8)	Unambiguous	[R].iTAHLVHELR.[R]	N-Term(TMT6plex)	1	NP_803421.1	NP_803421.1	3-ketoacyl-CoA thiolase, mitochondrial [Mus musculus]	0	3	0.8444	0	1	1	473.288	1417.85	1417.85	0.19	9e-05	HCD (High Energy Collision Dissociation)	MS2	66.829	46.4	55.5	56.5136	14498	LD-CS-180522_WilsonK_TD_Heart_TMT_F3.raw	F1.3	22.7	66.9	30.2	62	64.2	26.2	18.2	53.1	35.7	56.3		45	1	25	21	0.00430286
FALSE	High	Mascot (A8)	Unambiguous	[R].hVLATLGER.[L]	N-Term(TMT6plex)	1	NP_034989.1	NP_034989.1	myosin light chain 3 [Mus musculus]	0	3	0.8929	0	1	1	408.914	1224.73	1224.73	0.66	0.00027	HCD (High Energy Collision Dissociation)	MS2	66.7757	14.9	118	52.6192	13330	LD-CS-180522_WilsonK_TD_Heart_TMT_F2.raw	F1.2	7.1	17.5	9	17.1	24.6	13.5	8	14.4	11.7	17.3		28	1	18	14	0.0432058
FALSE	High	Mascot (A8)	Unambiguous	[K].sLEAEILQLQEELASSER.[A]	N-Term(TMT6plex)	4	XP_017170323.1	XP_017170323.1; XP_017170324.1; XP_006534552.1; NP_780469.1	PREDICTED: myosin-10 isoform X2 [Mus musculus]; PREDICTED: myosin-10 isoform X3 [Mus musculus]; PREDICTED: myosin-10 isoform X1 [Mus musculus]; myosin-10 [Mus musculus]	0	3	1	0	1	1	758.74	2274.21	2274.2	1.3	0.00099	HCD (High Energy Collision Dissociation)	MS2	66.699		126.369	95.4725	27118	LD-CS-180522_WilsonK_TD_Heart_TMT_F2.raw	F1.2												42	1	32	28	0.0373549
FALSE	High	Mascot (A8)	Unambiguous	[K].aVAQGNLSSADVQAAk.[N]	N-Term(TMT6plex); K16(TMT6plex)	1	NP_080175.1	NP_080175.1	cytochrome b-c1 complex subunit 2, mitochondrial precursor [Mus musculus]	0	3	1	0	1	1	663.378	1988.12	1988.12	0.88	0.00058	HCD (High Energy Collision Dissociation)	MS2	66.2242	36.5	118	60.1336	15818	LD-CS-180522_WilsonK_TD_Heart_TMT_F2.raw	F1.2	20.7	52.7	21.9	46.2	60.3	29.7	14.2	38.9	15.7	42.5		56	1	28	24	0.000771209
FALSE	High	Mascot (A8)	Unambiguous	[R].iHFGATGk.[L]	N-Term(TMT6plex); K8(TMT6plex)	5	XP_006518740.1; NP_001074719.1; XP_017171330.1	XP_006518740.1; NP_034985.2; NP_034986.1; NP_001074719.1; XP_017171330.1	PREDICTED: myosin-6 isoform X1 [Mus musculus]; myosin-4 [Mus musculus]; myosin-6 [Mus musculus]; myosin-13 [Mus musculus]; PREDICTED: myosin-7 isoform X1 [Mus musculus]	0	3	1	0	1	1	430.264	1288.78	1288.78	-0.17	-7e-05	HCD (High Energy Collision Dissociation)	MS2	66.0691	62.6	54.824	54.8175	13868	LD-CS-180522_WilsonK_TD_Heart_TMT_F3.raw	F1.3	21.9	86.8	31.6	90	89.9	47.7	30.6	63.3	34.1	92.5		24	3	22	18	0.298203
FALSE	High	Mascot (A8)	Unambiguous	[K].icQEVLPk.[I]	N-Term(TMT6plex); C2(Carbamidomethyl); K8(TMT6plex)	1	NP_032121.3	NP_032121.3	protein NipSnap homolog 2 [Mus musculus]	0	2	0.8214	0	1	1	722.934	1444.86	1444.86	0.76	0.00055	HCD (High Energy Collision Dissociation)	MS2	66.0248	107.2	55.5	70.8824	19631	LD-CS-180522_WilsonK_TD_Heart_TMT_F3.raw	F1.3	65	134.1	88	118.1	115.8	73	64.7	101.2	149.3	99.3		28	1	23	18	0.118748
FALSE	High	Mascot (A8)	Unambiguous	[K].sFLVWVNEEDHLR.[V]	N-Term(TMT6plex)	1	NP_031736.1	NP_031736.1	creatine kinase M-type [Mus musculus]	0	3	0.8824	0	1	1	624.999	1872.98	1872.98	0.65	0.00041	HCD (High Energy Collision Dissociation)	MS2	66.0076	18.7	55.5	84.8107	23519	LD-CS-180522_WilsonK_TD_Heart_TMT_F4.raw	F1.4	12	24.7	9.8	27.4	29.9	9.4	7.1	18.9	12.8	23.5		34	1	30	26	0.180811
FALSE	High	Mascot (A8)	Unambiguous	[K].dQLEPPEIDMk.[N]	N-Term(TMT6plex); K11(TMT6plex)	4	XP_017172628.1; NP_035782.3	XP_017172628.1; NP_035782.3; NP_082280.2; XP_011237740.1	PREDICTED: titin isoform X1 [Mus musculus]; titin isoform N2-A [Mus musculus]; titin isoform N2-B [Mus musculus]; PREDICTED: titin isoform X2 [Mus musculus]	0	3	0.9149	0	1	1	591.655	1772.95	1772.95	-0.06	-4e-05	HCD (High Energy Collision Dissociation)	MS2	65.9089	16.9	118	77.6125	21465	LD-CS-180522_WilsonK_TD_Heart_TMT_F2.raw	F1.2	7.6	31.4	9.8	19.9	25.4	12.1	6.3	18.1	11	16.8		47	2	29	25	0.00788635
FALSE	High	Mascot (A8)	Unambiguous	[K].lLVDSQLLQQLYQDSDDLk.[T]	N-Term(TMT6plex); K19(TMT6plex)	1	NP_035595.2	NP_035595.2	spectrin alpha chain, erythrocytic 1 [Mus musculus]	0	3	0.9767	0	1	1	898.167	2692.49	2692.48	2.11	0.00189	HCD (High Energy Collision Dissociation)	MS2	65.8878	53.6	118	95.5988	27530	LD-CS-180522_WilsonK_TD_Heart_TMT_F4.raw	F1.4	14.9	57.3	42.8	71.1	73.7	40.7	19.3	52.6	63.2	68.5		86	1	30	26	1.13222e-06
FALSE	High	Mascot (A8)	Unambiguous	[R].dSQDAGGFGPEDR.[L]	N-Term(TMT6plex)	12	NP_001157012.1	NP_035247.2; NP_958787.2; NP_958793.2; NP_958795.2; NP_958788.2; NP_958796.2; NP_958791.2; NP_958792.2; NP_001157675.1; NP_001157021.1; NP_001157012.1; NP_001157014.1	plectin isoform 1c [Mus musculus]; plectin isoform 1f [Mus musculus]; plectin isoform 1b [Mus musculus]; plectin isoform 1g [Mus musculus]; plectin isoform 1e [Mus musculus]; plectin isoform 1a [Mus musculus]; plectin isoform 1 [Mus musculus]; plectin isoform 1d [Mus musculus]; plectin isoform 1hij [Mus musculus]; plectin isoform 1b2alpha [Mus musculus]; plectin isoform 12alpha [Mus musculus]; pl…	0	3	1	0	1	1	527.245	1579.72	1579.72	0.35	0.00019	HCD (High Energy Collision Dissociation)	MS2	65.7223	20.9	118	45.9122	11092	LD-CS-180522_WilsonK_TD_Heart_TMT_F2.raw	F1.2	11.7	23.5	13.6	26.4	30.8	14.8	9.1	20.1	19.2	27		37	1	26	22	0.0420541
FALSE	High	Mascot (A8)	Unambiguous	[R].aLVPAAELLDSGVISHELYQQLQR.[G]	N-Term(TMT6plex)	12	NP_001157012.1	NP_035247.2; NP_958787.2; NP_958793.2; NP_958795.2; NP_958788.2; NP_958796.2; NP_958791.2; NP_958792.2; NP_001157675.1; NP_001157021.1; NP_001157012.1; NP_001157014.1	plectin isoform 1c [Mus musculus]; plectin isoform 1f [Mus musculus]; plectin isoform 1b [Mus musculus]; plectin isoform 1g [Mus musculus]; plectin isoform 1e [Mus musculus]; plectin isoform 1a [Mus musculus]; plectin isoform 1 [Mus musculus]; plectin isoform 1d [Mus musculus]; plectin isoform 1hij [Mus musculus]; plectin isoform 1b2alpha [Mus musculus]; plectin isoform 12alpha [Mus musculus]; pl…	0	3	1	0	1	1	960.535	2879.59	2879.58	2.56	0.00245	HCD (High Energy Collision Dissociation)	MS2	65.7133	35.9	118	92.0739	26292	LD-CS-180522_WilsonK_TD_Heart_TMT_F4.raw	F1.4	21.5	41.7	18.9	55.4	42.9	28.3	22.6	28	33.6	44.7		93	1	31	27	2.51987e-07
FALSE	High	Mascot (A8)	Unambiguous	[R].wEYENELSk.[V]	N-Term(TMT6plex); K9(TMT6plex)	1	NP_076331.2	NP_076331.2	desmoplakin [Mus musculus]	0	2	0.8837	0	1	1	828.44	1655.87	1655.87	2.57	0.00213	HCD (High Energy Collision Dissociation)	MS2	65.6219	95.6	61.024	76.5886	21989	LD-CS-180522_WilsonK_TD_Heart_TMT_F3.raw	F1.3	37.6	110.4	48.7	121	128.6	65.9	50.5	115.2	100.8	120.4		43	1	29	25	0.0145385
FALSE	High	Mascot (A8)	Unambiguous	[R].iAAFADAAVDPIDFPLAPAYAVPk.[V]	N-Term(TMT6plex); K24(TMT6plex)	1	NP_659033.1	NP_659033.1	acetyl-CoA acetyltransferase, mitochondrial precursor [Mus musculus]	0	4	0.9773	0	1	1	726.16	2901.62	2901.62	-0.1	-7e-05	HCD (High Energy Collision Dissociation)	MS2	65.5641	24.5	118	94.9117	27292	LD-CS-180522_WilsonK_TD_Heart_TMT_F4.raw	F1.4	12.1	29.1	12.6	57.8	27.5	15.5	18.4	16.9	14.7	25.3		44	1	30	26	0.0184825
FALSE	High	Mascot (A8)	Unambiguous	[K].eDLQkPVLDLk.[L]	N-Term(TMT6plex); K5(TMT6plex); K11(TMT6plex)	4	XP_017172628.1; NP_035782.3	XP_017172628.1; NP_035782.3; NP_082280.2; XP_011237740.1	PREDICTED: titin isoform X1 [Mus musculus]; titin isoform N2-A [Mus musculus]; titin isoform N2-B [Mus musculus]; PREDICTED: titin isoform X2 [Mus musculus]	0	3	1	0	1	1	662.413	1985.23	1985.22	0.04	3e-05	HCD (High Energy Collision Dissociation)	MS2	65.5133	104	25.825	76.1402	19959	LD-CS-180522_WilsonK_TD_Heart_TMT_F4.raw	F1.4	34.1	152.2	53.7	133.3	169.4	81.2	28.3	108.4	59.7	156.6		21	2	20	16	0.404759
FALSE	High	Mascot (A8)	Unambiguous	[R].eQLEEEEEAk.[R]	N-Term(TMT6plex); K10(TMT6plex)	1	NP_071855.2	NP_071855.2	myosin-9 [Mus musculus]	0	3	0.8409	0	1	1	564.63	1691.87	1691.87	0.33	0.00019	HCD (High Energy Collision Dissociation)	MS2	65.4195	39.8	125.563	55.4753	14266	LD-CS-180522_WilsonK_TD_Heart_TMT_F2.raw	F1.2	14.2	40.8	29.2	38.2	64.1	24.1	23.9	49	49	41.7		44	1	28	24	0.0109036
FALSE	High	Mascot (A8)	Unambiguous	[R].lLQDSVDFSLADAINTEFk.[N]	N-Term(TMT6plex); K19(TMT6plex)	1	NP_035831.2	NP_035831.2	vimentin [Mus musculus]	0	3	1	0	1	1	862.137	2584.4	2584.39	1.69	0.00146	HCD (High Energy Collision Dissociation)	MS2	65.3294	11.8	118	115.459	32309	LD-CS-180522_WilsonK_TD_Heart_TMT_F4.raw	F1.4	7	13.1	10.1	14.6	14.8	8.9	5.2	12.7	7.4	17.1		64	1	32	28	0.000304959
FALSE	High	Mascot (A8)	Unambiguous	[R].qSVEADInGLR.[R]	N-Term(TMT6plex); N8(Deamidated)	3	XP_011247070.1; NP_034792.1	XP_011247070.1; NP_034792.1; NP_034790.2	PREDICTED: keratin, type I cytoskeletal 10 isoform X1 [Mus musculus]; keratin, type I cytoskeletal 13 isoform 1 [Mus musculus]; keratin, type I cytoskeletal 10 [Mus musculus]	0	2	0.9	0	1	1	716.387	1431.77	1431.76	1.53	0.0011	HCD (High Energy Collision Dissociation)	MS2	65.1221	36.7	118	59.7002	15673	LD-CS-180522_WilsonK_TD_Heart_TMT_F2.raw	F1.2	15.8	40.8	19.4	36.5	60.6	27.1	34.9	35.2	31.3	43.5		70	2	25	21	1.35401e-05
FALSE	High	Mascot (A8)	Unambiguous	[K].qTALAELVk.[H]	N-Term(TMT6plex); K9(TMT6plex)	1	NP_033784.2	NP_033784.2	serum albumin preproprotein [Mus musculus]	0	2	1	0	1	1	715.953	1430.9	1430.9	0.22	0.00016	HCD (High Energy Collision Dissociation)	MS2	64.8226	12.4	118	79.4195	21613	LD-CS-180522_WilsonK_TD_Heart_TMT_F1.raw	F1.1	4.1	23.6	7.8	14.2	16.1	8.8	6.4	8.6	8.3	18.7		21	1	19	15	0.266507
FALSE	High	Mascot (A8)	Unambiguous	[K].gTWGVVSAGSSk.[L]	N-Term(TMT6plex); K12(TMT6plex)	4	XP_017172628.1; NP_035782.3	XP_017172628.1; NP_035782.3; NP_082280.2; XP_011237740.1	PREDICTED: titin isoform X1 [Mus musculus]; titin isoform N2-A [Mus musculus]; titin isoform N2-B [Mus musculus]; PREDICTED: titin isoform X2 [Mus musculus]	0	3	0.8857	0	1	1	531.971	1593.9	1593.9	-0.55	-0.00029	HCD (High Energy Collision Dissociation)	MS2	64.4087	41	55.5	69.8827	17404	LD-CS-180522_WilsonK_TD_Heart_TMT_F4.raw	F1.4	17.1	62.2	19.5	55	66.6	28.3	13.6	37.6	28.4	57.3		35	2	27	23	0.07295
FALSE	High	Mascot (A8)	Unambiguous	[R].mVLAAAGGVEHQQLLDLAQk.[H]	N-Term(TMT6plex); K20(TMT6plex)	1	NP_079683.2	NP_079683.2	cytochrome b-c1 complex subunit 1, mitochondrial precursor [Mus musculus]	0	3	1	0	1	1	850.823	2550.45	2550.45	2.53	0.00215	HCD (High Energy Collision Dissociation)	MS2	64.3943	77.1	60.015	82.0282	22393	LD-CS-180522_WilsonK_TD_Heart_TMT_F4.raw	F1.4	28.6	51.4	28.8	81	52.9	23.6	34.3	88.7	258.2	83.3		34	1	28	24	0.120251
FALSE	High	Mascot (A8)	Unambiguous	[K].eATLQFEEPEGVFPGASSAAqVSPVTIkPLITLTAEPk.[G]	N-Term(TMT6plex); Q21(Deamidated); K28(TMT6plex); K38(TMT6plex)	3	XP_017172628.1	XP_017172628.1; NP_082280.2; XP_011237740.1	PREDICTED: titin isoform X1 [Mus musculus]; titin isoform N2-B [Mus musculus]; PREDICTED: titin isoform X2 [Mus musculus]	0	4	0.1	0	1	1	1161.15	4641.57	4641.55	3.51	0.00408	HCD (High Energy Collision Dissociation)	MS2	64.3821	30.4	55.5	89.3455	25268	LD-CS-180522_WilsonK_TD_Heart_TMT_F4.raw	F1.4	10.8	51.4	17	39.9	49.3	22.2	6.3	32.3	22	34.2		40	1	32	28	0.0689462
FALSE	High	Mascot (A8)	Unambiguous	[K].aADPIDPPGPPAk.[I]	N-Term(TMT6plex); K13(TMT6plex)	4	XP_017172628.1; NP_035782.3	XP_017172628.1; NP_035782.3; NP_082280.2; XP_011237740.1	PREDICTED: titin isoform X1 [Mus musculus]; titin isoform N2-A [Mus musculus]; titin isoform N2-B [Mus musculus]; PREDICTED: titin isoform X2 [Mus musculus]	0	3	1	0	1	1	568.663	1703.97	1703.97	0.64	0.00037	HCD (High Energy Collision Dissociation)	MS2	64.0406	35.6	118	64.1118	17105	LD-CS-180522_WilsonK_TD_Heart_TMT_F2.raw	F1.2	12.4	48.3	19.3	44.6	64.9	27.1	7.2	39.2	24.4	46.8		31	2	26	22	0.140237
FALSE	High	Mascot (A8)	Unambiguous	[K].nHEAQIQDMR.[Q]	N-Term(TMT6plex)	4	XP_017170323.1	XP_017170323.1; XP_017170324.1; XP_006534552.1; NP_780469.1	PREDICTED: myosin-10 isoform X2 [Mus musculus]; PREDICTED: myosin-10 isoform X3 [Mus musculus]; PREDICTED: myosin-10 isoform X1 [Mus musculus]; myosin-10 [Mus musculus]	0	3	0.902	0	1	1	490.916	1470.73	1470.73	1.84	0.0009	HCD (High Energy Collision Dissociation)	MS2	63.8087	0.3	118	31.3843	6253	LD-CS-180522_WilsonK_TD_Heart_TMT_F2.raw	F1.2										2.7		51	1	27	23	0.0018138
FALSE	High	Mascot (A8)	Unambiguous	[K].lEGDHQLIQEALVFDNk.[H]	N-Term(TMT6plex); K17(TMT6plex)	2	NP_150371.4	NP_150371.4; XP_011242565.1	alpha-actinin-2 [Mus musculus]; PREDICTED: alpha-actinin-2 isoform X1 [Mus musculus]	0	3	1	0	1	1	809.782	2427.33	2427.33	0.78	0.00063	HCD (High Energy Collision Dissociation)	MS2	63.6106	15.5	118	85.0444	23903	LD-CS-180522_WilsonK_TD_Heart_TMT_F2.raw	F1.2	3	23.3	10.8	18	32.2	6	1.1	23.7	8.8	18.8		45	1	31	27	0.0167068
FALSE	High	Mascot (A8)	Unambiguous	[K].aQMQEAMTQEVSDVFSDTTTPIk.[L]	N-Term(TMT6plex); K23(TMT6plex)	2	XP_006518985.1	NP_033528.3; XP_006518985.1	vinculin [Mus musculus]; PREDICTED: vinculin isoform X1 [Mus musculus]	0	3	1	0	1	1	1005.84	3015.5	3015.51	-0.66	-0.00067	HCD (High Energy Collision Dissociation)	MS2	63.147	15.6	118	90.2142	27113	LD-CS-180522_WilsonK_TD_Heart_TMT_F3.raw	F1.3	9.3	20.6	7.4	22.7	25.2	9.7	7.2	12.2	12.2	20.3		59	1	37	33	0.002622
FALSE	High	Mascot (A8)	Unambiguous	[R].iLQEGVDPk.[K]	N-Term(TMT6plex); K9(TMT6plex)	1	NP_849209.1	NP_849209.1	trifunctional enzyme subunit alpha, mitochondrial precursor [Mus musculus]	0	3	0.9811	0	1	1	486.298	1456.88	1456.88	0.49	0.00024	HCD (High Energy Collision Dissociation)	MS2	63.1028	19.7	118	71.7508	19520	LD-CS-180522_WilsonK_TD_Heart_TMT_F2.raw	F1.2	7.4	25	13.1	27.3	27.6	17.3	9.9	19.2	12	26.1		53	1	20	16	0.000258044
FALSE	High	Mascot (A8)	Unambiguous	[R].qAVTNPNNTFYATk.[R]	N-Term(TMT6plex); K14(TMT6plex)	1	NP_034611.2	NP_034611.2	stress-70 protein, mitochondrial [Mus musculus]	0	3	1	0	1	1	676.371	2027.1	2027.1	0.43	0.00029	HCD (High Energy Collision Dissociation)	MS2	62.9361	60.3	55.5	64.8726	15565	LD-CS-180522_WilsonK_TD_Heart_TMT_F4.raw	F1.4	39.1	54.6	54.1	51.9	70.6	24.7	84.1	63	67.4	58.1		46	1	30	26	0.0130744
FALSE	High	Mascot (A8)	Unambiguous	[K].qNVVPTVVAVGGDVDMDVLTk.[I]	N-Term(TMT6plex); K21(TMT6plex)	1	NP_666119.1	NP_666119.1	collagen alpha-2(VI) chain isoform 1 precursor [Mus musculus]	0	3	1	0	1	1	872.158	2614.46	2614.45	2.29	0.00199	HCD (High Energy Collision Dissociation)	MS2	62.6885	48.1	55.5	86.5063	24161	LD-CS-180522_WilsonK_TD_Heart_TMT_F4.raw	F1.4	23.6	44.6	39.1	77.5	63.2	30.5	27.7	40.9	40.7	64.4		60	1	30	26	0.000454283
FALSE	High	Mascot (A8)	Unambiguous	[K].dLMPHDLAR.[A]	N-Term(TMT6plex)	1	XP_017176317.1	XP_017176317.1	PREDICTED: trifunctional enzyme subunit beta, mitochondrial isoform X1 [Mus musculus]	0	3	0.625	0	1	1	432.903	1296.69	1296.69	-0.04	-2e-05	HCD (High Energy Collision Dissociation)	MS2	62.5519	28.5	46.579	57.827	15014	LD-CS-180522_WilsonK_TD_Heart_TMT_F3.raw	F1.3	15.4	43.3	13.1	40.9	44.5	16.2	12.9	30.1	17.3	33.4		32	1	25	21	0.0851026
FALSE	High	Mascot (A8)	Unambiguous	[K].nHEAQIQDMR.[Q]	N-Term(TMT6plex)	4	XP_017170323.1	XP_017170323.1; XP_017170324.1; XP_006534552.1; NP_780469.1	PREDICTED: myosin-10 isoform X2 [Mus musculus]; PREDICTED: myosin-10 isoform X3 [Mus musculus]; PREDICTED: myosin-10 isoform X1 [Mus musculus]; myosin-10 [Mus musculus]	0	3	0.9697	0	1	1	490.916	1470.73	1470.73	0.47	0.00023	HCD (High Energy Collision Dissociation)	MS2	62.3343	1.3	118	31.8733	6403	LD-CS-180522_WilsonK_TD_Heart_TMT_F2.raw	F1.2				3.8		1.8		1.7	2.3	2.5		33	1	27	22	0.0977437
FALSE	High	Mascot (A8)	Unambiguous	[K].aAAVPVEFk.[E]	N-Term(TMT6plex); K9(TMT6plex)	2	NP_570954.1	NP_570954.1; XP_006498887.1	isocitrate dehydrogenase [NAD] subunit beta, mitochondrial [Mus musculus]; PREDICTED: isocitrate dehydrogenase [NAD] subunit beta, mitochondrial isoform X1 [Mus musculus]	0	2	0.8148	0	1	1	695.429	1389.85	1389.85	0.11	7e-05	HCD (High Energy Collision Dissociation)	MS2	62.1666	194.1	35.769	73.8776	20861	LD-CS-180522_WilsonK_TD_Heart_TMT_F3.raw	F1.3	75.2	270	114.3	236.4	310.3	150.9	85.2	230.9	125.1	223.7		54	1	25	21	0.000533666
FALSE	High	Mascot (A8)	Unambiguous	[R].acLISMGYDLGEAEFAR.[I]	N-Term(TMT6plex); C2(Carbamidomethyl)	2	NP_150371.4	NP_150371.4; XP_011242565.1	alpha-actinin-2 [Mus musculus]; PREDICTED: alpha-actinin-2 isoform X1 [Mus musculus]	0	3	1	0	1	1	711.35	2132.04	2132.04	-0.09	-6e-05	HCD (High Energy Collision Dissociation)	MS2	62.0915	14.6	89.1	89.0016	26695	LD-CS-180522_WilsonK_TD_Heart_TMT_F3.raw	F1.3	5	19.3	9.6	15.6	16.7	11.3	9	19.3	9.8	21.2		75	1	32	28	1.99639e-05
FALSE	High	Mascot (A8)	Unambiguous	[K].lMATLFSTYASADTGDSGk.[G]	N-Term(TMT6plex); K19(TMT6plex)	2	XP_006518740.1	XP_006518740.1; NP_034986.1	PREDICTED: myosin-6 isoform X1 [Mus musculus]; myosin-6 [Mus musculus]	0	3	0.973	0	1	1	798.747	2394.23	2394.23	-0.31	-0.00025	HCD (High Energy Collision Dissociation)	MS2	61.9552	42.6	118	92.9652	26612	LD-CS-180522_WilsonK_TD_Heart_TMT_F4.raw	F1.4	18	42.4	24.2	57.4	59.8	39.8	31.4	35	35.1	57.4		37	1	33	29	0.169778
FALSE	High	Mascot (A8)	Unambiguous	[K].dVVFLIDGSEGVR.[S]	N-Term(TMT6plex)	2	NP_001229938.1	NP_001229937.1; NP_001229938.1	collagen alpha-3(VI) chain isoform 1 precursor [Mus musculus]; collagen alpha-3(VI) chain isoform 2 precursor [Mus musculus]	0	3	0.8718	0	1	1	545.637	1634.9	1634.9	1.2	0.00066	HCD (High Energy Collision Dissociation)	MS2	61.8785	13.5	100.502	84.7594	25163	LD-CS-180522_WilsonK_TD_Heart_TMT_F3.raw	F1.3	7.4	20.8	8.6	14.6	16.6	11.1	10.3	8.1	10.3	19.2		39	1	28	24	0.0311964
FALSE	High	Mascot (A8)	Unambiguous	[K].nLQEEISDLTEQLGEGGk.[N]	N-Term(TMT6plex); N1(Deamidated); K18(TMT6plex)	2	XP_006518740.1	XP_006518740.1; NP_034986.1	PREDICTED: myosin-6 isoform X1 [Mus musculus]; myosin-6 [Mus musculus]	0	3	0.1091	0	1	1	807.094	2419.27	2419.26	2.66	0.00215	HCD (High Energy Collision Dissociation)	MS2	61.7246	3.8	282.057	93.1554	26479	LD-CS-180522_WilsonK_TD_Heart_TMT_F2.raw	F1.2		5.5	1.9	4.6	5.6	3.3		5.5	2.4	7.1		55	1	33	29	0.00271064
FALSE	High	Mascot (A8)	Unambiguous	[K].eETEEENVEQEENQEAk.[V]	N-Term(TMT6plex); K17(TMT6plex)	3	XP_006497619.1	XP_006497619.1; XP_006497620.1; XP_011237292.1	PREDICTED: nebulette isoform X1 [Mus musculus]; PREDICTED: nebulette isoform X2 [Mus musculus]; PREDICTED: nebulette isoform X3 [Mus musculus]	0	3	0.9302	0	1	1	841.4	2522.19	2522.18	2.75	0.00231	HCD (High Energy Collision Dissociation)	MS2	61.7221	0.7	118	53.5866	13594	LD-CS-180522_WilsonK_TD_Heart_TMT_F1.raw	F1.1	1.9			2.9	2.3							43	1	34	30	0.0561822
FALSE	High	Mascot (A8)	Unambiguous	[K].sLNPELGTDADkEQWk.[E]	N-Term(TMT6plex); K12(TMT6plex); K16(TMT6plex)	2	NP_001129541.2	NP_001129541.2; NP_034829.1	L-lactate dehydrogenase A chain isoform 2 [Mus musculus]; L-lactate dehydrogenase A chain isoform 1 [Mus musculus]	1	3	1	0	1	1	840.129	2518.37	2518.38	-0.87	-0.00073	HCD (High Energy Collision Dissociation)	MS2	61.7135	131.4	55.5	73.9986	19052	LD-CS-180522_WilsonK_TD_Heart_TMT_F4.raw	F1.4	51.9	152	78.9	193.7	186.4	85.3	78.6	142.2	103.6	162.1		46	1	31	27	0.0139254
FALSE	High	Mascot (A8)	Unambiguous	[K].kTLEDEAk.[T]	N-Term(TMT6plex); K1(TMT6plex); K8(TMT6plex)	1	NP_071855.2	NP_071855.2	myosin-9 [Mus musculus]	1	3	0.9091	0	1	1	540.997	1620.98	1620.98	-0.21	-0.00011	HCD (High Energy Collision Dissociation)	MS2	61.6164	137.9	55.5	47.3932	11358	LD-CS-180522_WilsonK_TD_Heart_TMT_F3.raw	F1.3	43.1	121.3	68.6	179.6	209.3	45.9	70.2	160.7	252	149.4		33	1	23	19	0.0443012
FALSE	High	Mascot (A8)	Unambiguous	[K].aLDPLHPPGPPk.[D]	N-Term(TMT6plex); K12(TMT6plex)	4	XP_017172628.1; NP_035782.3	XP_017172628.1; NP_035782.3; NP_082280.2; XP_011237740.1	PREDICTED: titin isoform X1 [Mus musculus]; titin isoform N2-A [Mus musculus]; titin isoform N2-B [Mus musculus]; PREDICTED: titin isoform X2 [Mus musculus]	0	3	1	0	1	1	566.343	1697.02	1697.02	0.32	0.00018	HCD (High Energy Collision Dissociation)	MS2	61.5586	50.5	31.217	68.9437	17059	LD-CS-180522_WilsonK_TD_Heart_TMT_F4.raw	F1.4	30.6	65.9	34.9	58.9	70.3	41.7	30.2	55.4	37.3	48.6		33	2	23	19	0.0410414
FALSE	High	Mascot (A8)	Unambiguous	[K].dFYELEPHk.[F]	N-Term(TMT6plex); K9(TMT6plex)	1	NP_035354.1	NP_035354.1	glycogen phosphorylase, muscle form [Mus musculus]	0	3	1	0	1	1	545.964	1635.88	1635.88	0.14	8e-05	HCD (High Energy Collision Dissociation)	MS2	61.5153	31.4	55.5	73.8441	20848	LD-CS-180522_WilsonK_TD_Heart_TMT_F3.raw	F1.3	12.5	36.9	18	40	46.9	21.3	19.9	36.6	29.4	33.4		32	1	28	24	0.175921
FALSE	High	Mascot (A8)	Unambiguous	[K].qLITFTQELQDVVAk.[E]	N-Term(TMT6plex); K15(TMT6plex)	4	XP_017172628.1; NP_035782.3	XP_017172628.1; NP_035782.3; NP_082280.2; XP_011237740.1	PREDICTED: titin isoform X1 [Mus musculus]; titin isoform N2-A [Mus musculus]; titin isoform N2-B [Mus musculus]; PREDICTED: titin isoform X2 [Mus musculus]	0	3	0.9853	0	1	1	731.097	2191.28	2191.27	1.25	0.00091	HCD (High Energy Collision Dissociation)	MS2	61.4456	94.1	94.751	93.0569	28077	LD-CS-180522_WilsonK_TD_Heart_TMT_F3.raw	F1.3	26.1	162.8	38.9	115.6	156.7	58.9	12.5	82.2	54.1	177.6		68	2	26	22	2.75245e-05
FALSE	High	Mascot (A8)	Unambiguous	[R].nHFVPEAGSR.[L]	N-Term(TMT6plex); N1(Deamidated)	2	NP_001229938.1	NP_001229937.1; NP_001229938.1	collagen alpha-3(VI) chain isoform 1 precursor [Mus musculus]; collagen alpha-3(VI) chain isoform 2 precursor [Mus musculus]	0	3	0.9394	0	1	1	448.569	1343.69	1343.69	0.61	0.00027	HCD (High Energy Collision Dissociation)	MS2	61.3713	11.9	118	40.8566	9395	LD-CS-180522_WilsonK_TD_Heart_TMT_F2.raw	F1.2	8.4	9.2	11	12.2	12.2	14.5	6.7	7.8	11.3	19		33	1	25	21	0.0723886
FALSE	High	Mascot (A8)	Unambiguous	[K].lPnGLVIASLENYAPLSR.[I]	N-Term(TMT6plex); N3(Deamidated)	1	NP_080175.1	NP_080175.1	cytochrome b-c1 complex subunit 2, mitochondrial precursor [Mus musculus]	0	3	0.5333	0	1	1	719.743	2157.22	2157.21	1.93	0.00139	HCD (High Energy Collision Dissociation)	MS2	61.1267	9.3	118	92.6703	27947	LD-CS-180522_WilsonK_TD_Heart_TMT_F3.raw	F1.3	6.5	13.3	6.2	12.2	11.7	8.1	7.2	6.1	6.5	9.4		60	1	28	24	0.000340533
FALSE	High	Mascot (A8)	Unambiguous	[K].vLDRPGPPEGPVAISGVTAEk.[C]	N-Term(TMT6plex); K21(TMT6plex)	4	XP_017172628.1; NP_035782.3	XP_017172628.1; NP_035782.3; NP_082280.2; XP_011237740.1	PREDICTED: titin isoform X1 [Mus musculus]; titin isoform N2-A [Mus musculus]; titin isoform N2-B [Mus musculus]; PREDICTED: titin isoform X2 [Mus musculus]	0	3	0.98	0	1	1	849.823	2547.46	2547.45	0.35	0.00029	HCD (High Energy Collision Dissociation)	MS2	61.11	141.6	88.455	74.1598	19119	LD-CS-180522_WilsonK_TD_Heart_TMT_F4.raw	F1.4	56	213.9	72.6	210.8	226.3	103.4	39.5	131.4	94.4	181		50	2	28	24	0.00294958
FALSE	High	Mascot (A8)	Unambiguous	[K].gQHLPVSAPPk.[I]	N-Term(TMT6plex); K11(TMT6plex)	4	XP_017172628.1; NP_035782.3	XP_017172628.1; NP_035782.3; NP_082280.2; XP_011237740.1	PREDICTED: titin isoform X1 [Mus musculus]; titin isoform N2-A [Mus musculus]; titin isoform N2-B [Mus musculus]; PREDICTED: titin isoform X2 [Mus musculus]	0	3	1	0	1	1	530.325	1588.96	1588.96	1.63	0.00086	HCD (High Energy Collision Dissociation)	MS2	60.9146	34.2	118	50.4638	10907	LD-CS-180522_WilsonK_TD_Heart_TMT_F4.raw	F1.4	16.6	31	23	33.2	48.6	15.4	32.5	37.9	29	55.3		36	2	24	20	0.0245644
FALSE	High	Mascot (A8)	Unambiguous	[R].vAVVQYSGQGQQQPGR.[A]	N-Term(TMT6plex)	1	NP_034063.1	NP_034063.1	collagen alpha-1(VI) chain precursor [Mus musculus]	0	3	1	0	1	1	644.349	1931.03	1931.03	2.02	0.0013	HCD (High Energy Collision Dissociation)	MS2	60.9058	18.1	52.168	51.2472	12727	LD-CS-180522_WilsonK_TD_Heart_TMT_F3.raw	F1.3	8.3	19	12.9	22.3	23.8	14.8	10.5	17.7	14.1	27.1		84	1	30	26	1.76722e-06
FALSE	High	Mascot (A8)	Unambiguous	[K].dSVLLVWEPPIIDGGAk.[V]	N-Term(TMT6plex); K17(TMT6plex)	4	XP_017172628.1; NP_035782.3	XP_017172628.1; NP_035782.3; NP_082280.2; XP_011237740.1	PREDICTED: titin isoform X1 [Mus musculus]; titin isoform N2-A [Mus musculus]; titin isoform N2-B [Mus musculus]; PREDICTED: titin isoform X2 [Mus musculus]	0	3	1	0	1	1	756.441	2267.31	2267.31	0.87	0.00065	HCD (High Energy Collision Dissociation)	MS2	60.8424	1.1	118	92.3102	26218	LD-CS-180522_WilsonK_TD_Heart_TMT_F2.raw	F1.2			2.4	4.2	2.2					2		52	2	27	23	0.0012687
FALSE	High	Mascot (A8)	Unambiguous	[K].kEVGVSISGSTVR.[E]	N-Term(TMT6plex); K1(TMT6plex)	4	XP_017172628.1; NP_035782.3	XP_017172628.1; NP_035782.3; NP_082280.2; XP_011237740.1	PREDICTED: titin isoform X1 [Mus musculus]; titin isoform N2-A [Mus musculus]; titin isoform N2-B [Mus musculus]; PREDICTED: titin isoform X2 [Mus musculus]	1	3	1	0	1	1	593.025	1777.06	1777.06	1.11	0.00066	HCD (High Energy Collision Dissociation)	MS2	60.6774	53.4	121.511	55.4842	12407	LD-CS-180522_WilsonK_TD_Heart_TMT_F4.raw	F1.4	20.2	84.9	27.4	65.8	84.3	28.9	19.7	52.7	42.5	75.3		38	2	25	21	0.0210006
FALSE	High	Mascot (A8)	Unambiguous	[K].lIGIEVPHk.[L]	N-Term(TMT6plex); K9(TMT6plex)	6	XP_006521750.1	XP_017172333.1; XP_006521750.1; NP_001334091.1; XP_006521751.1; NP_780556.2; XP_017172335.1	PREDICTED: sarcalumenin isoform X3 [Mus musculus]; PREDICTED: sarcalumenin isoform X1 [Mus musculus]; sarcalumenin isoform 2 precursor [Mus musculus]; PREDICTED: sarcalumenin isoform X2 [Mus musculus]; sarcalumenin isoform 1 precursor [Mus musculus]; PREDICTED: sarcalumenin isoform X5 [Mus musculus]	0	3	0.9	0	1	1	488.65	1463.94	1463.94	0.35	0.00017	HCD (High Energy Collision Dissociation)	MS2	60.5583	42.3	44.718	76.1669	19971	LD-CS-180522_WilsonK_TD_Heart_TMT_F4.raw	F1.4	14.5	51.3	24.1	65.9	69.9	21.3	16.9	43.2	34	56		40	1	18	14	0.00255686
FALSE	High	Mascot (A8)	Unambiguous	[R].aTNQGGSVSGTASLEVEVPAk.[I]	N-Term(TMT6plex); K21(TMT6plex)	4	XP_017172628.1; NP_035782.3	XP_017172628.1; NP_035782.3; NP_082280.2; XP_011237740.1	PREDICTED: titin isoform X1 [Mus musculus]; titin isoform N2-A [Mus musculus]; titin isoform N2-B [Mus musculus]; PREDICTED: titin isoform X2 [Mus musculus]	0	3	1	0	1	1	820.786	2460.34	2460.33	3.24	0.00265	HCD (High Energy Collision Dissociation)	MS2	60.5031	38.2	88.874	73.2013	20581	LD-CS-180522_WilsonK_TD_Heart_TMT_F3.raw	F1.3	18.3	48.1	19.1	49.9	59.4	28.8	19.2	33.9	31.9	50.5		56	2	31	27	0.00134711
FALSE	High	Mascot (A8)	Unambiguous	[K].dLMPHDLAR.[A]	N-Term(TMT6plex)	1	XP_017176317.1	XP_017176317.1	PREDICTED: trifunctional enzyme subunit beta, mitochondrial isoform X1 [Mus musculus]	0	3	0.5172	0	1	1	432.903	1296.69	1296.69	0.81	0.00035	HCD (High Energy Collision Dissociation)	MS2	60.4815	6.4	436.012	61.9351	16262	LD-CS-180522_WilsonK_TD_Heart_TMT_F1.raw	F1.1	3	9.4	4.2	9.5	9.7	3.5	5.3	6.7	2.5	6.1		29	1	25	21	0.159158
FALSE	High	Mascot (A8)	Unambiguous	[K].rQLEEAEEESQR.[I]	N-Term(TMT6plex)	5	NP_001155247.1	NP_038635.2; XP_006521908.1; XP_006521906.1; XP_006521907.1; NP_001155247.1	myosin-11 isoform 1 [Mus musculus]; PREDICTED: myosin-11 isoform X3 [Mus musculus]; PREDICTED: myosin-11 isoform X1 [Mus musculus]; PREDICTED: myosin-11 isoform X2 [Mus musculus]; myosin-11 isoform 2 [Mus musculus]	1	3	0.9038	0	1	1	578.294	1732.87	1732.87	0.55	0.00032	HCD (High Energy Collision Dissociation)	MS2	60.4423	7.7	118	44.9944	10808	LD-CS-180522_WilsonK_TD_Heart_TMT_F1.raw	F1.1	2	8.8	5.9	10.6	9	7.1	2.1	5.9	11.2	10.1		52	1	29	25	0.00251953
FALSE	High	Mascot (A8)	Unambiguous	[R].sRLELLELk.[L]	N-Term(TMT6plex); K9(TMT6plex)	2	XP_017175847.1	XP_017175847.1; XP_006503358.1	PREDICTED: SH3 domain-containing protein 21 isoform X1 [Mus musculus]; PREDICTED: SH3 domain-containing protein 21 isoform X2 [Mus musculus]	1	3	0.8438	0	1	1	520.336	1558.99	1558.99	0.01	0	HCD (High Energy Collision Dissociation)	MS2	60.2649	82.3	118	79.8495	22192	LD-CS-180522_WilsonK_TD_Heart_TMT_F2.raw	F1.2	72.3	71.3	82.3	83.1	79.6	72.1	78.4	79.5	76.7	78		32	1	20	16	0.0280184
FALSE	High	Mascot (A8)	Unambiguous	[R].kVQHELDEAEER.[A]	N-Term(TMT6plex); K1(TMT6plex)	3	XP_006518740.1; XP_017171330.1	XP_006518740.1; NP_034986.1; XP_017171330.1	PREDICTED: myosin-6 isoform X1 [Mus musculus]; myosin-6 [Mus musculus]; PREDICTED: myosin-7 isoform X1 [Mus musculus]	1	3	0.9375	0	1	1	647.687	1941.05	1941.04	1	0.00065	HCD (High Energy Collision Dissociation)	MS2	60.2465	28.8	118	46.356	11241	LD-CS-180522_WilsonK_TD_Heart_TMT_F2.raw	F1.2	13.3	43.3	8.9	44.1	35.7	24.6	12.9	42.1	14.1	31.2		32	2	30	26	0.24437
FALSE	High	Mascot (A8)	Unambiguous	[R].sRLELLELk.[L]	N-Term(TMT6plex); K9(TMT6plex)	2	XP_017175847.1	XP_017175847.1; XP_006503358.1	PREDICTED: SH3 domain-containing protein 21 isoform X1 [Mus musculus]; PREDICTED: SH3 domain-containing protein 21 isoform X2 [Mus musculus]	1	3	1	0	1	1	520.337	1559	1558.99	2	0.00104	HCD (High Energy Collision Dissociation)	MS2	60.1953	4.6	123.246	101.007	30627	LD-CS-180522_WilsonK_TD_Heart_TMT_F3.raw	F1.3	4.6	5.8	4.6	3	4.5	1.9	3.8	5.4	5.5	4.1		26	1	18	14	0.0730073
FALSE	High	Mascot (A8)	Selected	[R].aQINHNIAMQnGR.[V]	N-Term(TMT6plex); N11(Deamidated)	2	NP_067478.1	XP_006501891.1; NP_067478.1	PREDICTED: myozenin-2 isoform X1 [Mus musculus]; myozenin-2 [Mus musculus]	0	3	0.3137	0	1	1	566.297	1696.88	1696.88	0.71	0.0004	HCD (High Energy Collision Dissociation)	MS2	60.1952	20.4	63.029	41.7443	9342	LD-CS-180522_WilsonK_TD_Heart_TMT_F3.raw	F1.3	7.7	24.5	8.8	30.1	34.5	11.8	9.4	27.3	12.5	24.4		51	1	29	25	0.0025898
FALSE	High	Mascot (A8)	Selected	[R].aQINHNIAmQnGR.[V]	N-Term(TMT6plex); M9(Oxidation); N11(Deamidated)	2	NP_067478.1	XP_006501891.1; NP_067478.1	PREDICTED: myozenin-2 isoform X1 [Mus musculus]; myozenin-2 [Mus musculus]	0	3	0.5806	0	1	1	571.629	1712.87	1712.87	1.5	0.00085	HCD (High Energy Collision Dissociation)	MS2	60.0884	1.7	118	33.5692	7025	LD-CS-180522_WilsonK_TD_Heart_TMT_F1.raw	F1.1		3.6		3.2	4.2			5.6				31	1	29	25	0.318013
FALSE	High	Mascot (A8)	Unambiguous	[R].tTPSVVAFTADGER.[L]	N-Term(TMT6plex)	1	NP_034611.2	NP_034611.2	stress-70 protein, mitochondrial [Mus musculus]	0	3	1	0	1	1	560.632	1679.88	1679.88	0.24	0.00014	HCD (High Energy Collision Dissociation)	MS2	59.9993	9.1	101.221	73.3249	20043	LD-CS-180522_WilsonK_TD_Heart_TMT_F2.raw	F1.2	6.4	9.4	7.2	7.3	10.7	5.2	12.4	8.7	8	9.8		46	1	28	24	0.0075544
FALSE	High	Mascot (A8)	Unambiguous	[R].gSATLMWDAPLLDGGAR.[I]	N-Term(TMT6plex)	4	XP_017172628.1; NP_035782.3	XP_017172628.1; NP_035782.3; NP_082280.2; XP_011237740.1	PREDICTED: titin isoform X1 [Mus musculus]; titin isoform N2-A [Mus musculus]; titin isoform N2-B [Mus musculus]; PREDICTED: titin isoform X2 [Mus musculus]	0	3	0.9375	0	1	1	654.01	1960.02	1960.02	0.13	8e-05	HCD (High Energy Collision Dissociation)	MS2	59.9759	19.4	118	86.9327	25974	LD-CS-180522_WilsonK_TD_Heart_TMT_F3.raw	F1.3	9.7	29.9	9.7	25.4	39.7	13	4.7	17.6	9.6	22.2		48	2	31	26	0.00739996
FALSE	High	Mascot (A8)	Unambiguous	[K].eDQVmQQNPPk.[F]	N-Term(TMT6plex); M5(Oxidation); K11(TMT6plex)	3	XP_006518740.1; XP_017171330.1	XP_006518740.1; NP_034986.1; XP_017171330.1	PREDICTED: myosin-6 isoform X1 [Mus musculus]; myosin-6 [Mus musculus]; PREDICTED: myosin-7 isoform X1 [Mus musculus]	0	3	0.8974	0	1	1	596.651	1787.94	1787.94	1.05	0.00063	HCD (High Energy Collision Dissociation)	MS2	59.9758	13.7	118	36.2287	7849	LD-CS-180522_WilsonK_TD_Heart_TMT_F2.raw	F1.2	4.1	16.7	6.3	15.4	20.9	7.3	7.1	12.1	22	17		39	2	29	25	0.039436
FALSE	High	Mascot (A8)	Unambiguous	[K].eQIVPkPEEEVAQk.[K]	N-Term(TMT6plex); K6(TMT6plex); K14(TMT6plex)	2	XP_017173407.1	XP_006526059.1; XP_017173407.1	PREDICTED: 60S ribosomal protein L17 isoform X2 [Mus musculus]; PREDICTED: 60S ribosomal protein L17 isoform X1 [Mus musculus]	0	3	1	0	1	1	771.121	2311.35	2311.35	0.16	0.00012	HCD (High Energy Collision Dissociation)	MS2	59.8347	87.8	81.016	63.648	16981	LD-CS-180522_WilsonK_TD_Heart_TMT_F3.raw	F1.3	44.4	84.3	62.3	91.5	174.1	70.5	38.9	95.6	64.2	99.1		33	1	25	21	0.0777761
FALSE	High	Mascot (A8)	Unambiguous	[K].qQDFEEELAVNEIMLNNLEk.[T]	N-Term(TMT6plex); K20(TMT6plex)	1	NP_035595.2	NP_035595.2	spectrin alpha chain, erythrocytic 1 [Mus musculus]	0	3	0.5349	0	1	1	955.498	2864.48	2864.48	1.92	0.00183	HCD (High Energy Collision Dissociation)	MS2	59.5926		118	92.7856	26364	LD-CS-180522_WilsonK_TD_Heart_TMT_F2.raw	F1.2												43	1	35	31	0.0681772
FALSE	High	Mascot (A8)	Unambiguous	[K].vLEDNSVPQVk.[D]	N-Term(TMT6plex); K11(TMT6plex)	1	NP_077183.1	NP_077183.1	pyruvate dehydrogenase E1 component subunit beta, mitochondrial precursor [Mus musculus]	0	3	1	0	1	1	562.667	1685.99	1685.98	1.66	0.00093	HCD (High Energy Collision Dissociation)	MS2	59.5809	34	55.5	70.9877	19674	LD-CS-180522_WilsonK_TD_Heart_TMT_F3.raw	F1.3	30	41.4	18.4	37.1	50	24.1	14.7	36.9	26.2	40.7		33	1	25	21	0.0722855
FALSE	High	Mascot (A8)	Unambiguous	[K].vLDkPGPPAGPLEInGLTAEk.[C]	N-Term(TMT6plex); K4(TMT6plex); N15(Deamidated); K21(TMT6plex)	4	XP_017172628.1; NP_035782.3	XP_017172628.1; NP_035782.3; NP_082280.2; XP_011237740.1	PREDICTED: titin isoform X1 [Mus musculus]; titin isoform N2-A [Mus musculus]; titin isoform N2-B [Mus musculus]; PREDICTED: titin isoform X2 [Mus musculus]	0	3	1	0	1	1	935.552	2804.64	2804.64	0.96	0.0009	HCD (High Energy Collision Dissociation)	MS2	59.4362	98.3	88.012	79.971	23284	LD-CS-180522_WilsonK_TD_Heart_TMT_F3.raw	F1.3	30.5	170.8	39	129.1	174.8	66.4	19	93.9	68.8	130.9		71	2	24	20	1.05484e-05
FALSE	High	Mascot (A8)	Unambiguous	[K].eVMIVGVGEk.[I]	N-Term(TMT6plex); K10(TMT6plex)	3	XP_006497373.1	NP_001106209.1; NP_065640.2; XP_006497373.1	ATP synthase subunit gamma, mitochondrial isoform b [Mus musculus]; ATP synthase subunit gamma, mitochondrial isoform a [Mus musculus]; PREDICTED: ATP synthase subunit gamma, mitochondrial isoform X1 [Mus musculus]	0	2	0.7679	0	1	1	759.952	1518.9	1518.9	-0.35	-0.00026	HCD (High Energy Collision Dissociation)	MS2	59.4098	126.5	55.5	76.1466	19962	LD-CS-180522_WilsonK_TD_Heart_TMT_F4.raw	F1.4	46	158.4	82.8	129.9	194.1	91.4	75.2	154.1	105.2	151.7		56	1	26	21	0.000380042
FALSE	High	Mascot (A8)	Unambiguous	[K].gLVGPELHDR.[L]	N-Term(TMT6plex)	12	NP_001157012.1	NP_035247.2; NP_958787.2; NP_958793.2; NP_958795.2; NP_958788.2; NP_958796.2; NP_958791.2; NP_958792.2; NP_001157675.1; NP_001157021.1; NP_001157012.1; NP_001157014.1	plectin isoform 1c [Mus musculus]; plectin isoform 1f [Mus musculus]; plectin isoform 1b [Mus musculus]; plectin isoform 1g [Mus musculus]; plectin isoform 1e [Mus musculus]; plectin isoform 1a [Mus musculus]; plectin isoform 1 [Mus musculus]; plectin isoform 1d [Mus musculus]; plectin isoform 1hij [Mus musculus]; plectin isoform 1b2alpha [Mus musculus]; plectin isoform 12alpha [Mus musculus]; pl…	0	3	1	0	1	1	441.253	1321.75	1321.74	2.03	0.00089	HCD (High Energy Collision Dissociation)	MS2	59.3868	11.4	118	52.0087	13089	LD-CS-180522_WilsonK_TD_Heart_TMT_F1.raw	F1.1	5.3	12.9	4.7	30.2	11.6	5.6	6.8	6.5	8.5	14.5		29	1	25	21	0.157681
FALSE	High	Mascot (A8)	Unambiguous	[K].iMASGIk.[T]	N-Term(TMT6plex); K7(TMT6plex)	6	XP_017175407.1	XP_006538548.1; XP_017175407.1; XP_006538551.1; XP_011248476.1; XP_006538549.1; NP_001243309.1	PREDICTED: PR domain zinc finger protein 2 isoform X3 [Mus musculus]; PREDICTED: PR domain zinc finger protein 2 isoform X1 [Mus musculus]; PREDICTED: PR domain zinc finger protein 2 isoform X5 [Mus musculus]; PREDICTED: PR domain zinc finger protein 2 isoform X2 [Mus musculus]; PREDICTED: PR domain zinc finger protein 2 isoform X4 [Mus musculus]; PR domain zinc finger protein 2 isoform b [Mus mu…	0	2	0.6111	0	1	1	589.373	1177.74	1177.74	0.27	0.00016	HCD (High Energy Collision Dissociation)	MS2	59.3422	169.2	55.5	72.5805	18468	LD-CS-180522_WilsonK_TD_Heart_TMT_F4.raw	F1.4	77.6	227.3	99.5	258.3	239.3	115	79.8	184.9	106	200.5		18	1	15	13	0.214169
FALSE	High	Mascot (A8)	Unambiguous	[K].hEAIETDTAAYEER.[V]	N-Term(TMT6plex)	1	NP_038703.3	NP_038703.3	spectrin beta chain, erythrocytic [Mus musculus]	0	3	1	0	1	1	621.97	1863.9	1863.89	1.69	0.00105	HCD (High Energy Collision Dissociation)	MS2	59.1851	16.9	118	47.0928	11487	LD-CS-180522_WilsonK_TD_Heart_TMT_F2.raw	F1.2	5.2	11.3	8.5	50.1	18.2	15.7	4.9	15.9	12.7	15.6		59	1	30	26	0.000510115
FALSE	High	Mascot (A8)	Unambiguous	[K].sYAAVVTNcHk.[N]	N-Term(TMT6plex); C9(Carbamidomethyl); K11(TMT6plex)	4	XP_017172628.1; NP_035782.3	XP_017172628.1; NP_035782.3; NP_082280.2; XP_011237740.1	PREDICTED: titin isoform X1 [Mus musculus]; titin isoform N2-A [Mus musculus]; titin isoform N2-B [Mus musculus]; PREDICTED: titin isoform X2 [Mus musculus]	0	3	1	0	1	1	569.981	1707.93	1707.93	1.05	0.0006	HCD (High Energy Collision Dissociation)	MS2	59.1689	43.8	115.193	53.6913	11945	LD-CS-180522_WilsonK_TD_Heart_TMT_F4.raw	F1.4	16.6	65.9	31.1	53.3	58.3	39.9	15.9	43.2	33.8	53.4		50	2	29	25	0.00385646
FALSE	High	Mascot (A8)	Unambiguous	[K].vDPEIQNVk.[S]	N-Term(TMT6plex); K9(TMT6plex)	2	NP_034798.2	NP_034798.2; XP_011243778.1	keratin, type II cytoskeletal 2 epidermal [Mus musculus]; PREDICTED: keratin, type II cytoskeletal 2 epidermal isoform X1 [Mus musculus]	0	3	1	0	1	1	500.633	1499.88	1499.88	0.16	8e-05	HCD (High Energy Collision Dissociation)	MS2	59.1557	4	128.371	65.9045	17461	LD-CS-180522_WilsonK_TD_Heart_TMT_F1.raw	F1.1	2.6	3.5	2.2	2.2	6.3		7	5.6	4.1	4.3		28	1	23	19	0.141619
FALSE	High	Mascot (A8)	Unambiguous	[R].aLQLGTLFSPAEALk.[V]	N-Term(TMT6plex); K15(TMT6plex)	1	NP_034153.2	NP_034153.2	enoyl-CoA delta isomerase 1, mitochondrial precursor [Mus musculus]	0	3	0.8814	0	1	1	673.075	2017.21	2017.21	0.07	5e-05	HCD (High Energy Collision Dissociation)	MS2	59.1433	25.7	55.5	90.2441	25605	LD-CS-180522_WilsonK_TD_Heart_TMT_F4.raw	F1.4	10.8	29	23.5	28.2	36.5	19.3	19.1	25.6	18.7	30.9		59	1	24	19	0.000131023
FALSE	High	Mascot (A8)	Unambiguous	[K].nAAGAISkPSDSTGPITAk.[D]	N-Term(TMT6plex); K8(TMT6plex); K19(TMT6plex)	4	XP_017172628.1; NP_035782.3	XP_017172628.1; NP_035782.3; NP_082280.2; XP_011237740.1	PREDICTED: titin isoform X1 [Mus musculus]; titin isoform N2-A [Mus musculus]; titin isoform N2-B [Mus musculus]; PREDICTED: titin isoform X2 [Mus musculus]	0	3	1	0	1	1	825.144	2473.42	2473.42	-2.53	-0.00208	HCD (High Energy Collision Dissociation)	MS2	59.1329	121.3	105.009	59.3756	15535	LD-CS-180522_WilsonK_TD_Heart_TMT_F3.raw	F1.3	36.7	208.5	57	157.2	215.1	91.3	14.5	126.5	75.6	156		43	2	27	23	0.0125562
FALSE	High	Mascot (A8)	Unambiguous	[K].tDVNILQEk.[L]	N-Term(TMT6plex); K9(TMT6plex)	10	XP_006527830.1	XP_017173862.1; XP_017173868.1; XP_017173865.1; XP_017173866.1; NP_031894.1; XP_006527830.1; XP_017173867.1; XP_017173863.1; XP_017173864.1; XP_006527831.1	PREDICTED: dystrophin isoform X3 [Mus musculus]; PREDICTED: dystrophin isoform X9 [Mus musculus]; PREDICTED: dystrophin isoform X6 [Mus musculus]; PREDICTED: dystrophin isoform X7 [Mus musculus]; dystrophin isoform 1 [Mus musculus]; PREDICTED: dystrophin isoform X1 [Mus musculus]; PREDICTED: dystrophin isoform X8 [Mus musculus]; PREDICTED: dystrophin isoform X4 [Mus musculus]; PREDICTED: dystroph…	0	2	0.6744	0	1	1	759.451	1517.89	1517.89	0.59	0.00045	HCD (High Energy Collision Dissociation)	MS2	59.1083	4.2	118	74.4746	20127	LD-CS-180522_WilsonK_TD_Heart_TMT_F1.raw	F1.1		4.8		5.2	6.4	2.7	1.6	6.3	8.4	4		43	1	24	20	0.00567814
FALSE	High	Mascot (A8)	Unambiguous	[K].akDIVPGDIVEIAVGDk.[V]	N-Term(TMT6plex); K2(TMT6plex); K17(TMT6plex)	2	NP_033852.1	NP_033852.1; NP_001103610.1	sarcoplasmic/endoplasmic reticulum calcium ATPase 2 isoform a [Mus musculus]; sarcoplasmic/endoplasmic reticulum calcium ATPase 2 isoform b [Mus musculus]	1	3	1	0	1	1	809.488	2426.45	2426.45	0.61	0.0005	HCD (High Energy Collision Dissociation)	MS2	58.9129	1	118	86.7696	24467	LD-CS-180522_WilsonK_TD_Heart_TMT_F2.raw	F1.2				4.7	1.8					3.3		24	1	23	19	0.333341
FALSE	High	Mascot (A8)	Unambiguous	[K].tLNDELEIIEGMk.[F]	N-Term(TMT6plex); K13(TMT6plex)	1	XP_006495769.1	XP_006495769.1	PREDICTED: 60 kDa heat shock protein, mitochondrial isoform X1 [Mus musculus]	0	3	0.9375	0	1	1	655.033	1963.08	1963.08	0.71	0.00046	HCD (High Energy Collision Dissociation)	MS2	58.8976	34.6	115.734	89.8827	27000	LD-CS-180522_WilsonK_TD_Heart_TMT_F3.raw	F1.3	13.4	48.8	16.1	43.1	43.6	31.8	18.7	34.1	22.1	53.5		48	1	29	25	0.00608423
FALSE	High	Mascot (A8)	Unambiguous	[R].sNAAAAALDk.[K]	N-Term(TMT6plex); K10(TMT6plex)	3	XP_006518740.1; XP_017171330.1	XP_006518740.1; NP_034986.1; XP_017171330.1	PREDICTED: myosin-6 isoform X1 [Mus musculus]; myosin-6 [Mus musculus]; PREDICTED: myosin-7 isoform X1 [Mus musculus]	0	3	1	0	1	1	463.942	1389.81	1389.81	0.8	0.00037	HCD (High Energy Collision Dissociation)	MS2	58.8929	53.8	48.644	54.9815	13928	LD-CS-180522_WilsonK_TD_Heart_TMT_F3.raw	F1.3	17	67.6	25.3	67.4	86.6	44.2	26.3	65.7	38.9	66		37	2	25	21	0.0286426
FALSE	High	Mascot (A8)	Unambiguous	[K].eHVIEALR.[R]	N-Term(TMT6plex)	3	NP_001156405.1	NP_001156405.1; XP_894815.1; NP_443067.1	60S ribosomal protein L10-like [Mus musculus]; PREDICTED: 60S ribosomal protein L10-like [Mus musculus]; 60S ribosomal protein L10 [Mus musculus]	0	3	0.4118	0	1	1	399.238	1195.7	1195.7	0.01	0	HCD (High Energy Collision Dissociation)	MS2	58.8598	34.2	103.284	49.5782	12161	LD-CS-180522_WilsonK_TD_Heart_TMT_F3.raw	F1.3	12.2	41.4	23.2	43	61	29.6	12.3	37.5	23.1	37.6		34	1	18	14	0.0105331
FALSE	High	Mascot (A8)	Unambiguous	[K].vIHDVcR.[N]	N-Term(TMT6plex); C6(Carbamidomethyl)	2	XP_011237592.1	XP_006498810.1; XP_011237592.1	PREDICTED: fibrillin-1 isoform X2 [Mus musculus]; PREDICTED: fibrillin-1 isoform X1 [Mus musculus]	0	3	1	0	1	1	376.545	1127.62	1127.62	-0.15	-6e-05	HCD (High Energy Collision Dissociation)	MS2	58.8489	7.9	118	36.6693	8051	LD-CS-180522_WilsonK_TD_Heart_TMT_F1.raw	F1.1	2.4	9	5.6	10.6	7.6	5.8	2	12.4	7.9	11.1		22	1	20	16	0.265613
FALSE	High	Mascot (A8)	Unambiguous	[K].tAVNISQPSEPSDPVTILAENVPPR.[I]	N-Term(TMT6plex)	4	XP_017172628.1; NP_035782.3	XP_017172628.1; NP_035782.3; NP_082280.2; XP_011237740.1	PREDICTED: titin isoform X1 [Mus musculus]; titin isoform N2-A [Mus musculus]; titin isoform N2-B [Mus musculus]; PREDICTED: titin isoform X2 [Mus musculus]	0	3	0.9861	0	1	1	954.179	2860.52	2860.53	-0.75	-0.00071	HCD (High Energy Collision Dissociation)	MS2	58.8177	2.2	118	83.4338	23373	LD-CS-180522_WilsonK_TD_Heart_TMT_F2.raw	F1.2	2.2			3.2	5.9	1.9		1.9	2.7	3.3		72	2	33	29	6.08585e-05
FALSE	High	Mascot (A8)	Unambiguous	[K].nEGSESAPEGQAQQR.[R]	N-Term(TMT6plex)	3	XP_006502996.1	NP_035862.2; XP_006502996.1; XP_006502997.1	nuclease-sensitive element-binding protein 1 [Mus musculus]; PREDICTED: nuclease-sensitive element-binding protein 1 isoform X1 [Mus musculus]; PREDICTED: nuclease-sensitive element-binding protein 1 isoform X2 [Mus musculus]	0	3	1	0	1	1	606.292	1816.86	1816.86	-0.18	-0.00011	HCD (High Energy Collision Dissociation)	MS2	58.8105	0.2	118	22.3187	3511	LD-CS-180522_WilsonK_TD_Heart_TMT_F1.raw	F1.1			1.8									32	1	29	25	0.231897
FALSE	High	Mascot (A8)	Unambiguous	[R].fLSQPFQVAEVFTGHMGk.[L]	N-Term(TMT6plex); K18(TMT6plex)	1	NP_058054.2	NP_058054.2	ATP synthase subunit beta, mitochondrial precursor [Mus musculus]	0	3	1	0	1	1	827.785	2481.34	2481.34	1.58	0.0013	HCD (High Energy Collision Dissociation)	MS2	58.7953	37.8	55.5	91.3506	26024	LD-CS-180522_WilsonK_TD_Heart_TMT_F4.raw	F1.4	12.5	39.9	23.7	56.4	52.4	24.4	23.4	41.2	35.3	45.8		67	1	32	28	0.000123906
FALSE	High	Mascot (A8)	Unambiguous	[R].lQQELDDLTVDLDHQR.[Q]	N-Term(TMT6plex)	4	XP_017170323.1	XP_017170323.1; XP_017170324.1; XP_006534552.1; NP_780469.1	PREDICTED: myosin-10 isoform X2 [Mus musculus]; PREDICTED: myosin-10 isoform X3 [Mus musculus]; PREDICTED: myosin-10 isoform X1 [Mus musculus]; myosin-10 [Mus musculus]	0	3	0.9839	0	1	1	723.045	2167.12	2167.12	0.53	0.00038	HCD (High Energy Collision Dissociation)	MS2	58.7883	36.9	103.35	86.6853	25884	LD-CS-180522_WilsonK_TD_Heart_TMT_F3.raw	F1.3	19.2	37.3	25.9	41.1	47	32.2	19	38.5	44.5	42.9		62	1	32	28	0.000392203
FALSE	High	Mascot (A8)	Unambiguous	[K].qITVEELVR.[S]	N-Term(TMT6plex)	12	NP_001157012.1	NP_035247.2; NP_958787.2; NP_958793.2; NP_958795.2; NP_958788.2; NP_958796.2; NP_958791.2; NP_958792.2; NP_001157675.1; NP_001157021.1; NP_001157012.1; NP_001157014.1	plectin isoform 1c [Mus musculus]; plectin isoform 1f [Mus musculus]; plectin isoform 1b [Mus musculus]; plectin isoform 1g [Mus musculus]; plectin isoform 1e [Mus musculus]; plectin isoform 1a [Mus musculus]; plectin isoform 1 [Mus musculus]; plectin isoform 1d [Mus musculus]; plectin isoform 1hij [Mus musculus]; plectin isoform 1b2alpha [Mus musculus]; plectin isoform 12alpha [Mus musculus]; pl…	0	2	0.9375	0	1	1	658.393	1315.78	1315.78	0.34	0.00023	HCD (High Energy Collision Dissociation)	MS2	58.6236	40.4	31.986	77.3858	22327	LD-CS-180522_WilsonK_TD_Heart_TMT_F3.raw	F1.3	15.2	45.8	15.8	54.5	103.3	26.1	15	36.2	15.9	51.5		32	1	23	19	0.048599
FALSE	High	Mascot (A8)	Unambiguous	[R].fGPPGPPGkPEISNVTk.[N]	N-Term(TMT6plex); K9(TMT6plex); K17(TMT6plex)	4	XP_017172628.1; NP_035782.3	XP_017172628.1; NP_035782.3; NP_082280.2; XP_011237740.1	PREDICTED: titin isoform X1 [Mus musculus]; titin isoform N2-A [Mus musculus]; titin isoform N2-B [Mus musculus]; PREDICTED: titin isoform X2 [Mus musculus]	0	3	1	0	1	1	803.809	2409.41	2409.41	0.9	0.00072	HCD (High Energy Collision Dissociation)	MS2	58.613	205.5	55.5	73.6462	18906	LD-CS-180522_WilsonK_TD_Heart_TMT_F4.raw	F1.4	86.3	307.7	120.6	248.7	327.3	155.7	59.9	240.6	107.3	274.4		35	2	25	21	0.0433451
FALSE	High	Mascot (A8)	Unambiguous	[K].nVHELEk.[SI]	N-Term(TMT6plex); K7(TMT6plex)	11	XP_017170323.1; XP_006518740.1; NP_001155247.1	NP_038635.2; XP_017170323.1; XP_006518740.1; XP_006521908.1; XP_006521906.1; XP_017170324.1; NP_034986.1; XP_006534552.1; XP_006521907.1; NP_001155247.1; NP_780469.1	myosin-11 isoform 1 [Mus musculus]; PREDICTED: myosin-10 isoform X2 [Mus musculus]; PREDICTED: myosin-6 isoform X1 [Mus musculus]; PREDICTED: myosin-11 isoform X3 [Mus musculus]; PREDICTED: myosin-11 isoform X1 [Mus musculus]; PREDICTED: myosin-10 isoform X3 [Mus musculus]; myosin-6 [Mus musculus]; PREDICTED: myosin-10 isoform X1 [Mus musculus]; PREDICTED: myosin-11 isoform X2 [Mus musculus]; myo…	0	2	0.8387	0	1	1	663.893	1326.78	1326.78	0.33	0.00022	HCD (High Energy Collision Dissociation)	MS2	58.3798	11.7	118	46.1435	11185	LD-CS-180522_WilsonK_TD_Heart_TMT_F1.raw	F1.1	2	11.7	5.1	24.2	14.5	6.5	6.1	13.1	7.5	19.1		31	3	22	18	0.0525454
FALSE	High	Mascot (A8)	Unambiguous	[K].aVNAVGTSENSQESEVIk.[V]	N-Term(TMT6plex); K18(TMT6plex)	2	XP_006508790.1	XP_006508790.1; XP_006508791.1	PREDICTED: myomesin-2 isoform X1 [Mus musculus]; PREDICTED: myomesin-2 isoform X2 [Mus musculus]	0	3	0.9737	0	1	1	774.084	2320.24	2320.24	-0.65	-0.0005	HCD (High Energy Collision Dissociation)	MS2	58.3377	15.2	118	63.4666	16892	LD-CS-180522_WilsonK_TD_Heart_TMT_F2.raw	F1.2	4.8	21.9	8.9	18	23.4	13.3	5.5	19	9.2	18.8		76	1	32	28	1.57772e-05
FALSE	High	Mascot (A8)	Unambiguous	[K].qYEHNIINYk.[N]	N-Term(TMT6plex); K10(TMT6plex)	2	NP_150371.4	NP_150371.4; XP_011242565.1	alpha-actinin-2 [Mus musculus]; PREDICTED: alpha-actinin-2 isoform X1 [Mus musculus]	0	3	1	0	1	1	593.998	1779.98	1779.98	0.63	0.00037	HCD (High Energy Collision Dissociation)	MS2	58.3121	52.7	55.5	61.2136	16057	LD-CS-180522_WilsonK_TD_Heart_TMT_F3.raw	F1.3	14.9	68.4	25.7	58.8	104.1	34.6	9	78.7	40	60.8		32	1	29	25	0.221481
FALSE	High	Mascot (A8)	Unambiguous	[R].dDGAAILVAVSNMVQk.[I]	N-Term(TMT6plex); K16(TMT6plex)	1	XP_006496015.1	XP_006496015.1	PREDICTED: NADH-ubiquinone oxidoreductase 75 kDa subunit, mitochondrial isoform X1 [Mus musculus]	0	3	0.9231	0	1	1	697.063	2089.17	2089.17	0.27	0.00019	HCD (High Energy Collision Dissociation)	MS2	58.2713	35.9	118	94.9135	28691	LD-CS-180522_WilsonK_TD_Heart_TMT_F3.raw	F1.3	14.3	32.6	10	37.6	41.7	20.1	9	25.4	10.3	139.5		52	1	28	24	0.0020583
FALSE	High	Mascot (A8)	Unambiguous	[R].eAYPGDVFYLHSR.[L]	N-Term(TMT6plex)	1	NP_031531.1	NP_031531.1	ATP synthase subunit alpha, mitochondrial precursor [Mus musculus]	0	3	0.9661	0	1	1	594.973	1782.9	1782.9	1.21	0.00072	HCD (High Energy Collision Dissociation)	MS2	58.2321	82.6	80.125	74.4537	19246	LD-CS-180522_WilsonK_TD_Heart_TMT_F4.raw	F1.4	36.9	130	47.3	95.5	163.8	46.6	51.3	66.8	56.5	79.9		59	1	30	26	0.000508046
FALSE	High	Mascot (A8)	Unambiguous	[K].kVPAVPETLk.[K]	N-Term(TMT6plex); K1(TMT6plex); K10(TMT6plex)	1	NP_035421.2	NP_035421.2	60S ribosomal protein L7 [Mus musculus]	1	3	1	0	1	1	590.389	1769.15	1769.15	1.24	0.00073	HCD (High Energy Collision Dissociation)	MS2	58.2036	99.3	55.5	68.5444	16906	LD-CS-180522_WilsonK_TD_Heart_TMT_F4.raw	F1.4	53.4	120.5	59.2	129.2	141.6	53.9	71.8	94.1	80.1	130		22	1	13	13	0.0449156
FALSE	High	Mascot (A8)	Unambiguous	[R].tVEALYk.[F]	N-Term(TMT6plex); K7(TMT6plex)	2	XP_006513434.1	XP_006513434.1; NP_598429.1	PREDICTED: phosphate carrier protein, mitochondrial isoform X1 [Mus musculus]; phosphate carrier protein, mitochondrial precursor [Mus musculus]	0	2	0.6389	0	1	1	641.395	1281.78	1281.78	-0.06	-4e-05	HCD (High Energy Collision Dissociation)	MS2	58.115	95.3	55.694	68.7079	16970	LD-CS-180522_WilsonK_TD_Heart_TMT_F4.raw	F1.4	55.7	113.6	53.9	120.9	126	61.4	68.6	106.8	81.4	107		36	1	19	15	0.0089235
FALSE	High	Mascot (A8)	Unambiguous	[K].fPFDVPSEPk.[N]	N-Term(TMT6plex); K10(TMT6plex)	4	XP_017172628.1; NP_035782.3	XP_017172628.1; NP_035782.3; NP_082280.2; XP_011237740.1	PREDICTED: titin isoform X1 [Mus musculus]; titin isoform N2-A [Mus musculus]; titin isoform N2-B [Mus musculus]; PREDICTED: titin isoform X2 [Mus musculus]	0	2	1	0	1	1	810.958	1620.91	1620.9	2.47	0.002	HCD (High Energy Collision Dissociation)	MS2	58.0941	83.6	55.5	83.1115	22822	LD-CS-180522_WilsonK_TD_Heart_TMT_F4.raw	F1.4	35	123.9	44.9	99.3	111.2	62.7	38.1	77.6	67.9	126		36	2	28	24	0.0741049
FALSE	High	Mascot (A8)	Unambiguous	[R].rNNLLQAELEELR.[A]	N-Term(TMT6plex)	3	XP_006518740.1; XP_017171330.1	XP_006518740.1; NP_034986.1; XP_017171330.1	PREDICTED: myosin-6 isoform X1 [Mus musculus]; myosin-6 [Mus musculus]; PREDICTED: myosin-7 isoform X1 [Mus musculus]	1	3	1	0	1	1	609.682	1827.03	1827.03	0.98	0.0006	HCD (High Energy Collision Dissociation)	MS2	58.0462	16.5	118	81.7025	22801	LD-CS-180522_WilsonK_TD_Heart_TMT_F2.raw	F1.2	12.6	20.5	19.3	15	22.4	7.6	12.5	12.7	11.4	20.7		37	2	28	24	0.0485254
FALSE	High	Mascot (A8)	Unambiguous	[R].aMNYDDEVDETREVTTTk.[A]	N-Term(TMT6plex); K18(TMT6plex)	4	XP_017172628.1; NP_035782.3	XP_017172628.1; NP_035782.3; NP_082280.2; XP_011237740.1	PREDICTED: titin isoform X1 [Mus musculus]; titin isoform N2-A [Mus musculus]; titin isoform N2-B [Mus musculus]; PREDICTED: titin isoform X2 [Mus musculus]	1	3	1	0	1	1	859.093	2575.26	2575.26	1.4	0.00121	HCD (High Energy Collision Dissociation)	MS2	58.0447	105.4	84.934	67.5968	18465	LD-CS-180522_WilsonK_TD_Heart_TMT_F3.raw	F1.3	32.9	166.9	45	175.2	162.9	61.9	22.2	107.4	88.4	126.3		38	2	35	31	0.216256
FALSE	High	Mascot (A8)	Unambiguous	[K].qPAVDGGSPILGYFIDk.[C]	N-Term(TMT6plex); K17(TMT6plex)	4	NP_034997.2	NP_034997.2; XP_006523851.1; XP_006523850.1; NP_001077403.1	myomesin-1 isoform 1 [Mus musculus]; PREDICTED: myomesin-1 isoform X2 [Mus musculus]; PREDICTED: myomesin-1 isoform X1 [Mus musculus]; myomesin-1 isoform 2 [Mus musculus]	0	3	0.9189	0	1	1	745.754	2235.25	2235.24	1.91	0.00142	HCD (High Energy Collision Dissociation)	MS2	57.9366	37.7	75.052	89.5798	26894	LD-CS-180522_WilsonK_TD_Heart_TMT_F3.raw	F1.3	10.1	59.9	14.8	52	62.6	33.4	17.3	32	20.3	51		37	1	29	25	0.0737349
FALSE	High	Mascot (A8)	Unambiguous	[R].aHNVAGPGGPIVTk.[E]	N-Term(TMT6plex); K14(TMT6plex)	2	XP_011237643.1	XP_006498945.1; XP_011237643.1	PREDICTED: myosin-binding protein C, cardiac-type isoform X2 [Mus musculus]; PREDICTED: myosin-binding protein C, cardiac-type isoform X1 [Mus musculus]	0	3	1	0	1	1	592.69	1776.05	1776.05	0.74	0.00044	HCD (High Energy Collision Dissociation)	MS2	57.8918	37.6	180.648	51.7247	11321	LD-CS-180522_WilsonK_TD_Heart_TMT_F4.raw	F1.4	18.2	44.2	27.2	58.4	47.6	27	20.8	34	35.8	40.3		87	1	26	21	3.02931e-07
FALSE	High	Mascot (A8)	Unambiguous	[K].yRDTVVVQAGESFk.[I]	N-Term(TMT6plex); K14(TMT6plex)	4	XP_017172628.1; NP_035782.3	XP_017172628.1; NP_035782.3; NP_082280.2; XP_011237740.1	PREDICTED: titin isoform X1 [Mus musculus]; titin isoform N2-A [Mus musculus]; titin isoform N2-B [Mus musculus]; PREDICTED: titin isoform X2 [Mus musculus]	1	3	1	0	1	1	686.386	2057.14	2057.14	0.39	0.00026	HCD (High Energy Collision Dissociation)	MS2	57.8521	59.6	48.045	70.7997	17767	LD-CS-180522_WilsonK_TD_Heart_TMT_F4.raw	F1.4	24.8	79.5	26.9	79	97	42	22.2	55.5	60.4	73.2		53	2	29	25	0.00187552
FALSE	High	Mascot (A8)	Unambiguous	[R].rDDDPLnAR.[M]	N-Term(TMT6plex); N7(Deamidated)	1	NP_666119.1	NP_666119.1	collagen alpha-2(VI) chain isoform 1 precursor [Mus musculus]	1	3	0.8125	0	1	1	434.56	1301.67	1301.66	0.35	0.00015	HCD (High Energy Collision Dissociation)	MS2	57.8403	5.2	118	33.1707	6832	LD-CS-180522_WilsonK_TD_Heart_TMT_F2.raw	F1.2	3.5	4.4	4	4.2	5.7	5.4	3.8	5.3	5.1	7.5		32	1	24	20	0.0644491
FALSE	High	Mascot (A8)	Unambiguous	[K].hVVPNEVVVQR.[L]	N-Term(TMT6plex)	4	XP_006498053.1	XP_006498056.1; NP_666232.2; XP_006498053.1; XP_006498054.1	PREDICTED: gelsolin isoform X3 [Mus musculus]; gelsolin isoform 1 precursor [Mus musculus]; PREDICTED: gelsolin isoform X1 [Mus musculus]; PREDICTED: gelsolin isoform X2 [Mus musculus]	0	3	1	0	1	1	502.298	1504.88	1504.88	0.8	0.0004	HCD (High Energy Collision Dissociation)	MS2	57.7464	23.5	63.706	46.5898	11055	LD-CS-180522_WilsonK_TD_Heart_TMT_F3.raw	F1.3	11.9	23.9	14.5	32.6	30.2	19.6	12.3	22.6	21.6	31.4		44	1	26	22	0.00624266
FALSE	High	Mascot (A8)	Unambiguous	[R].eVENVAITALEGLk.[G]	N-Term(TMT6plex); K14(TMT6plex)	2	NP_940807.1	NP_940807.1; XP_006517517.1	creatine kinase S-type, mitochondrial precursor [Mus musculus]; PREDICTED: creatine kinase S-type, mitochondrial isoform X1 [Mus musculus]	0	3	0.7959	0	1	1	648.72	1944.15	1944.14	2.13	0.00138	HCD (High Energy Collision Dissociation)	MS2	57.7267	47.9	61.97	91.3768	27511	LD-CS-180522_WilsonK_TD_Heart_TMT_F3.raw	F1.3	18	60.4	26.2	46.2	73.5	50.9	28.7	37.1	49.9	59.8		49	1	25	21	0.00153649
FALSE	High	Mascot (A8)	Unambiguous	[K].eAHVDVk.[F]	N-Term(TMT6plex); K7(TMT6plex)	3	XP_006518820.1	XP_006518821.1; NP_035636.1; XP_006518820.1	PREDICTED: succinyl-CoA ligase [ADP-forming] subunit beta, mitochondrial isoform X2 [Mus musculus]; succinate--CoA ligase [ADP-forming] subunit beta, mitochondrial precursor [Mus musculus]; PREDICTED: succinyl-CoA ligase [ADP-forming] subunit beta, mitochondrial isoform X1 [Mus musculus]	0	3	0.6786	0	1	1	419.252	1255.74	1255.74	0.2	8e-05	HCD (High Energy Collision Dissociation)	MS2	57.6305	27.4	118	37.1574	8211	LD-CS-180522_WilsonK_TD_Heart_TMT_F1.raw	F1.1	12.2	42.4	13.6	43.8	37.7	18.6	12.4	26.4	18.4	31.5		28	1	21	17	0.0727056
FALSE	High	Mascot (A8)	Unambiguous	[K].aADkDTcFSTEGPNLVTR.[C]	N-Term(TMT6plex); K4(TMT6plex); C7(Carbamidomethyl)	1	NP_033784.2	NP_033784.2	serum albumin preproprotein [Mus musculus]	1	3	1	0	1	1	814.093	2440.26	2440.25	4.28	0.00348	HCD (High Energy Collision Dissociation)	MS2	57.5906	55.5	118	66.4053	16099	LD-CS-180522_WilsonK_TD_Heart_TMT_F4.raw	F1.4	31	74	36.6	76.8	53.4	47.3	33.4	44.1	51.4	74.4		50	1	33	29	0.010245
FALSE	High	Mascot (A8)	Unambiguous	[R].hQGVMVGmGQk.[D]	N-Term(TMT6plex); M8(Oxidation); K11(TMT6plex)	8	NP_031419.1; NP_031418.1	NP_780706.1; NP_033740.2; XP_006526669.1; NP_031419.1; NP_031418.1; NP_033736.1; NP_033738.1; NP_033739.1	beta-actin-like protein 2 [Mus musculus]; actin, gamma-enteric smooth muscle [Mus musculus]; PREDICTED: actin, aortic smooth muscle isoform X1 [Mus musculus]; actin, cytoplasmic 1 [Mus musculus]; actin, aortic smooth muscle [Mus musculus]; actin, alpha skeletal muscle [Mus musculus]; actin, alpha cardiac muscle 1 [Mus musculus]; actin, cytoplasmic 2 isoform 1 [Mus musculus]	0	3	0.6271	0	1	1	549.303	1645.89	1645.89	1.21	0.00067	HCD (High Energy Collision Dissociation)	MS2	57.5229	4.7	118	38.087	8519	LD-CS-180522_WilsonK_TD_Heart_TMT_F1.raw	F1.1		8.8	4.4	5.4	7.2	1.5	2.4	3.9	5.3	5.1		59	2	28	24	0.00033649
FALSE	High	Mascot (A8)	Unambiguous	[K].gRPEPDITWSk.[E]	N-Term(TMT6plex); K11(TMT6plex)	4	XP_017172628.1; NP_035782.3	XP_017172628.1; NP_035782.3; NP_082280.2; XP_011237740.1	PREDICTED: titin isoform X1 [Mus musculus]; titin isoform N2-A [Mus musculus]; titin isoform N2-B [Mus musculus]; PREDICTED: titin isoform X2 [Mus musculus]	0	3	1	0	1	1	581.999	1743.98	1743.98	0.95	0.00055	HCD (High Energy Collision Dissociation)	MS2	57.5192	17	118	67.6923	18283	LD-CS-180522_WilsonK_TD_Heart_TMT_F2.raw	F1.2	5	21.2	5.5	25.3	33.1	13.3	3.7	16.3	11.6	25		31	2	27	23	0.149882
FALSE	High	Mascot (A8)	Unambiguous	[K].eVHWYFk.[G]	N-Term(TMT6plex); K7(TMT6plex)	3	XP_017172628.1	XP_017172628.1; NP_082280.2; XP_011237740.1	PREDICTED: titin isoform X1 [Mus musculus]; titin isoform N2-B [Mus musculus]; PREDICTED: titin isoform X2 [Mus musculus]	0	3	0.9688	0	1	1	489.612	1466.82	1466.82	0.92	0.00045	HCD (High Energy Collision Dissociation)	MS2	57.493	70.2	55.5	76.6703	20188	LD-CS-180522_WilsonK_TD_Heart_TMT_F4.raw	F1.4	15.5	115.6	34.8	96.5	116	60.2	12	72.3	45.1	90.7		32	1	27	23	0.135376
FALSE	High	Mascot (A8)	Unambiguous	[R].vGVPTETGALTLNR.[L]	N-Term(TMT6plex)	1	NP_803421.1	NP_803421.1	3-ketoacyl-CoA thiolase, mitochondrial [Mus musculus]	0	3	1	0	1	1	552.988	1656.95	1656.95	0.93	0.00051	HCD (High Energy Collision Dissociation)	MS2	57.4408	21.7	44.879	73.4747	20695	LD-CS-180522_WilsonK_TD_Heart_TMT_F3.raw	F1.3	6.9	23.1	13.7	34.7	28.8	15.6	13	16.4	19.5	32		51	1	26	22	0.00154804
FALSE	High	Mascot (A8)	Selected	[K].mEIQEIQLk.[E]	N-Term(TMT6plex); K9(TMT6plex)	25	NP_001157720.1	XP_006511108.1; NP_001157726.1; XP_011241017.1; XP_006511112.1; NP_001157725.1; XP_006511114.1; XP_011241016.1; NP_001157724.1; XP_006511104.1; NP_001157727.1; XP_017168772.1; XP_006511102.1; XP_011241018.1; XP_006511103.1; XP_006511107.1; XP_006511113.1; NP_001157722.1; NP_001157728.1; NP_077745.2; NP_001157721.1; NP_001157723.1; XP_006511106.1; XP_006511105.1; XP_006511109.1; NP_001157720.1	PREDICTED: tropomyosin alpha-1 chain isoform X9 [Mus musculus]; tropomyosin alpha-1 chain isoform Tpm1.13 [Mus musculus]; PREDICTED: tropomyosin alpha-1 chain isoform X4 [Mus musculus]; PREDICTED: tropomyosin alpha-1 chain isoform X11 [Mus musculus]; tropomyosin alpha-1 chain isoform Tpm1.9cy [Mus musculus]; PREDICTED: tropomyosin alpha-1 chain isoform X14 [Mus musculus]; PREDICTED: tropomyosin a…	0	2	0	0	1	1	795.472	1589.94	1589.93	1.81	0.00144	HCD (High Energy Collision Dissociation)	MS2	57.3101	155.5	55.5	79.4141	21316	LD-CS-180522_WilsonK_TD_Heart_TMT_F4.raw	F1.4	66.9	168.4	105.1	171.5	213.7	111.2	96	136.9	238.4	156.6		40	1	25	21	0.0155725
FALSE	High	Mascot (A8)	Unambiguous	[K].nGLmDHEDFR.[A]	N-Term(TMT6plex); N1(Deamidated); M4(Oxidation)	2	NP_150371.4	NP_150371.4; XP_011242565.1	alpha-actinin-2 [Mus musculus]; PREDICTED: alpha-actinin-2 isoform X1 [Mus musculus]	0	3	1	0	1	1	493.896	1479.67	1479.67	0.47	0.00023	HCD (High Energy Collision Dissociation)	MS2	57.1596	19.7	118	46.3956	11254	LD-CS-180522_WilsonK_TD_Heart_TMT_F2.raw	F1.2	11.8	23.2	15.6	28.9	31.2	9.8	7.5	23.6	12	21.4		44	1	25	21	0.00544841
FALSE	High	Mascot (A8)	Unambiguous	[R].aTEEPSGTGSDELIk.[S]	N-Term(TMT6plex); K15(TMT6plex)	2	NP_033012.1	NP_033012.1; XP_011247119.1	caveolae-associated protein 1 [Mus musculus]; PREDICTED: polymerase I and transcript release factor isoform X1 [Mus musculus]	0	3	1	0	1	1	664.69	1992.05	1992.05	0.13	8e-05	HCD (High Energy Collision Dissociation)	MS2	57.1492	21.4	118	64.4235	17207	LD-CS-180522_WilsonK_TD_Heart_TMT_F2.raw	F1.2	16.1	27	9.8	29.4	33.4	15.3	8.4	23.2	15.6	22.9		49	1	31	26	0.00582002
FALSE	High	Mascot (A8)	Unambiguous	[K].qVVDDTcTLVIPQSR.[R]	N-Term(TMT6plex); C7(Carbamidomethyl)	4	XP_017172628.1; NP_035782.3	XP_017172628.1; NP_035782.3; NP_082280.2; XP_011237740.1	PREDICTED: titin isoform X1 [Mus musculus]; titin isoform N2-A [Mus musculus]; titin isoform N2-B [Mus musculus]; PREDICTED: titin isoform X2 [Mus musculus]	0	3	0.7708	0	1	1	654.018	1960.04	1960.04	1.12	0.00073	HCD (High Energy Collision Dissociation)	MS2	56.9374	10	118	74.4359	20412	LD-CS-180522_WilsonK_TD_Heart_TMT_F2.raw	F1.2	5.7	15.2	4.9	9.7	12.4	9.2	2.1	8.1	11.7	15.4		48	2	30	26	0.00730395
FALSE	High	Mascot (A8)	Unambiguous	[K].tIIVDVLDVPGPVGIPFLSDNLTNDSck.[L]	N-Term(TMT6plex); C27(Carbamidomethyl); K28(TMT6plex)	4	XP_017172628.1; NP_035782.3	XP_017172628.1; NP_035782.3; NP_082280.2; XP_011237740.1	PREDICTED: titin isoform X1 [Mus musculus]; titin isoform N2-A [Mus musculus]; titin isoform N2-B [Mus musculus]; PREDICTED: titin isoform X2 [Mus musculus]	0	4	1	0	1	1	864.975	3456.88	3456.87	2.12	0.00183	HCD (High Energy Collision Dissociation)	MS2	56.9241	19.9	118	98.6126	28544	LD-CS-180522_WilsonK_TD_Heart_TMT_F4.raw	F1.4	6.1	29.9	7.1	36.4	29.8	10.9	7.4	19.3	15.4	24.4		74	2	32	28	3.00828e-05
FALSE	High	Mascot (A8)	Unambiguous	[R].iGVVQFSNDVFPEFYLk.[T]	N-Term(TMT6plex); K17(TMT6plex)	2	NP_001229938.1	NP_001229937.1; NP_001229938.1	collagen alpha-3(VI) chain isoform 1 precursor [Mus musculus]; collagen alpha-3(VI) chain isoform 2 precursor [Mus musculus]	0	3	1	0	1	1	820.792	2460.36	2460.36	0.98	0.00081	HCD (High Energy Collision Dissociation)	MS2	56.9079	70	97.614	94.5132	27151	LD-CS-180522_WilsonK_TD_Heart_TMT_F4.raw	F1.4	32	57	56.4	83.3	81.8	80.2	45.8	66.4	48.2	107.6		64	1	30	26	0.000177037
FALSE	High	Mascot (A8)	Unambiguous	[R].sRLELLELk.[L]	N-Term(TMT6plex); K9(TMT6plex)	2	XP_017175847.1	XP_017175847.1; XP_006503358.1	PREDICTED: SH3 domain-containing protein 21 isoform X1 [Mus musculus]; PREDICTED: SH3 domain-containing protein 21 isoform X2 [Mus musculus]	1	3	0.7419	0	1	1	520.336	1558.99	1558.99	-0.82	-0.00042	HCD (High Energy Collision Dissociation)	MS2	56.8267	8.1	118	98.9683	30025	LD-CS-180522_WilsonK_TD_Heart_TMT_F3.raw	F1.3	9.9	7.8	6.3	6.5	9.2	9.5	7.1	4.5	7.6	8		31	1	20	16	0.0354331
FALSE	High	Mascot (A8)	Unambiguous	[K].vEkPVVEMDGDEMTR.[I]	N-Term(TMT6plex); K3(TMT6plex)	3	NP_766599.2	XP_006540975.1; NP_766599.2; XP_006540974.1	PREDICTED: isocitrate dehydrogenase [NADP], mitochondrial isoform X2 [Mus musculus]; isocitrate dehydrogenase [NADP], mitochondrial precursor [Mus musculus]; PREDICTED: isocitrate dehydrogenase [NADP], mitochondrial isoform X1 [Mus musculus]	0	3	1	0	1	1	731.714	2193.13	2193.13	-0.39	-0.00029	HCD (High Energy Collision Dissociation)	MS2	56.8212	73.3	58.294	69.1048	17118	LD-CS-180522_WilsonK_TD_Heart_TMT_F4.raw	F1.4	27.6	99.2	42.1	116.2	94	35.7	36.6	58.2	74.4	105.6		33	1	32	28	0.321658
FALSE	High	Mascot (A8)	Unambiguous	[K].kIPEVDk.[A]	N-Term(TMT6plex); K1(TMT6plex); K7(TMT6plex)	3	XP_017172628.1	XP_017172628.1; NP_082280.2; XP_011237740.1	PREDICTED: titin isoform X1 [Mus musculus]; titin isoform N2-B [Mus musculus]; PREDICTED: titin isoform X2 [Mus musculus]	1	3	1	0	1	1	505.996	1515.97	1515.97	0.43	0.00022	HCD (High Energy Collision Dissociation)	MS2	56.8174	43.3	118	59.2972	15539	LD-CS-180522_WilsonK_TD_Heart_TMT_F2.raw	F1.2	15.9	72.4	23.9	55.9	65.9	30.3	9.8	47.7	25.6	59.4		24	1	17	13	0.0849777
FALSE	High	Mascot (A8)	Unambiguous	[K].hEAFLVDLNAFENSIk.[A]	N-Term(TMT6plex); K16(TMT6plex)	1	NP_035595.2	NP_035595.2	spectrin alpha chain, erythrocytic 1 [Mus musculus]	0	3	0.9464	0	1	1	769.091	2305.26	2305.26	-0.11	-8e-05	HCD (High Energy Collision Dissociation)	MS2	56.8124	40.4	118	88.6341	26568	LD-CS-180522_WilsonK_TD_Heart_TMT_F3.raw	F1.3	16.8	47	28.5	46.4	62.9	27.2	19.6	40.9	42.2	48.4		56	1	31	27	0.00130724
FALSE	High	Mascot (A8)	Unambiguous	[R].sEPQVPFQHTcTEGk.[I]	N-Term(TMT6plex); C11(Carbamidomethyl); K15(TMT6plex)	3	XP_017172628.1	XP_017172628.1; NP_082280.2; XP_011237740.1	PREDICTED: titin isoform X1 [Mus musculus]; titin isoform N2-B [Mus musculus]; PREDICTED: titin isoform X2 [Mus musculus]	0	3	1	0	1	1	735.043	2203.12	2203.12	-2.7	-0.00199	HCD (High Energy Collision Dissociation)	MS2	56.7941	53.7	69.789	56.0174	14306	LD-CS-180522_WilsonK_TD_Heart_TMT_F3.raw	F1.3	27.8	84.5	40.3	69	69.5	48.4	25.1	44.8	36.2	58.1		37	1	33	28	0.166318
FALSE	High	Mascot (A8)	Unambiguous	[R].qLGIIPLLDPEDVFTENPDEk.[S]	N-Term(TMT6plex); K21(TMT6plex)	1	NP_038703.3	NP_038703.3	spectrin beta chain, erythrocytic [Mus musculus]	0	3	0.8571	0	1	1	947.516	2840.53	2840.53	-0.11	-0.0001	HCD (High Energy Collision Dissociation)	MS2	56.7803	0.9	284.572	96.1741	27279	LD-CS-180522_WilsonK_TD_Heart_TMT_F2.raw	F1.2		2.6							2.9	3		56	1	33	29	0.00218082
FALSE	High	Mascot (A8)	Unambiguous	[K].gIRPAINVGLSVSR.[V]	N-Term(TMT6plex)	1	NP_031531.1	NP_031531.1	ATP synthase subunit alpha, mitochondrial precursor [Mus musculus]	0	3	1	0	1	1	556.676	1668.01	1668.01	1.03	0.00057	HCD (High Energy Collision Dissociation)	MS2	56.7323	45.5	55.5	69.4617	19110	LD-CS-180522_WilsonK_TD_Heart_TMT_F3.raw	F1.3	19.3	58.1	30.8	69.8	56.8	25.8	26	46.3	43.3	51.3		33	1	23	19	0.0423772
FALSE	High	Mascot (A8)	Unambiguous	[K].tSVVVQWDRPk.[H]	N-Term(TMT6plex); K11(TMT6plex)	2	XP_006508790.1	XP_006508790.1; XP_006508791.1	PREDICTED: myomesin-2 isoform X1 [Mus musculus]; PREDICTED: myomesin-2 isoform X2 [Mus musculus]	0	3	0.9756	0	1	1	591.686	1773.04	1773.04	0.38	0.00023	HCD (High Energy Collision Dissociation)	MS2	56.574	97.2	44.031	69.5537	17282	LD-CS-180522_WilsonK_TD_Heart_TMT_F4.raw	F1.4	34.3	125.6	61.8	135.7	152.2	69	38.2	93.8	68.5	133.8		41	1	24	20	0.00900499
FALSE	High	Mascot (A8)	Unambiguous	[R].lIEDTEDWRPR.[T]	N-Term(TMT6plex)	20	XP_006501807.1	XP_006501808.1; NP_001177785.1; XP_006501802.1; XP_006501809.1; XP_006501807.1; XP_006501813.1; XP_017175148.1; XP_006501804.1; NP_001177783.1; XP_006501801.1; NP_062783.2; NP_001177781.1; NP_001177782.1; NP_001177784.1; XP_006501803.1; XP_006501811.1; XP_006501814.1; XP_006501805.1; NP_062782.2; XP_006501806.1	PREDICTED: PDZ and LIM domain protein 5 isoform X8 [Mus musculus]; PDZ and LIM domain protein 5 isoform ENH1d [Mus musculus]; PREDICTED: PDZ and LIM domain protein 5 isoform X2 [Mus musculus]; PREDICTED: PDZ and LIM domain protein 5 isoform X9 [Mus musculus]; PREDICTED: PDZ and LIM domain protein 5 isoform X7 [Mus musculus]; PREDICTED: PDZ and LIM domain protein 5 isoform X12 [Mus musculus]; PRED…	0	3	0.8448	0	1	1	553.628	1658.87	1658.87	-0.1	-5e-05	HCD (High Energy Collision Dissociation)	MS2	56.3461	66.6	81.855	74.5859	21168	LD-CS-180522_WilsonK_TD_Heart_TMT_F3.raw	F1.3	22.4	97	31	106.6	96.7	49.6	23.3	83.2	33.9	81.1		58	1	29	25	0.000506231
FALSE	High	Mascot (A8)	Unambiguous	[K].aITDAAMMAEELkk.[E]	N-Term(TMT6plex); K13(TMT6plex); K14(TMT6plex)	16	XP_006518740.1; XP_006532475.1; XP_017174700.1; NP_001074719.1; XP_017171330.1	XP_017174698.1; XP_006518740.1; XP_017169807.1; XP_017174696.1; XP_006532475.1; NP_034985.2; XP_017174695.1; XP_017174699.1; NP_001034634.2; NP_034986.1; XP_017174700.1; XP_017174697.1; NP_001074719.1; NP_001078847.1; XP_017171330.1; NP_796343.2	PREDICTED: myosin-7B isoform X4 [Mus musculus]; PREDICTED: myosin-6 isoform X1 [Mus musculus]; PREDICTED: myosin-1 isoform X1 [Mus musculus]; PREDICTED: myosin-7B isoform X2 [Mus musculus]; PREDICTED: myosin-3 isoform X1 [Mus musculus]; myosin-4 [Mus musculus]; PREDICTED: myosin-7B isoform X1 [Mus musculus]; PREDICTED: myosin-7B isoform X5 [Mus musculus]; myosin-2 [Mus musculus]; myosin-6 [Mus mu…	1	3	1	0	1	1	737.09	2209.26	2209.25	0.73	0.00053	HCD (High Energy Collision Dissociation)	MS2	56.3367	36.2	118	84.8316	23833	LD-CS-180522_WilsonK_TD_Heart_TMT_F2.raw	F1.2	13.6	48	17.7	56.4	51.4	26.9	14.8	43.2	20.6	47.2		36	5	28	24	0.0823672
FALSE	High	Mascot (A8)	Unambiguous	[K].rSTVAQLVk.[R]	N-Term(TMT6plex); K9(TMT6plex)	1	NP_031531.1	NP_031531.1	ATP synthase subunit alpha, mitochondrial precursor [Mus musculus]	1	3	0.5926	0	1	1	487.317	1459.94	1459.94	-0.27	-0.00013	HCD (High Energy Collision Dissociation)	MS2	56.3251	6.6	118	57.2659	14764	LD-CS-180522_WilsonK_TD_Heart_TMT_F1.raw	F1.1		10.1	3.6	8.8	10.5	4.6	3.2	6.3	5.6	9.3		27	1	19	15	0.0723198
FALSE	High	Mascot (A8)	Unambiguous	[R].lPcVEDYLSAILNR.[V]	N-Term(TMT6plex); C3(Carbamidomethyl)	1	NP_033784.2	NP_033784.2	serum albumin preproprotein [Mus musculus]	0	3	0.9583	0	1	1	631.343	1892.01	1892.01	-0.02	-1e-05	HCD (High Energy Collision Dissociation)	MS2	56.3184	12.9	118	97.1643	28060	LD-CS-180522_WilsonK_TD_Heart_TMT_F4.raw	F1.4	6.7	17.8	5.2	13.8	17.4	8.9	6.4	10	8.6	26.5		48	1	30	26	0.00722982
FALSE	High	Mascot (A8)	Unambiguous	[K].nGVVLDSNDk.[Y]	N-Term(TMT6plex); N1(Deamidated); K10(TMT6plex)	4	XP_017172628.1; NP_035782.3	XP_017172628.1; NP_035782.3; NP_082280.2; XP_011237740.1	PREDICTED: titin isoform X1 [Mus musculus]; titin isoform N2-A [Mus musculus]; titin isoform N2-B [Mus musculus]; PREDICTED: titin isoform X2 [Mus musculus]	0	3	0.75	0	1	1	507.284	1519.84	1519.84	1.14	0.00058	HCD (High Energy Collision Dissociation)	MS2	56.2839	12.2	118	58.3374	15216	LD-CS-180522_WilsonK_TD_Heart_TMT_F2.raw	F1.2	5.1	21.4	7	16.4	16.7	9.7	5.8	13.8	8.3	10.4		36	2	27	23	0.0594892
FALSE	High	Mascot (A8)	Unambiguous	[K].vLVLDkPGPPR.[D]	N-Term(TMT6plex); K6(TMT6plex)	4	XP_017172628.1; NP_035782.3	XP_017172628.1; NP_035782.3; NP_082280.2; XP_011237740.1	PREDICTED: titin isoform X1 [Mus musculus]; titin isoform N2-A [Mus musculus]; titin isoform N2-B [Mus musculus]; PREDICTED: titin isoform X2 [Mus musculus]	0	3	1	0	1	1	550.356	1649.05	1649.05	0.7	0.00038	HCD (High Energy Collision Dissociation)	MS2	56.2067	59.9	43.629	71.8887	18197	LD-CS-180522_WilsonK_TD_Heart_TMT_F4.raw	F1.4	21.1	82.1	29.8	80.1	98.1	38.8	23.2	61.8	48.4	79.9		18	2	18	14	0.452487
FALSE	High	Mascot (A8)	Unambiguous	[R].eLDDATEANEGLSR.[E]	N-Term(TMT6plex)	4	XP_017170323.1	XP_017170323.1; XP_017170324.1; XP_006534552.1; NP_780469.1	PREDICTED: myosin-10 isoform X2 [Mus musculus]; PREDICTED: myosin-10 isoform X3 [Mus musculus]; PREDICTED: myosin-10 isoform X1 [Mus musculus]; myosin-10 [Mus musculus]	0	3	0.963	0	1	1	583.622	1748.85	1748.85	0.84	0.00049	HCD (High Energy Collision Dissociation)	MS2	56.1987	15.4	118	56.1336	14485	LD-CS-180522_WilsonK_TD_Heart_TMT_F2.raw	F1.2	6.8	16.7	10.4	14.4	18	14.2	7.3	15.1	17.1	25.6		54	1	29	25	0.0013709
FALSE	High	Mascot (A8)	Unambiguous	[R].lcESHPDATEDLQk.[Q]	N-Term(TMT6plex); C2(Carbamidomethyl); K14(TMT6plex)	1	NP_035595.2	NP_035595.2	spectrin alpha chain, erythrocytic 1 [Mus musculus]	0	3	0.95	0	1	1	701.026	2101.06	2101.06	-0.24	-0.00017	HCD (High Energy Collision Dissociation)	MS2	56.1083	44.3	109.136	55.0187	13943	LD-CS-180522_WilsonK_TD_Heart_TMT_F3.raw	F1.3	16.4	40.4	37.4	65	48.1	36.3	14.9	36.6	67.2	54.9		60	1	32	28	0.000677
FALSE	High	Mascot (A8)	Unambiguous	[K].fVFDGDTHSLIILFTR.[F]	N-Term(TMT6plex)	3	XP_017172628.1	XP_017172628.1; NP_082280.2; XP_011237740.1	PREDICTED: titin isoform X1 [Mus musculus]; titin isoform N2-B [Mus musculus]; PREDICTED: titin isoform X2 [Mus musculus]	0	3	1	0	1	1	704.056	2110.15	2110.15	-0.65	-0.00046	HCD (High Energy Collision Dissociation)	MS2	56.087	39.1	99.056	92.4987	26445	LD-CS-180522_WilsonK_TD_Heart_TMT_F4.raw	F1.4	8.7	69.2	20.7	54.6	72.4	25.9	8.8	34.3	19.6	52.4		65	1	30	26	0.000143369
FALSE	High	Mascot (A8)	Unambiguous	[K].aSAQEEISQk.[A]	N-Term(TMT6plex); K10(TMT6plex)	4	XP_017172628.1; NP_035782.3	XP_017172628.1; NP_035782.3; NP_082280.2; XP_011237740.1	PREDICTED: titin isoform X1 [Mus musculus]; titin isoform N2-A [Mus musculus]; titin isoform N2-B [Mus musculus]; PREDICTED: titin isoform X2 [Mus musculus]	0	3	1	0	1	1	516.96	1548.87	1548.86	1.27	0.00066	HCD (High Energy Collision Dissociation)	MS2	56.0538	39.4	118	49.1837	12185	LD-CS-180522_WilsonK_TD_Heart_TMT_F2.raw	F1.2	17	58.1	23.7	55.7	51.6	30.2	13.7	41.8	24.4	53.6		34	2	27	23	0.0798644
FALSE	High	Mascot (A8)	Selected	[K].gQDLIDnNGHYQVIVTR.[S]	N-Term(TMT6plex); N7(Deamidated)	4	XP_017172628.1; NP_035782.3	XP_017172628.1; NP_035782.3; NP_082280.2; XP_011237740.1	PREDICTED: titin isoform X1 [Mus musculus]; titin isoform N2-A [Mus musculus]; titin isoform N2-B [Mus musculus]; PREDICTED: titin isoform X2 [Mus musculus]	0	3	0.0156	0	1	1	724.713	2172.12	2172.12	-0.5	-0.00036	HCD (High Energy Collision Dissociation)	MS2	56.0032	51.5	118	69.9023	19260	LD-CS-180522_WilsonK_TD_Heart_TMT_F3.raw	F1.3	19.9	73.2	27.6	74.8	78.3	35.9	18.5	47.3	42.9	65.3		64	2	32	28	0.000270451
FALSE	High	Mascot (A8)	Unambiguous	[K].iTGDDSMR.[T]	N-Term(TMT6plex)	2	NP_001074654.1	NP_001298003.1; NP_001074654.1	filamin-C isoform 2 [Mus musculus]; filamin-C isoform 1 [Mus musculus]	0	2	1	0	1	1	562.285	1123.56	1123.56	1.27	0.00071	HCD (High Energy Collision Dissociation)	MS2	55.997	83.2	118	43.4995	10279	LD-CS-180522_WilsonK_TD_Heart_TMT_F2.raw	F1.2	18.4	70.4	23.8	101.7	293.2	31.4	52.2	58.3	20.4	110.9		22	1	21	17	0.38212
FALSE	High	Mascot (A8)	Unambiguous	[K].rPGPPSTPEASAITk.[D]	N-Term(TMT6plex); K15(TMT6plex)	4	XP_017172628.1; NP_035782.3	XP_017172628.1; NP_035782.3; NP_082280.2; XP_011237740.1	PREDICTED: titin isoform X1 [Mus musculus]; titin isoform N2-A [Mus musculus]; titin isoform N2-B [Mus musculus]; PREDICTED: titin isoform X2 [Mus musculus]	0	3	0.8889	0	1	1	656.382	1967.13	1967.13	0.1	6e-05	HCD (High Energy Collision Dissociation)	MS2	55.9674	29.1	118	51.9576	11393	LD-CS-180522_WilsonK_TD_Heart_TMT_F4.raw	F1.4	11.4	54.1	11	34.4	49.2	20.3	8.1	30.4	16.1	38.2		54	2	27	23	0.000957842
FALSE	High	Mascot (A8)	Unambiguous	[K].nAAGAISkPSDSTGPITAk.[D]	N-Term(TMT6plex); K8(TMT6plex); K19(TMT6plex)	4	XP_017172628.1; NP_035782.3	XP_017172628.1; NP_035782.3; NP_082280.2; XP_011237740.1	PREDICTED: titin isoform X1 [Mus musculus]; titin isoform N2-A [Mus musculus]; titin isoform N2-B [Mus musculus]; PREDICTED: titin isoform X2 [Mus musculus]	0	3	1	0	1	1	825.146	2473.42	2473.42	0.73	0.0006	HCD (High Energy Collision Dissociation)	MS2	55.9218	148.3	95.148	59.4702	13810	LD-CS-180522_WilsonK_TD_Heart_TMT_F4.raw	F1.4	47	258.7	74	196.7	241.6	109	21	164.6	92.1	187.2		35	2	26	22	0.0527505
FALSE	High	Mascot (A8)	Unambiguous	[R].nAADSVSEPSESTGPITVk.[D]	N-Term(TMT6plex); K19(TMT6plex)	4	XP_017172628.1; NP_035782.3	XP_017172628.1; NP_035782.3; NP_082280.2; XP_011237740.1	PREDICTED: titin isoform X1 [Mus musculus]; titin isoform N2-A [Mus musculus]; titin isoform N2-B [Mus musculus]; PREDICTED: titin isoform X2 [Mus musculus]	0	3	0.9464	0	1	1	783.085	2347.24	2347.24	0.83	0.00065	HCD (High Energy Collision Dissociation)	MS2	55.6159	1.3	118	66.6938	17718	LD-CS-180522_WilsonK_TD_Heart_TMT_F1.raw	F1.1		3.2	1.8		2.1			2		3.2		56	2	33	28	0.00197974
FALSE	High	Mascot (A8)	Unambiguous	[R].rLEISPDSSPER.[A]	N-Term(TMT6plex)	1	NP_080439.1	NP_080439.1	plakophilin-2 [Mus musculus]	1	3	0.8909	0	1	1	538.96	1614.87	1614.86	0.74	0.0004	HCD (High Energy Collision Dissociation)	MS2	55.5032	32.8	86.366	47.8573	11543	LD-CS-180522_WilsonK_TD_Heart_TMT_F3.raw	F1.3	13.1	41.5	16.7	45.1	46.6	24.9	16.1	36.3	24.2	44		55	1	28	24	0.000896502
FALSE	High	Mascot (A8)	Unambiguous	[K].sLNSEMDNILANLR.[L]	N-Term(TMT6plex)	1	NP_849209.1	NP_849209.1	trifunctional enzyme subunit alpha, mitochondrial precursor [Mus musculus]	0	3	0.92	0	1	1	606.991	1818.96	1818.96	0.23	0.00014	HCD (High Energy Collision Dissociation)	MS2	55.4723	20.2	118	90.4271	27185	LD-CS-180522_WilsonK_TD_Heart_TMT_F3.raw	F1.3	18.6	27	9	27.8	36.1	14.4	6	17.1	12.6	20.8		75	1	30	26	1.25761e-05
FALSE	High	Mascot (A8)	Unambiguous	[K].nPVIAQDPk.[Q]	N-Term(TMT6plex); K9(TMT6plex)	4	XP_017172628.1; NP_035782.3	XP_017172628.1; NP_035782.3; NP_082280.2; XP_011237740.1	PREDICTED: titin isoform X1 [Mus musculus]; titin isoform N2-A [Mus musculus]; titin isoform N2-B [Mus musculus]; PREDICTED: titin isoform X2 [Mus musculus]	0	3	1	0	1	1	480.626	1439.86	1439.86	0.6	0.00029	HCD (High Energy Collision Dissociation)	MS2	55.4536	61.3	55.5	50.8428	12605	LD-CS-180522_WilsonK_TD_Heart_TMT_F3.raw	F1.3	18.1	94.4	26.8	89.2	104.3	45.8	11.8	70.5	36.5	78.1		36	2	22	18	0.0166507
FALSE	High	Mascot (A8)	Unambiguous	[K].aHYGGFTVQNEASk.[Y]	N-Term(TMT6plex); K14(TMT6plex)	1	NP_862897.1	NP_862897.1	fibrinogen beta chain preproprotein [Mus musculus]	0	3	1	0	1	1	656.351	1967.04	1967.04	0.08	5e-05	HCD (High Energy Collision Dissociation)	MS2	55.4326	35.3	80.255	57.4187	13104	LD-CS-180522_WilsonK_TD_Heart_TMT_F4.raw	F1.4	13.3	29.5	20.8	46.7	49.5	25.3	24.5	44.4	24.3	53.6		49	1	31	27	0.00696074
FALSE	High	Mascot (A8)	Unambiguous	[K].iEAHFDAR.[S]	N-Term(TMT6plex)	4	XP_017172628.1; NP_035782.3	XP_017172628.1; NP_035782.3; NP_082280.2; XP_011237740.1	PREDICTED: titin isoform X1 [Mus musculus]; titin isoform N2-A [Mus musculus]; titin isoform N2-B [Mus musculus]; PREDICTED: titin isoform X2 [Mus musculus]	0	3	0.7174	0	1	1	396.55	1187.64	1187.64	-0.75	-0.0003	HCD (High Energy Collision Dissociation)	MS2	55.4105	37.5	55.5	48.7697	11876	LD-CS-180522_WilsonK_TD_Heart_TMT_F3.raw	F1.3	11.6	68.1	17.1	56.3	57.1	24.9	6.5	33.6	23.7	53		46	2	22	18	0.00187249
FALSE	High	Mascot (A8)	Unambiguous	[R].tLEGELHDLR.[G]	N-Term(TMT6plex)	3	XP_006501136.1	XP_006501136.1; NP_001104572.1; NP_062263.1	PREDICTED: prelamin-A/C isoform X1 [Mus musculus]; prelamin-A/C isoform C [Mus musculus]; prelamin-A/C isoform C2 [Mus musculus]	0	3	0.4839	0	1	1	471.264	1411.78	1411.77	1.37	0.00064	HCD (High Energy Collision Dissociation)	MS2	55.4034	20.3	55.5	69.4725	19114	LD-CS-180522_WilsonK_TD_Heart_TMT_F3.raw	F1.3	17.3	16.9	16.1	16.4	24	9.8	22.1	19.1	26.9	23.2		62	1	25	21	9.06332e-05
FALSE	High	Mascot (A8)	Unambiguous	[K].eLTYQTEEDk.[K]	N-Term(TMT6plex); K10(TMT6plex)	2	XP_006518740.1	XP_006518740.1; NP_034986.1	PREDICTED: myosin-6 isoform X1 [Mus musculus]; myosin-6 [Mus musculus]	0	3	0.7692	0	1	1	571.97	1713.9	1713.89	0.59	0.00034	HCD (High Energy Collision Dissociation)	MS2	55.3608	22	118	59.5389	15619	LD-CS-180522_WilsonK_TD_Heart_TMT_F2.raw	F1.2	7.9	30.7	10.1	34	32.1	15.4	12.8	27.6	13.9	22.2		39	1	29	25	0.044358
FALSE	High	Mascot (A8)	Selected	[K].vAVNILNnGR.[F]	N-Term(TMT6plex); N8(Deamidated)	1	NP_059062.1	NP_059062.1	very long-chain specific acyl-CoA dehydrogenase, mitochondrial precursor [Mus musculus]	0	2	1	0	1	1	650.383	1299.76	1299.76	0.38	0.00025	HCD (High Energy Collision Dissociation)	MS2	55.3356	1.9	118	73.07	19677	LD-CS-180522_WilsonK_TD_Heart_TMT_F1.raw	F1.1		4.5		2.9	2.4	2.1			2.6	4.2		23	1	19	15	0.200272
FALSE	High	Mascot (A8)	Unambiguous	[R].iHFGATGk.[L]	N-Term(TMT6plex); K8(TMT6plex)	5	XP_006518740.1; NP_001074719.1; XP_017171330.1	XP_006518740.1; NP_034985.2; NP_034986.1; NP_001074719.1; XP_017171330.1	PREDICTED: myosin-6 isoform X1 [Mus musculus]; myosin-4 [Mus musculus]; myosin-6 [Mus musculus]; myosin-13 [Mus musculus]; PREDICTED: myosin-7 isoform X1 [Mus musculus]	0	3	1	0	1	1	430.264	1288.78	1288.78	0.54	0.00023	HCD (High Energy Collision Dissociation)	MS2	55.3335	53.8	59.708	58.1313	13363	LD-CS-180522_WilsonK_TD_Heart_TMT_F4.raw	F1.4	18.7	80.5	26.6	82.1	77.8	38.3	19.9	71.7	24.2	64.8		44	3	22	18	0.00332293
FALSE	High	Mascot (A8)	Unambiguous	[K].dTVTTGLTGAVNVAk.[G]	N-Term(TMT6plex); K15(TMT6plex)	9	XP_011244850.1	XP_017173080.1; XP_011244853.1; XP_011244851.1; XP_011244848.1; XP_011244854.1; XP_011244850.1; XP_006524768.1; XP_011244849.1; NP_065593.2	PREDICTED: perilipin-4 isoform X7 [Mus musculus]; PREDICTED: perilipin-4 isoform X6 [Mus musculus]; PREDICTED: perilipin-4 isoform X5 [Mus musculus]; PREDICTED: perilipin-4 isoform X1 [Mus musculus]; PREDICTED: perilipin-4 isoform X8 [Mus musculus]; PREDICTED: perilipin-4 isoform X4 [Mus musculus]; PREDICTED: perilipin-4 isoform X2 [Mus musculus]; PREDICTED: perilipin-4 isoform X3 [Mus musculus];…	0	3	0.9032	0	1	1	635.708	1905.11	1905.11	1.3	0.00083	HCD (High Energy Collision Dissociation)	MS2	55.3317	51.4	32.196	73.9781	20904	LD-CS-180522_WilsonK_TD_Heart_TMT_F3.raw	F1.3	31.4	56.4	37.3	49.3	50.7	20	52.4	42	65.7	79.8		62	1	27	23	0.000129487
FALSE	High	Mascot (A8)	Unambiguous	[R].fAIQDISVEETSAk.[E]	N-Term(TMT6plex); K14(TMT6plex)	14	NP_150371.4	XP_006540318.1; NP_038484.1; XP_006515449.2; XP_006540320.1; XP_006515447.2; XP_006515450.1; NP_068695.1; NP_001333598.1; XP_006540319.1; NP_150371.4; XP_006515448.2; XP_006540317.1; XP_006515452.1; NP_598917.1	PREDICTED: alpha-actinin-4 isoform X2 [Mus musculus]; alpha-actinin-3 [Mus musculus]; PREDICTED: alpha-actinin-1 isoform X3 [Mus musculus]; PREDICTED: alpha-actinin-4 isoform X4 [Mus musculus]; PREDICTED: alpha-actinin-1 isoform X1 [Mus musculus]; PREDICTED: alpha-actinin-1 isoform X4 [Mus musculus]; alpha-actinin-4 [Mus musculus]; alpha-actinin-1 isoform 2 [Mus musculus]; PREDICTED: alpha-actini…	0	3	0.9828	0	1	1	666.038	1996.1	1996.1	0.26	0.00017	HCD (High Energy Collision Dissociation)	MS2	55.3231	85.4	54.589	81.0195	23697	LD-CS-180522_WilsonK_TD_Heart_TMT_F3.raw	F1.3	23.9	125.6	42.5	117.6	159.5	44	14.8	108.4	62.1	103		58	1	29	25	0.000604965
FALSE	High	Mascot (A8)	Unambiguous	[R].nLEVTETFDGEVSLAWEEPLTDGGSk.[I]	N-Term(TMT6plex); K26(TMT6plex)	4	XP_017172628.1; NP_035782.3	XP_017172628.1; NP_035782.3; NP_082280.2; XP_011237740.1	PREDICTED: titin isoform X1 [Mus musculus]; titin isoform N2-A [Mus musculus]; titin isoform N2-B [Mus musculus]; PREDICTED: titin isoform X2 [Mus musculus]	0	3	0.9744	0	1	1	1094.55	3281.64	3281.65	-2	-0.00219	HCD (High Energy Collision Dissociation)	MS2	55.2997	4.8	118	98.1449	29758	LD-CS-180522_WilsonK_TD_Heart_TMT_F3.raw	F1.3		9.9	2.3	5.3	9.1	2.9		2.4	4.7	9		78	2	38	34	3.93491e-05
FALSE	High	Mascot (A8)	Unambiguous	[R].lLQDSVDFSLADAINTEFk.[N]	N-Term(TMT6plex); K19(TMT6plex)	1	NP_035831.2	NP_035831.2	vimentin [Mus musculus]	0	3	1	0	1	1	862.135	2584.39	2584.39	0.27	0.00023	HCD (High Energy Collision Dissociation)	MS2	55.2431	7.2	118	97.6335	29591	LD-CS-180522_WilsonK_TD_Heart_TMT_F3.raw	F1.3		5.3	4.7	11.1	10.4	6.6	1.6	10.3	5.3	12.3		58	1	32	28	0.00118879
FALSE	High	Mascot (A8)	Unambiguous	[K].vHELAAEFISkPQNLEILEGEk.[A]	N-Term(TMT6plex); K11(TMT6plex); K22(TMT6plex)	4	XP_017172628.1; NP_035782.3	XP_017172628.1; NP_035782.3; NP_082280.2; XP_011237740.1	PREDICTED: titin isoform X1 [Mus musculus]; titin isoform N2-A [Mus musculus]; titin isoform N2-B [Mus musculus]; PREDICTED: titin isoform X2 [Mus musculus]	0	4	1	0	1	1	796.209	3181.81	3181.81	2.05	0.00163	HCD (High Energy Collision Dissociation)	MS2	55.2295	128.1	88.108	83.3889	22932	LD-CS-180522_WilsonK_TD_Heart_TMT_F4.raw	F1.4	44.5	221.1	65.4	174.7	199.8	96.6	40.9	124.7	78.2	155.8		58	2	27	23	0.000321002
FALSE	High	Mascot (A8)	Unambiguous	[R].eEAENNLAAFR.[A]	N-Term(TMT6plex)	1	NP_034173.1	NP_034173.1	desmin [Mus musculus]	0	3	0.9592	0	1	1	498.258	1492.76	1492.76	0.49	0.00025	HCD (High Energy Collision Dissociation)	MS2	55.1809	13.6	118	67.9323	18360	LD-CS-180522_WilsonK_TD_Heart_TMT_F2.raw	F1.2	7.1	17.7	10.4	18.3	17.9	8.5	5.6	18.3	4.8	18.8		49	1	26	22	0.0022787
FALSE	High	Mascot (A8)	Unambiguous	[R].sRLELLELk.[L]	N-Term(TMT6plex); K9(TMT6plex)	2	XP_017175847.1	XP_017175847.1; XP_006503358.1	PREDICTED: SH3 domain-containing protein 21 isoform X1 [Mus musculus]; PREDICTED: SH3 domain-containing protein 21 isoform X2 [Mus musculus]	1	3	0.7308	0	1	1	520.337	1559	1558.99	1.3	0.00067	HCD (High Energy Collision Dissociation)	MS2	55.0579	8.4	436.012	102.372	30960	LD-CS-180522_WilsonK_TD_Heart_TMT_F3.raw	F1.3	6.2	7.6	9.5	7.3	11.3	9.1	7.6	6.1	7	6.8		26	1	20	16	0.116822
FALSE	High	Mascot (A8)	Unambiguous	[R].vmAENEYGVGEPTETTEPVR.[A]	N-Term(TMT6plex); M2(Oxidation)	4	XP_017172628.1; NP_035782.3	XP_017172628.1; NP_035782.3; NP_082280.2; XP_011237740.1	PREDICTED: titin isoform X1 [Mus musculus]; titin isoform N2-A [Mus musculus]; titin isoform N2-B [Mus musculus]; PREDICTED: titin isoform X2 [Mus musculus]	0	3	0.9783	0	1	1	818.395	2453.17	2453.17	-0.09	-7e-05	HCD (High Energy Collision Dissociation)	MS2	55.0147	6.7	118	63.1713	16795	LD-CS-180522_WilsonK_TD_Heart_TMT_F2.raw	F1.2	3.5	14	3.8	8.3	12.7	1.9	1.2	7.9	4.2	5.4		92	2	34	30	8.00506e-07
FALSE	High	Mascot (A8)	Unambiguous	[R].aTNLQGEAQcEcR.[L]	N-Term(TMT6plex); C10(Carbamidomethyl); C12(Carbamidomethyl)	2	XP_011237643.1	XP_006498945.1; XP_011237643.1	PREDICTED: myosin-binding protein C, cardiac-type isoform X2 [Mus musculus]; PREDICTED: myosin-binding protein C, cardiac-type isoform X1 [Mus musculus]	0	3	1	0	1	1	589.277	1765.82	1765.82	-0.13	-8e-05	HCD (High Energy Collision Dissociation)	MS2	54.9981	11.6	118	39.079	8800	LD-CS-180522_WilsonK_TD_Heart_TMT_F2.raw	F1.2	6.7	13.5	8.1	15.9	15.7	7.2	3.5	12.3	11.8	14		34	1	29	25	0.143465
FALSE	High	Mascot (A8)	Unambiguous	[K].aAGGAGAQVGGSISSGSSASSVTVTR.[S]	N-Term(TMT6plex)	1	XP_006501136.1	XP_006501136.1	PREDICTED: prelamin-A/C isoform X1 [Mus musculus]	0	3	1	0	1	1	817.76	2451.27	2451.26	1.33	0.00109	HCD (High Energy Collision Dissociation)	MS2	54.9019	1.9	118	53.0966	11739	LD-CS-180522_WilsonK_TD_Heart_TMT_F4.raw	F1.4		2			3.3		3.4	2.3	3.3	4		80	1	33	29	1.01955e-05
FALSE	High	Mascot (A8)	Unambiguous	[K].iEAHFDAR.[S]	N-Term(TMT6plex)	4	XP_017172628.1; NP_035782.3	XP_017172628.1; NP_035782.3; NP_082280.2; XP_011237740.1	PREDICTED: titin isoform X1 [Mus musculus]; titin isoform N2-A [Mus musculus]; titin isoform N2-B [Mus musculus]; PREDICTED: titin isoform X2 [Mus musculus]	0	3	0.7143	0	1	1	396.55	1187.64	1187.64	-0.37	-0.00015	HCD (High Energy Collision Dissociation)	MS2	54.9017	43.9	179.845	51.6497	11298	LD-CS-180522_WilsonK_TD_Heart_TMT_F4.raw	F1.4	15.9	76	20.9	60	68.5	23	14.6	42.7	32.8	58.3		49	2	22	18	0.000932174
FALSE	High	Mascot (A8)	Unambiguous	[R].yASENVNk.[L]	N-Term(TMT6plex); K8(TMT6plex)	2	NP_033022.1	NP_033022.1; NP_083852.1	ras-related protein Rab-1A [Mus musculus]; ras-related protein Rab-1B [Mus musculus]	0	2	1	0	1	1	691.888	1382.77	1382.77	0.08	6e-05	HCD (High Energy Collision Dissociation)	MS2	54.8957	62.7	118	43.5342	9960	LD-CS-180522_WilsonK_TD_Heart_TMT_F3.raw	F1.3	24.6	68.8	41.5	74.4	88.6	47.9	37.8	60.1	70.6	75.8		29	1	25	21	0.164695
FALSE	High	Mascot (A8)	Unambiguous	[K].tFLIWINEEDHTR.[V]	N-Term(TMT6plex)	1	NP_940807.1	NP_940807.1	creatine kinase S-type, mitochondrial precursor [Mus musculus]	0	3	1	0	1	1	635.002	1902.99	1902.99	0.77	0.00049	HCD (High Energy Collision Dissociation)	MS2	54.8443	11.5	68.913	85.9162	25602	LD-CS-180522_WilsonK_TD_Heart_TMT_F3.raw	F1.3	3.7	17.6	7.5	19.1	15.6	5.5	6.1	9.5	9.8	13.5		39	1	31	26	0.0645144
FALSE	High	Mascot (A8)	Unambiguous	[R].mAHEGALTGVTTDQk.[E]	N-Term(TMT6plex); M1(Oxidation); K15(TMT6plex)	4	XP_017172628.1; NP_035782.3	XP_017172628.1; NP_035782.3; NP_082280.2; XP_011237740.1	PREDICTED: titin isoform X1 [Mus musculus]; titin isoform N2-A [Mus musculus]; titin isoform N2-B [Mus musculus]; PREDICTED: titin isoform X2 [Mus musculus]	0	3	1	0	1	1	678.366	2033.08	2033.07	4.26	0.00289	HCD (High Energy Collision Dissociation)	MS2	54.8411	9.1	118	48.3859	10234	LD-CS-180522_WilsonK_TD_Heart_TMT_F4.raw	F1.4	4.1	13.5	6.3	13	16.3	4.2	4	8.8	5.2	9.9		45	2	31	27	0.015746
FALSE	High	Mascot (A8)	Unambiguous	[K].eTAENYLGHTAk.[N]	N-Term(TMT6plex); K12(TMT6plex)	1	NP_034611.2	NP_034611.2	stress-70 protein, mitochondrial [Mus musculus]	0	3	1	0	1	1	597.993	1791.97	1791.96	0.76	0.00045	HCD (High Energy Collision Dissociation)	MS2	54.8316	54.4	93.681	56.4881	12758	LD-CS-180522_WilsonK_TD_Heart_TMT_F4.raw	F1.4	33	46	44.9	76.6	72.2	19	59.5	48	55.5	56.8		48	1	29	24	0.00477148
FALSE	High	Mascot (A8)	Unambiguous	[K].mVGVPAAFDMMLTGR.[N]	N-Term(TMT6plex)	1	NP_849209.1	NP_849209.1	trifunctional enzyme subunit alpha, mitochondrial precursor [Mus musculus]	0	3	0.9259	0	1	1	608.984	1824.94	1824.94	0.86	0.00052	HCD (High Energy Collision Dissociation)	MS2	54.6958	21	90.548	92.9936	26622	LD-CS-180522_WilsonK_TD_Heart_TMT_F4.raw	F1.4	23.7	32.5	15.9	29.1	26.3	9.4	5.2	17.1	11.4	26.8		54	1	30	26	0.00187325
FALSE	High	Mascot (A8)	Unambiguous	[K].ePPVLITR.[S]	N-Term(TMT6plex)	2	XP_011237643.1	XP_006498945.1; XP_011237643.1	PREDICTED: myosin-binding protein C, cardiac-type isoform X2 [Mus musculus]; PREDICTED: myosin-binding protein C, cardiac-type isoform X1 [Mus musculus]	0	2	0.9375	0	1	1	577.361	1153.72	1153.71	0.89	0.00052	HCD (High Energy Collision Dissociation)	MS2	54.685	7.3	118	65.3067	17269	LD-CS-180522_WilsonK_TD_Heart_TMT_F1.raw	F1.1	5.5	10.2	3	11.7	9.4	6.2	4.5	4.4	4.4	8.9		16	1	14	13	0.302376
FALSE	High	Mascot (A8)	Unambiguous	[K].lVWVPSEk.[Q]	N-Term(TMT6plex); K8(TMT6plex)	4	NP_001155247.1	NP_038635.2; XP_006521906.1; XP_006521907.1; NP_001155247.1	myosin-11 isoform 1 [Mus musculus]; PREDICTED: myosin-11 isoform X1 [Mus musculus]; PREDICTED: myosin-11 isoform X2 [Mus musculus]; myosin-11 isoform 2 [Mus musculus]	0	2	0.9565	0	1	1	708.437	1415.87	1415.87	0.43	0.00031	HCD (High Energy Collision Dissociation)	MS2	54.6665	118.8	55.5	80.5063	21771	LD-CS-180522_WilsonK_TD_Heart_TMT_F4.raw	F1.4	47.6	133.4	84.2	146.9	133.8	75.5	59.7	93.2	156.4	189.8		46	1	22	18	0.0017042
FALSE	High	Mascot (A8)	Unambiguous	[K].gIRPAINVGLSVSR.[V]	N-Term(TMT6plex)	1	NP_031531.1	NP_031531.1	ATP synthase subunit alpha, mitochondrial precursor [Mus musculus]	0	3	1	0	1	1	556.676	1668.01	1668.01	0.15	8e-05	HCD (High Energy Collision Dissociation)	MS2	54.6281	35.7	67.638	69.723	19199	LD-CS-180522_WilsonK_TD_Heart_TMT_F3.raw	F1.3	15.7	44.7	16.6	51	55.3	27.3	17.9	31.3	27.8	47.3		43	1	23	19	0.00488019
FALSE	High	Mascot (A8)	Unambiguous	[K].rLTDADAMk.[Y]	N-Term(TMT6plex); K9(TMT6plex)	1	NP_031531.1	NP_031531.1	ATP synthase subunit alpha, mitochondrial precursor [Mus musculus]	1	3	0.7895	0	1	1	493.619	1478.84	1478.84	0.68	0.00034	HCD (High Energy Collision Dissociation)	MS2	54.6264	212.5	44.232	48.3714	11739	LD-CS-180522_WilsonK_TD_Heart_TMT_F3.raw	F1.3	67.5	299.5	115.5	306.1	346.3	141.9	75.8	233.2	158.6	250.5		38	1	26	22	0.0254312
FALSE	High	Mascot (A8)	Unambiguous	[K].sTYLNSEPVVAQYPFk.[V]	N-Term(TMT6plex); K16(TMT6plex)	4	XP_017172628.1; NP_035782.3	XP_017172628.1; NP_035782.3; NP_082280.2; XP_011237740.1	PREDICTED: titin isoform X1 [Mus musculus]; titin isoform N2-A [Mus musculus]; titin isoform N2-B [Mus musculus]; PREDICTED: titin isoform X2 [Mus musculus]	0	3	0.9744	0	1	1	767.758	2301.26	2301.25	2.27	0.00174	HCD (High Energy Collision Dissociation)	MS2	54.6157	52.8	45.378	80.766	21873	LD-CS-180522_WilsonK_TD_Heart_TMT_F4.raw	F1.4	20.1	72	28.1	69	85.8	39.6	24.3	49	40.5	68.1		39	2	30	26	0.0554097
FALSE	High	Mascot (A8)	Unambiguous	[R].qAEEAEEQANTNLSk.[F]	N-Term(TMT6plex); K15(TMT6plex)	3	XP_006518740.1; XP_017171330.1	XP_006518740.1; NP_034986.1; XP_017171330.1	PREDICTED: myosin-6 isoform X1 [Mus musculus]; myosin-6 [Mus musculus]; PREDICTED: myosin-7 isoform X1 [Mus musculus]	0	3	0.5932	0	1	1	707.366	2120.08	2120.09	-1.28	-0.00091	HCD (High Energy Collision Dissociation)	MS2	54.6021	16	118	53.4269	11854	LD-CS-180522_WilsonK_TD_Heart_TMT_F4.raw	F1.4	5.7	21.5	8.9	20.8	24.8	12.2	7.5	17	13.1	19		59	2	32	28	0.000859655
FALSE	High	Mascot (A8)	Unambiguous	[K].vkEQQEVVFNcEVNTEGAk.[A]	N-Term(TMT6plex); K2(TMT6plex); C11(Carbamidomethyl); K19(TMT6plex)	4	XP_017172628.1; NP_035782.3	XP_017172628.1; NP_035782.3; NP_082280.2; XP_011237740.1	PREDICTED: titin isoform X1 [Mus musculus]; titin isoform N2-A [Mus musculus]; titin isoform N2-B [Mus musculus]; PREDICTED: titin isoform X2 [Mus musculus]	1	3	1	0	1	1	965.855	2895.55	2895.55	0.44	0.00043	HCD (High Energy Collision Dissociation)	MS2	54.5873	57.6	118	70.9513	19659	LD-CS-180522_WilsonK_TD_Heart_TMT_F3.raw	F1.3	18.2	100.6	28.4	88.7	76.6	30.8	13.6	54.5	65.7	64.3		62	2	33	29	0.000641413
FALSE	High	Mascot (A8)	Unambiguous	[K].nQVPINVHANPGk.[Y]	N-Term(TMT6plex); K13(TMT6plex)	4	NP_034997.2	NP_034997.2; XP_006523851.1; XP_006523850.1; NP_001077403.1	myomesin-1 isoform 1 [Mus musculus]; PREDICTED: myomesin-1 isoform X2 [Mus musculus]; PREDICTED: myomesin-1 isoform X1 [Mus musculus]; myomesin-1 isoform 2 [Mus musculus]	0	3	1	0	1	1	616.03	1846.07	1846.07	2.64	0.00162	HCD (High Energy Collision Dissociation)	MS2	54.5808	70.2	121.844	52.1047	11435	LD-CS-180522_WilsonK_TD_Heart_TMT_F4.raw	F1.4	30.2	90.8	43.3	113.6	100.7	47.1	27.8	81.8	39.5	83.8		48	1	26	22	0.00262811
FALSE	High	Mascot (A8)	Unambiguous	[K].vHINPNSLFDVQVk.[R]	N-Term(TMT6plex); K14(TMT6plex)	1	NP_035354.1	NP_035354.1	glycogen phosphorylase, muscle form [Mus musculus]	0	3	1	0	1	1	690.07	2068.2	2068.2	0.24	0.00016	HCD (High Energy Collision Dissociation)	MS2	54.4953	51.3	55.5	80.4708	21757	LD-CS-180522_WilsonK_TD_Heart_TMT_F4.raw	F1.4	20.9	63.8	32.9	74.5	81.7	32.8	18.9	51.6	37.2	67.2		51	1	27	22	0.00147576
FALSE	High	Mascot (A8)	Unambiguous	[K].qESDQLVLNQHPASDk.[I]	N-Term(TMT6plex); K16(TMT6plex)	2	NP_076331.2	NP_076331.2; XP_006516595.1	desmoplakin [Mus musculus]; PREDICTED: desmoplakin isoform X1 [Mus musculus]	0	3	0.9865	0	1	1	756.407	2267.21	2267.2	1.33	0.00101	HCD (High Energy Collision Dissociation)	MS2	54.4644	42.7	60.042	54.1879	13631	LD-CS-180522_WilsonK_TD_Heart_TMT_F3.raw	F1.3	14.1	45.2	21.2	58.7	61.3	33.7	23.4	57	30.7	56.1		74	1	31	27	2.11743e-05
FALSE	High	Mascot (A8)	Unambiguous	[R].vLAENEIGIGEPcETTEPVk.[A]	N-Term(TMT6plex); C13(Carbamidomethyl); K20(TMT6plex)	4	XP_017172628.1; NP_035782.3	XP_017172628.1; NP_035782.3; NP_082280.2; XP_011237740.1	PREDICTED: titin isoform X1 [Mus musculus]; titin isoform N2-A [Mus musculus]; titin isoform N2-B [Mus musculus]; PREDICTED: titin isoform X2 [Mus musculus]	0	3	0.9485	0	1	1	881.805	2643.4	2643.4	2.13	0.00188	HCD (High Energy Collision Dissociation)	MS2	54.438	60.6	118	78.5268	22750	LD-CS-180522_WilsonK_TD_Heart_TMT_F3.raw	F1.3	26.6	98.7	34.9	84.2	82	47.6	18.1	57.1	49.5	70		97	2	33	29	1.6734e-07
FALSE	High	Mascot (A8)	Unambiguous	[K].lTQESIMDLEnDkLQLEEk.[L]	N-Term(TMT6plex); N11(Deamidated); K13(TMT6plex); K19(TMT6plex)	2	XP_006518740.1	XP_006518740.1; NP_034986.1	PREDICTED: myosin-6 isoform X1 [Mus musculus]; myosin-6 [Mus musculus]	1	3	0.2941	0	1	1	988.877	2964.62	2964.61	3.61	0.00356	HCD (High Energy Collision Dissociation)	MS2	54.3263	544.3	118	86.8042	25928	LD-CS-180522_WilsonK_TD_Heart_TMT_F3.raw	F1.3	91.8	664	125.8	951.4	789.8	109	225.2	854	494.9	812.4		34	1	32	28	0.292026
FALSE	High	Mascot (A8)	Unambiguous	[R].eEAENNLAAFR.[A]	N-Term(TMT6plex)	1	NP_034173.1	NP_034173.1	desmin [Mus musculus]	0	3	1	0	1	1	498.258	1492.76	1492.76	0.43	0.00022	HCD (High Energy Collision Dissociation)	MS2	54.2236	5.9	118	68.2843	18475	LD-CS-180522_WilsonK_TD_Heart_TMT_F2.raw	F1.2	4	5	4.8	5.7	6.7	5.7	5	5.1	5.3	7.7		27	1	26	22	0.350204
FALSE	High	Mascot (A8)	Unambiguous	[R].hVLVTLGEk.[M]	N-Term(TMT6plex); K9(TMT6plex)	7	NP_001304146.1	XP_006531628.3; NP_001304146.1; NP_001304147.1; NP_001304149.1; NP_001304148.1; NP_034990.1; XP_006513386.1	PREDICTED: myosin light polypeptide 6-like [Mus musculus]; myosin light polypeptide 6 isoform a [Mus musculus]; myosin light polypeptide 6 isoform MLC3nm [Mus musculus]; myosin light polypeptide 6 isoform c [Mus musculus]; myosin light polypeptide 6 isoform b [Mus musculus]; myosin light polypeptide 6 isoform MLC3sm [Mus musculus]; PREDICTED: myosin light polypeptide 6 isoform X1 [Mus musculus]	0	3	0.8421	0	1	1	485.31	1453.92	1453.91	0.8	0.00039	HCD (High Energy Collision Dissociation)	MS2	54.1962	41.9	55.5	66.5843	16168	LD-CS-180522_WilsonK_TD_Heart_TMT_F4.raw	F1.4	13	36.9	50.5	33.1	76.7	13.4	41.7	41.8	49.1	37.7		38	1	17	13	0.00380695
FALSE	High	Mascot (A8)	Selected	[R].aPSYGAGELLDFSLADAVnQEFLATR.[T]	N-Term(TMT6plex); N19(Deamidated)	1	NP_034173.1	NP_034173.1	desmin [Mus musculus]	0	3	0.9875	0	1	1	995.842	2985.51	2985.5	2.74	0.00273	HCD (High Energy Collision Dissociation)	MS2	54.1905	2.1	118	98.056	29729	LD-CS-180522_WilsonK_TD_Heart_TMT_F3.raw	F1.3	2.3	2.5		1.9	3.1		3.5	2.6		4		80	1	36	32	1.94959e-05
FALSE	High	Mascot (A8)	Unambiguous	[K].qELQELNDR.[F]	N-Term(TMT6plex)	4	XP_006520694.1	NP_001157061.1; XP_006520695.1; XP_006520694.1; NP_001157060.1	peripherin isoform 3 [Mus musculus]; PREDICTED: peripherin isoform X2 [Mus musculus]; PREDICTED: peripherin isoform X1 [Mus musculus]; peripherin isoform 2 [Mus musculus]	0	2	0.8333	0	1	1	687.365	1373.72	1373.72	1.06	0.00073	HCD (High Energy Collision Dissociation)	MS2	54.1775	72.1	55.5	55.9424	14420	LD-CS-180522_WilsonK_TD_Heart_TMT_F2.raw	F1.2	21.7	55.9	44.5	109.8	91	59	47.8	72.7	48	128.6		42	1	25	21	0.00876356
FALSE	High	Mascot (A8)	Unambiguous	[K].gLETIASDVVSLASk.[A]	N-Term(TMT6plex); K15(TMT6plex)	1	NP_663589.3	NP_663589.3	dihydrolipoyllysine-residue acetyltransferase component of pyruvate dehydrogenase complex, mitochondrial [Mus musculus]	0	3	0.9211	0	1	1	650.052	1948.14	1948.14	1.79	0.00116	HCD (High Energy Collision Dissociation)	MS2	54.1692	32.4	118	95.3061	28821	LD-CS-180522_WilsonK_TD_Heart_TMT_F3.raw	F1.3	13.2	37.4	23.2	46.2	46.5	21.4	16.9	31	21.2	47.6		38	1	26	22	0.0274346
FALSE	High	Mascot (A8)	Unambiguous	[K].tLNDELEIIEGMk.[F]	N-Term(TMT6plex); K13(TMT6plex)	1	XP_006495769.1	XP_006495769.1	PREDICTED: 60 kDa heat shock protein, mitochondrial isoform X1 [Mus musculus]	0	3	0.9762	0	1	1	655.031	1963.08	1963.08	-1.16	-0.00076	HCD (High Energy Collision Dissociation)	MS2	54.1444	3.2	118	90.1828	25584	LD-CS-180522_WilsonK_TD_Heart_TMT_F2.raw	F1.2	5.3	3.7	2.3	2.7	4.4	3.3			2.2	7		42	1	29	25	0.0216783
FALSE	High	Mascot (A8)	Unambiguous	[K].mSINAEDVVVGDLVEVk.[G]	N-Term(TMT6plex); K17(TMT6plex)	1	NP_659149.1	NP_659149.1	sodium/potassium-transporting ATPase subunit alpha-1 precursor [Mus musculus]	0	3	0.9048	0	1	1	759.094	2275.27	2275.26	2.24	0.0017	HCD (High Energy Collision Dissociation)	MS2	54.1043	2.6	118	89.2425	25282	LD-CS-180522_WilsonK_TD_Heart_TMT_F2.raw	F1.2				2.4	5.3	3.1	2.8	1.8	4	5.1		42	1	29	25	0.0251543
FALSE	High	Mascot (A8)	Unambiguous	[K].tVYFAEk.[V]	N-Term(TMT6plex); K7(TMT6plex)	1	NP_077185.1	NP_077185.1	cysteine-rich protein 2 isoform 1 [Mus musculus]	0	2	0.6857	0	1	1	658.387	1315.77	1315.77	0.52	0.00034	HCD (High Energy Collision Dissociation)	MS2	54.026	99.4	79.707	71.2399	19776	LD-CS-180522_WilsonK_TD_Heart_TMT_F3.raw	F1.3	39	112.7	53.1	169	162.6	57.4	43.7	95.1	75.7	124.9		35	1	24	20	0.0344022
FALSE	High	Mascot (A8)	Unambiguous	[K].nHEEEmk.[ECV]	N-Term(TMT6plex); M6(Oxidation); K7(TMT6plex)	5	NP_034792.1	NP_001300878.1; NP_034792.1; NP_083669.1; NP_032495.2; NP_081850.1	keratin, type I cytoskeletal 13 isoform 2 [Mus musculus]; keratin, type I cytoskeletal 13 isoform 1 [Mus musculus]; keratin, type I cytoskeletal 24 [Mus musculus]; keratin, type I cytoskeletal 15 [Mus musculus]; keratin, type I cytoskeletal 28 [Mus musculus]	0	3	1	0	1	1	464.24	1390.71	1390.7	1.18	0.00055	HCD (High Energy Collision Dissociation)	MS2	54.0149	1.7	118	25.4466	4377	LD-CS-180522_WilsonK_TD_Heart_TMT_F1.raw	F1.1	2.3			3	4	2.6	1.7			2.9		31	1	25	21	0.128517
FALSE	High	Mascot (A8)	Unambiguous	[K].aQYEDIAQk.[S]	N-Term(TMT6plex); K9(TMT6plex)	1	NP_001028349.1	NP_001028349.1	keratin, type II cytoskeletal 2 oral [Mus musculus]	0	3	0.5641	0	1	1	508.621	1523.85	1523.85	1.03	0.00052	HCD (High Energy Collision Dissociation)	MS2	54.005	34.8	159.188	61.6645	16309	LD-CS-180522_WilsonK_TD_Heart_TMT_F2.raw	F1.2	14.4	23.4	14.9	31.7	59.4	22.6	50.6	32.2	40.6	37.2		39	1	27	23	0.0270286
FALSE	High	Mascot (A8)	Unambiguous	[K].tAVNISQPSEPSDPVTILAENVPPR.[I]	N-Term(TMT6plex)	4	XP_017172628.1; NP_035782.3	XP_017172628.1; NP_035782.3; NP_082280.2; XP_011237740.1	PREDICTED: titin isoform X1 [Mus musculus]; titin isoform N2-A [Mus musculus]; titin isoform N2-B [Mus musculus]; PREDICTED: titin isoform X2 [Mus musculus]	0	3	1	0	1	1	954.181	2860.53	2860.53	1.49	0.00142	HCD (High Energy Collision Dissociation)	MS2	53.9363	22.4	118	82.7056	24366	LD-CS-180522_WilsonK_TD_Heart_TMT_F3.raw	F1.3	10.5	26.8	13.1	25.6	31.8	10.4	12.3	19	24.1	37.7		106	2	33	29	2.12969e-08
FALSE	High	Mascot (A8)	Unambiguous	[K].iSLPVILMDETLk.[F]	N-Term(TMT6plex); K13(TMT6plex)	2	NP_033852.1	NP_033852.1; NP_001103610.1	sarcoplasmic/endoplasmic reticulum calcium ATPase 2 isoform a [Mus musculus]; sarcoplasmic/endoplasmic reticulum calcium ATPase 2 isoform b [Mus musculus]	0	3	0.9535	0	1	1	644.061	1930.17	1930.17	-0.13	-8e-05	HCD (High Energy Collision Dissociation)	MS2	53.9125	46.3	118	95.9542	27654	LD-CS-180522_WilsonK_TD_Heart_TMT_F4.raw	F1.4	18.2	72.6	21.3	85.1	63.1	26.7	20.7	38.5	26.9	61.2		43	1	23	19	0.00408613
FALSE	High	Mascot (A8)	Unambiguous	[R].vREPAISAVEQTAQR.[T]	N-Term(TMT6plex)	4	XP_017172628.1; NP_035782.3	XP_017172628.1; NP_035782.3; NP_082280.2; XP_011237740.1	PREDICTED: titin isoform X1 [Mus musculus]; titin isoform N2-A [Mus musculus]; titin isoform N2-B [Mus musculus]; PREDICTED: titin isoform X2 [Mus musculus]	1	3	1	0	1	1	628.689	1884.05	1884.05	0.74	0.00046	HCD (High Energy Collision Dissociation)	MS2	53.8875	48.6	26.956	58.5372	15252	LD-CS-180522_WilsonK_TD_Heart_TMT_F3.raw	F1.3	17.4	79.7	30.7	61.8	57.4	44.9	24.4	43.9	42.6	53.9		75	2	29	24	9.88946e-06
FALSE	High	Mascot (A8)	Unambiguous	[R].yFPTQALNFAFk.[D]	N-Term(TMT6plex); K12(TMT6plex)	3	NP_031476.3; NP_031477.1	NP_848473.2; NP_031476.3; NP_031477.1	ADP/ATP translocase 4 [Mus musculus]; ADP/ATP translocase 1 [Mus musculus]; ADP/ATP translocase 2 [Mus musculus]	0	3	0.925	0	1	1	635.694	1905.07	1905.07	0.71	0.00045	HCD (High Energy Collision Dissociation)	MS2	53.8223	56.4	55.5	89.9712	25506	LD-CS-180522_WilsonK_TD_Heart_TMT_F4.raw	F1.4	15.6	75.3	30.9	63.5	70.8	44.8	33.9	71.5	56.8	66.7		40	2	28	24	0.0315723
FALSE	High	Mascot (A8)	Unambiguous	[K].kAITDAAMMAEELk.[K]	N-Term(TMT6plex); K1(TMT6plex); K14(TMT6plex)	16	XP_006518740.1; XP_006532475.1; XP_017174700.1; NP_001074719.1; XP_017171330.1	XP_017174698.1; XP_006518740.1; XP_017169807.1; XP_017174696.1; XP_006532475.1; NP_034985.2; XP_017174695.1; XP_017174699.1; NP_001034634.2; NP_034986.1; XP_017174700.1; XP_017174697.1; NP_001074719.1; NP_001078847.1; XP_017171330.1; NP_796343.2	PREDICTED: myosin-7B isoform X4 [Mus musculus]; PREDICTED: myosin-6 isoform X1 [Mus musculus]; PREDICTED: myosin-1 isoform X1 [Mus musculus]; PREDICTED: myosin-7B isoform X2 [Mus musculus]; PREDICTED: myosin-3 isoform X1 [Mus musculus]; myosin-4 [Mus musculus]; PREDICTED: myosin-7B isoform X1 [Mus musculus]; PREDICTED: myosin-7B isoform X5 [Mus musculus]; myosin-2 [Mus musculus]; myosin-6 [Mus mu…	1	3	1	0	1	1	737.09	2209.25	2209.25	0.39	0.00029	HCD (High Energy Collision Dissociation)	MS2	53.8005	48.5	55.5	82.751	22682	LD-CS-180522_WilsonK_TD_Heart_TMT_F4.raw	F1.4	14.1	54.1	17.5	117	54.2	12.7	21	55.1	32.7	77.6		48	5	28	24	0.0050767
FALSE	High	Mascot (A8)	Unambiguous	[R].nTDQASMPDNTAAQk.[V]	N-Term(TMT6plex); K15(TMT6plex)	5	NP_071855.2; NP_001155247.1	NP_038635.2; XP_006521906.1; NP_071855.2; XP_006521907.1; NP_001155247.1	myosin-11 isoform 1 [Mus musculus]; PREDICTED: myosin-11 isoform X1 [Mus musculus]; myosin-9 [Mus musculus]; PREDICTED: myosin-11 isoform X2 [Mus musculus]; myosin-11 isoform 2 [Mus musculus]	0	3	1	0	1	1	684.014	2050.03	2050.03	0.37	0.00025	HCD (High Energy Collision Dissociation)	MS2	53.7722	35.6	118	43.1676	9829	LD-CS-180522_WilsonK_TD_Heart_TMT_F3.raw	F1.3	13.1	34.2	18	39.8	50.3	26.1	17.9	34.2	56.2	45.9		37	2	31	27	0.109302
FALSE	High	Mascot (A8)	Unambiguous	[K].dPALDTNGSLATPSPSPEAR.[A]	N-Term(TMT6plex)	3	XP_017171508.1	NP_001034160.1; XP_017171508.1; NP_001034165.1	LIM domain-binding protein 3 isoform b [Mus musculus]; PREDICTED: LIM domain-binding protein 3 isoform X1 [Mus musculus]; LIM domain-binding protein 3 isoform g [Mus musculus]	0	3	0.9677	0	1	1	742.383	2225.13	2225.12	3.95	0.00293	HCD (High Energy Collision Dissociation)	MS2	53.7542	8.7	118	64.2294	17143	LD-CS-180522_WilsonK_TD_Heart_TMT_F2.raw	F1.2	3.7	12	6.3	10.8	11.2	6	5.7	10	4.6	11.3		62	1	33	29	0.000555827
FALSE	High	Mascot (A8)	Unambiguous	[R].sLETEnAGLR.[L]	N-Term(TMT6plex); N6(Deamidated)	2	XP_006501136.1	XP_006501136.1; NP_001104572.1	PREDICTED: prelamin-A/C isoform X1 [Mus musculus]; prelamin-A/C isoform C [Mus musculus]	0	2	0.8529	0	1	1	660.355	1319.7	1319.7	1.34	0.00089	HCD (High Energy Collision Dissociation)	MS2	53.702	55.8	86.721	51.7935	13053	LD-CS-180522_WilsonK_TD_Heart_TMT_F2.raw	F1.2	38.2	64.2	34.3	54.8	64.4	24.8	40	43.1	95.5	66.6		34	1	25	21	0.053876
FALSE	High	Mascot (A8)	Unambiguous	[R].iEDGVPQHLVLFLGGk.[S]	N-Term(TMT6plex); K16(TMT6plex)	2	NP_001229938.1	NP_001229937.1; NP_001229938.1	collagen alpha-3(VI) chain isoform 1 precursor [Mus musculus]; collagen alpha-3(VI) chain isoform 2 precursor [Mus musculus]	0	3	1	0	1	1	727.434	2180.29	2180.28	1.7	0.00124	HCD (High Energy Collision Dissociation)	MS2	53.5855	106.2	59.429	86.8504	24298	LD-CS-180522_WilsonK_TD_Heart_TMT_F4.raw	F1.4	33.7	88.7	76.9	137.1	129.9	135.3	49.2	92.3	92.4	164.2		63	1	24	20	5.45143e-05
FALSE	High	Mascot (A8)	Unambiguous	[R].lQQELDDLLVDLDHQR.[Q]	N-Term(TMT6plex)	1	NP_071855.2	NP_071855.2	myosin-9 [Mus musculus]	0	3	1	0	1	1	727.058	2179.16	2179.16	1.48	0.00107	HCD (High Energy Collision Dissociation)	MS2	53.5107	1.1	289.675	95.3232	27083	LD-CS-180522_WilsonK_TD_Heart_TMT_F2.raw	F1.2		2.1		1.6	3.1				4			43	1	32	28	0.0333768
FALSE	High	Mascot (A8)	Unambiguous	[R].nHFVPEAGSR.[L]	N-Term(TMT6plex)	2	NP_001229938.1	NP_001229937.1; NP_001229938.1	collagen alpha-3(VI) chain isoform 1 precursor [Mus musculus]; collagen alpha-3(VI) chain isoform 2 precursor [Mus musculus]	0	3	0.9688	0	1	1	448.241	1342.71	1342.71	0.41	0.00018	HCD (High Energy Collision Dissociation)	MS2	53.4802	6.4	118	37.7631	8412	LD-CS-180522_WilsonK_TD_Heart_TMT_F1.raw	F1.1	3.1	4.7	5	12.4	6.1	5	4.8	4.8	8	6.5		32	1	26	22	0.120399
FALSE	High	Mascot (A8)	Unambiguous	[K].vDAAQMPQEAQk.[I]	N-Term(TMT6plex); K12(TMT6plex)	10	XP_006527830.1	XP_017173862.1; XP_017173868.1; XP_017173865.1; XP_017173866.1; NP_031894.1; XP_006527830.1; XP_017173867.1; XP_017173863.1; XP_017173864.1; XP_006527831.1	PREDICTED: dystrophin isoform X3 [Mus musculus]; PREDICTED: dystrophin isoform X9 [Mus musculus]; PREDICTED: dystrophin isoform X6 [Mus musculus]; PREDICTED: dystrophin isoform X7 [Mus musculus]; dystrophin isoform 1 [Mus musculus]; PREDICTED: dystrophin isoform X1 [Mus musculus]; PREDICTED: dystrophin isoform X8 [Mus musculus]; PREDICTED: dystrophin isoform X4 [Mus musculus]; PREDICTED: dystroph…	0	3	0.9767	0	1	1	591.99	1773.96	1773.96	-0.14	-8e-05	HCD (High Energy Collision Dissociation)	MS2	53.4675	69	118	56.2964	14412	LD-CS-180522_WilsonK_TD_Heart_TMT_F3.raw	F1.3	19.9	89.5	39.6	100.2	108.7	51.4	22.7	84.4	46.2	85.5		43	1	28	24	0.015193
FALSE	High	Mascot (A8)	Unambiguous	[R].vHIVIDk.[Q]	N-Term(TMT6plex); K7(TMT6plex)	4	XP_017172628.1; NP_035782.3	XP_017172628.1; NP_035782.3; NP_082280.2; XP_011237740.1	PREDICTED: titin isoform X1 [Mus musculus]; titin isoform N2-A [Mus musculus]; titin isoform N2-B [Mus musculus]; PREDICTED: titin isoform X2 [Mus musculus]	0	3	1	0	1	1	427.948	1281.83	1281.83	0.61	0.00026	HCD (High Energy Collision Dissociation)	MS2	53.4569	64.2	55.5	64.2677	17221	LD-CS-180522_WilsonK_TD_Heart_TMT_F3.raw	F1.3	15.7	110.3	27.3	89.7	111.2	36.3	13.3	69.5	38.5	90.5		23	2	13	13	0.0373591
FALSE	High	Mascot (A8)	Unambiguous	[R].hQGVmVGMGQk.[D]	N-Term(TMT6plex); M5(Oxidation); K11(TMT6plex)	8	NP_031419.1; NP_031418.1	NP_780706.1; NP_033740.2; XP_006526669.1; NP_031419.1; NP_031418.1; NP_033736.1; NP_033738.1; NP_033739.1	beta-actin-like protein 2 [Mus musculus]; actin, gamma-enteric smooth muscle [Mus musculus]; PREDICTED: actin, aortic smooth muscle isoform X1 [Mus musculus]; actin, cytoplasmic 1 [Mus musculus]; actin, aortic smooth muscle [Mus musculus]; actin, alpha skeletal muscle [Mus musculus]; actin, alpha cardiac muscle 1 [Mus musculus]; actin, cytoplasmic 2 isoform 1 [Mus musculus]	0	3	0.5116	0	1	1	549.302	1645.89	1645.89	-0.12	-7e-05	HCD (High Energy Collision Dissociation)	MS2	53.4311	23.8	115.187	43.1002	9806	LD-CS-180522_WilsonK_TD_Heart_TMT_F3.raw	F1.3	12.3	27.8	15.4	28.5	28.6	19.4	13.3	20.9	25.3	32.2		43	2	28	24	0.0153714
FALSE	High	Mascot (A8)	Unambiguous	[K].sAYLMGLNSADLLk.[G]	N-Term(TMT6plex); K14(TMT6plex)	3	XP_006518740.1; XP_017171330.1	XP_006518740.1; NP_034986.1; XP_017171330.1	PREDICTED: myosin-6 isoform X1 [Mus musculus]; myosin-6 [Mus musculus]; PREDICTED: myosin-7 isoform X1 [Mus musculus]	0	3	0.9016	0	1	1	652.042	1954.11	1954.11	1.29	0.00084	HCD (High Energy Collision Dissociation)	MS2	53.3857	25.5	55.5	86.3117	24087	LD-CS-180522_WilsonK_TD_Heart_TMT_F4.raw	F1.4	11.4	42.9	15	36.7	28.8	17.4	14.8	23.9	17.1	31.5		61	2	27	23	0.000211675
FALSE	High	Mascot (A8)	Unambiguous	[R].gLELHAk.[V]	N-Term(TMT6plex); K7(TMT6plex)	1	NP_080070.2	NP_080070.2	electron transfer flavoprotein-ubiquinone oxidoreductase, mitochondrial precursor [Mus musculus]	0	3	1	0	1	1	409.261	1225.77	1225.77	0.28	0.00011	HCD (High Energy Collision Dissociation)	MS2	53.3758	4.7	118	54.1353	13774	LD-CS-180522_WilsonK_TD_Heart_TMT_F1.raw	F1.1	2.4	7.3	1.7	7	5.3	3.4	4.5	3.7	3.9	5		18	1	15	13	0.242012
FALSE	High	Mascot (A8)	Unambiguous	[K].aITDAAMMAEELkk.[E]	N-Term(TMT6plex); K13(TMT6plex); K14(TMT6plex)	16	XP_006518740.1; XP_006532475.1; XP_017174700.1; NP_001074719.1; XP_017171330.1	XP_017174698.1; XP_006518740.1; XP_017169807.1; XP_017174696.1; XP_006532475.1; NP_034985.2; XP_017174695.1; XP_017174699.1; NP_001034634.2; NP_034986.1; XP_017174700.1; XP_017174697.1; NP_001074719.1; NP_001078847.1; XP_017171330.1; NP_796343.2	PREDICTED: myosin-7B isoform X4 [Mus musculus]; PREDICTED: myosin-6 isoform X1 [Mus musculus]; PREDICTED: myosin-1 isoform X1 [Mus musculus]; PREDICTED: myosin-7B isoform X2 [Mus musculus]; PREDICTED: myosin-3 isoform X1 [Mus musculus]; myosin-4 [Mus musculus]; PREDICTED: myosin-7B isoform X1 [Mus musculus]; PREDICTED: myosin-7B isoform X5 [Mus musculus]; myosin-2 [Mus musculus]; myosin-6 [Mus mu…	1	3	1	0	1	1	737.09	2209.25	2209.25	0.15	0.00011	HCD (High Energy Collision Dissociation)	MS2	53.3495	825.4	55.5	83.94	24844	LD-CS-180522_WilsonK_TD_Heart_TMT_F3.raw	F1.3	259.5	1111.2	366.6	1158	1087.3	611.4	330	1195.7	485.8	1145		56	5	28	24	0.000677944
FALSE	High	Mascot (A8)	Unambiguous	[K].dAGEYTITATNPFGTk.[E]	N-Term(TMT6plex); K16(TMT6plex)	4	XP_017172628.1; NP_035782.3	XP_017172628.1; NP_035782.3; NP_082280.2; XP_011237740.1	PREDICTED: titin isoform X1 [Mus musculus]; titin isoform N2-A [Mus musculus]; titin isoform N2-B [Mus musculus]; PREDICTED: titin isoform X2 [Mus musculus]	0	3	1	0	1	1	715.381	2144.13	2144.13	0.55	0.0004	HCD (High Energy Collision Dissociation)	MS2	53.3064	35	65.953	79.124	22979	LD-CS-180522_WilsonK_TD_Heart_TMT_F3.raw	F1.3	12.2	50	16.2	46.2	59.5	27	8	34.2	28.5	47.4		60	2	31	27	0.000637574
FALSE	High	Mascot (A8)	Unambiguous	[K].vMDAPGPPk.[D]	N-Term(TMT6plex); K9(TMT6plex)	4	XP_017172628.1; NP_035782.3	XP_017172628.1; NP_035782.3; NP_082280.2; XP_011237740.1	PREDICTED: titin isoform X1 [Mus musculus]; titin isoform N2-A [Mus musculus]; titin isoform N2-B [Mus musculus]; PREDICTED: titin isoform X2 [Mus musculus]	0	3	0.9	0	1	1	457.269	1369.79	1369.79	0.07	3e-05	HCD (High Energy Collision Dissociation)	MS2	53.2772	57.5	65.564	57.1872	14769	LD-CS-180522_WilsonK_TD_Heart_TMT_F3.raw	F1.3	19.5	84.3	31.6	77.4	98.8	48.3	11.6	59.6	32.2	76.1		30	2	25	20	0.116411
FALSE	High	Mascot (A8)	Unambiguous	[K].eQNAYTLVIEAVk.[T]	N-Term(TMT6plex); K13(TMT6plex)	3	XP_017172628.1	XP_017172628.1; NP_082280.2; XP_011237740.1	PREDICTED: titin isoform X1 [Mus musculus]; titin isoform N2-B [Mus musculus]; PREDICTED: titin isoform X2 [Mus musculus]	0	2	0.9528	0	1	1	968.564	1936.12	1936.12	2.57	0.00249	HCD (High Energy Collision Dissociation)	MS2	53.2479	78.5	72.833	86.5746	24190	LD-CS-180522_WilsonK_TD_Heart_TMT_F4.raw	F1.4	36.1	109.1	44.2	93.7	116.6	67.7	35.9	81.4	56.4	95.7		107	1	26	22	4.34648e-09
FALSE	High	Mascot (A8)	Unambiguous	[K].vQGLEQAVDSFEGk.[K]	N-Term(TMT6plex); K14(TMT6plex)	1	NP_038891.4	NP_038891.4	BAG family molecular chaperone regulator 3 [Mus musculus]	0	3	0.9833	0	1	1	655.694	1965.07	1965.07	-0.72	-0.00047	HCD (High Energy Collision Dissociation)	MS2	53.2362	5	118	87.3062	24644	LD-CS-180522_WilsonK_TD_Heart_TMT_F2.raw	F1.2	17.4	6.6		9.4	5.3	1.6		3.1		5		60	1	30	26	0.000399833
FALSE	High	Mascot (A8)	Unambiguous	[K].sLVEESQLPDGkk.[G]	N-Term(TMT6plex); K12(TMT6plex); K13(TMT6plex)	4	XP_017172628.1; NP_035782.3	XP_017172628.1; NP_035782.3; NP_082280.2; XP_011237740.1	PREDICTED: titin isoform X1 [Mus musculus]; titin isoform N2-A [Mus musculus]; titin isoform N2-B [Mus musculus]; PREDICTED: titin isoform X2 [Mus musculus]	1	3	1	0	1	1	706.419	2117.24	2117.24	0.69	0.00049	HCD (High Energy Collision Dissociation)	MS2	53.2188	90.4	87.406	65.1145	17534	LD-CS-180522_WilsonK_TD_Heart_TMT_F3.raw	F1.3	25.5	151.3	38.2	122.2	145.5	61.4	26	91.8	73.5	113.9		29	2	26	22	0.240354
FALSE	High	Mascot (A8)	Unambiguous	[K].sAFVTVk.[V]	N-Term(TMT6plex); K7(TMT6plex)	4	XP_017172628.1; NP_035782.3	XP_017172628.1; NP_035782.3; NP_082280.2; XP_011237740.1	PREDICTED: titin isoform X1 [Mus musculus]; titin isoform N2-A [Mus musculus]; titin isoform N2-B [Mus musculus]; PREDICTED: titin isoform X2 [Mus musculus]	0	2	0.9655	0	1	1	605.385	1209.76	1209.76	1.36	0.00082	HCD (High Energy Collision Dissociation)	MS2	53.1964	109.1	55.5	66.1703	17942	LD-CS-180522_WilsonK_TD_Heart_TMT_F3.raw	F1.3	34.8	178.4	51.6	138.2	192.8	76.5	28.4	112.5	76.9	134.2		29	2	16	13	0.0201611
FALSE	High	Mascot (A8)	Unambiguous	[R].vQLLHSQNTSLINQk.[K]	N-Term(TMT6plex); K15(TMT6plex)	3	XP_006518740.1; XP_017171330.1	XP_006518740.1; NP_034986.1; XP_017171330.1	PREDICTED: myosin-6 isoform X1 [Mus musculus]; myosin-6 [Mus musculus]; PREDICTED: myosin-7 isoform X1 [Mus musculus]	0	3	1	0	1	1	727.764	2181.28	2181.28	0.24	0.00017	HCD (High Energy Collision Dissociation)	MS2	53.1333	54.4	16.227	71.1013	17884	LD-CS-180522_WilsonK_TD_Heart_TMT_F4.raw	F1.4	21.6	66.4	27.5	71.3	78.2	40.4	32.2	70.4	39.9	63.1		57	2	25	21	0.000284401
FALSE	High	Mascot (A8)	Unambiguous	[K].aVAQGNLSSADVQAAk.[N]	N-Term(TMT6plex); K16(TMT6plex)	1	NP_080175.1	NP_080175.1	cytochrome b-c1 complex subunit 2, mitochondrial precursor [Mus musculus]	0	3	1	0	1	1	663.378	1988.12	1988.12	0.51	0.00034	HCD (High Energy Collision Dissociation)	MS2	53.1308	61.3	64.885	57.9005	15044	LD-CS-180522_WilsonK_TD_Heart_TMT_F3.raw	F1.3	26.5	91.4	37.3	81.9	97.6	42	10.5	66.9	53.5	68.4		73	1	28	24	1.47128e-05
FALSE	High	Mascot (A8)	Unambiguous	[R].vAAENAIGQSDYTEIGDSVLAk.[D]	N-Term(TMT6plex); K22(TMT6plex)	4	XP_017172628.1; NP_035782.3	XP_017172628.1; NP_035782.3; NP_082280.2; XP_011237740.1	PREDICTED: titin isoform X1 [Mus musculus]; titin isoform N2-A [Mus musculus]; titin isoform N2-B [Mus musculus]; PREDICTED: titin isoform X2 [Mus musculus]	0	3	0.9829	0	1	1	903.817	2709.44	2709.43	0.73	0.00066	HCD (High Energy Collision Dissociation)	MS2	53.1082	23.8	118	82.835	23175	LD-CS-180522_WilsonK_TD_Heart_TMT_F2.raw	F1.2	8.3	43.6	10.2	28.7	37.2	20.5	3.5	29.1	15.7	26.4		117	2	33	29	1.78131e-09
FALSE	High	Mascot (A8)	Unambiguous	[K].sDIGEVILVGGMTR.[M]	N-Term(TMT6plex)	1	NP_034611.2	NP_034611.2	stress-70 protein, mitochondrial [Mus musculus]	0	2	0.9836	0	1	1	838.468	1675.93	1675.93	1.79	0.0015	HCD (High Energy Collision Dissociation)	MS2	53.0779	123.9	55.5	82.8368	22713	LD-CS-180522_WilsonK_TD_Heart_TMT_F4.raw	F1.4	91.7	101.1	108.2	125.2	141.9	34.4	158.8	120.3	157.6	128.1		61	1	28	24	0.000210769
FALSE	High	Mascot (A8)	Unambiguous	[K].eQLEQVk.[L]	N-Term(TMT6plex); K7(TMT6plex)	10	XP_006527830.1	XP_017173862.1; XP_017173868.1; XP_017173865.1; XP_017173866.1; NP_031894.1; XP_006527830.1; XP_017173867.1; XP_017173863.1; XP_017173864.1; XP_006527831.1	PREDICTED: dystrophin isoform X3 [Mus musculus]; PREDICTED: dystrophin isoform X9 [Mus musculus]; PREDICTED: dystrophin isoform X6 [Mus musculus]; PREDICTED: dystrophin isoform X7 [Mus musculus]; dystrophin isoform 1 [Mus musculus]; PREDICTED: dystrophin isoform X1 [Mus musculus]; PREDICTED: dystrophin isoform X8 [Mus musculus]; PREDICTED: dystrophin isoform X4 [Mus musculus]; PREDICTED: dystroph…	0	2	0.5	0	1	1	666.401	1331.79	1331.79	0.65	0.00044	HCD (High Energy Collision Dissociation)	MS2	53.0777	52.1	115.262	54.6082	13990	LD-CS-180522_WilsonK_TD_Heart_TMT_F2.raw	F1.2	30.2	61.4	52	59.3	75.5	38.6	25.7	52.5	38.9	55		36	1	22	18	0.020273
FALSE	High	Mascot (A8)	Unambiguous	[K].dVPIVHTETk.[T]	N-Term(TMT6plex); K10(TMT6plex)	24	XP_006538957.2; XP_006538970.1	XP_006538956.2; XP_006538964.2; NP_001122078.1; XP_006538957.2; XP_006538959.2; XP_006538972.2; XP_006538965.2; XP_017175726.1; XP_006538963.2; XP_006538958.2; XP_006538971.2; XP_006538980.1; XP_006538960.2; XP_006538970.1; XP_017175732.1; XP_017175727.1; XP_006538975.2; NP_906273.3; XP_006538962.2; XP_017175730.1; XP_017175728.1; XP_006538974.1; NP_001122079.1; XP_006538973.2	PREDICTED: protein 4.1 isoform X1 [Mus musculus]; PREDICTED: protein 4.1 isoform X9 [Mus musculus]; protein 4.1 isoform 2 [Mus musculus]; PREDICTED: protein 4.1 isoform X2 [Mus musculus]; PREDICTED: protein 4.1 isoform X4 [Mus musculus]; PREDICTED: protein 4.1 isoform X15 [Mus musculus]; PREDICTED: protein 4.1 isoform X10 [Mus musculus]; PREDICTED: protein 4.1 isoform X8 [Mus musculus]; PREDICTED…	0	3	0.4054	0	1	1	532.983	1596.94	1596.94	-0.65	-0.00035	HCD (High Energy Collision Dissociation)	MS2	53.0281	19.5	118	54.1844	13848	LD-CS-180522_WilsonK_TD_Heart_TMT_F2.raw	F1.2	9.7	18.3	13.4	30.5	28.2	12	4.8	19.8	23.3	23.5		37	2	24	20	0.0254834
FALSE	High	Mascot (A8)	Unambiguous	[R].cSNSAGVGEPSETTEVTVVGDk.[L]	N-Term(TMT6plex); C1(Carbamidomethyl); K22(TMT6plex)	4	NP_034997.2	NP_034997.2; XP_006523851.1; XP_006523850.1; NP_001077403.1	myomesin-1 isoform 1 [Mus musculus]; PREDICTED: myomesin-1 isoform X2 [Mus musculus]; PREDICTED: myomesin-1 isoform X1 [Mus musculus]; myomesin-1 isoform 2 [Mus musculus]	0	3	0.9821	0	1	1	894.45	2681.33	2681.33	0.28	0.00025	HCD (High Energy Collision Dissociation)	MS2	53.0274	6.4	118	68.1369	18426	LD-CS-180522_WilsonK_TD_Heart_TMT_F2.raw	F1.2	4.7	8	3	8.2	10.4	4.9	2.6	9.5	5	4		56	1	35	31	0.00333784
FALSE	High	Mascot (A8)	Unambiguous	[R].eTTSTTWQVVSQAVAR.[T]	N-Term(TMT6plex)	4	XP_017172628.1; NP_035782.3	XP_017172628.1; NP_035782.3; NP_082280.2; XP_011237740.1	PREDICTED: titin isoform X1 [Mus musculus]; titin isoform N2-A [Mus musculus]; titin isoform N2-B [Mus musculus]; PREDICTED: titin isoform X2 [Mus musculus]	0	3	0.8929	0	1	1	665.024	1993.06	1993.06	1.67	0.00111	HCD (High Energy Collision Dissociation)	MS2	53.0233	17	47.549	79.5585	23139	LD-CS-180522_WilsonK_TD_Heart_TMT_F3.raw	F1.3	10.5	23	7.2	25.2	17.3	6.7	16.9	14	17.5	22		56	2	31	27	0.0012413
FALSE	High	Mascot (A8)	Selected	[R].iEELEEEIEAER.[A]	N-Term(TMT6plex)	5	XP_006532475.1	XP_017169807.1; XP_006532475.1; NP_034985.2; NP_001034634.2; NP_796343.2	PREDICTED: myosin-1 isoform X1 [Mus musculus]; PREDICTED: myosin-3 isoform X1 [Mus musculus]; myosin-4 [Mus musculus]; myosin-2 [Mus musculus]; myosin-8 [Mus musculus]	0	3	0	0	1	1	573.295	1717.87	1717.87	0.19	0.00011	HCD (High Energy Collision Dissociation)	MS2	52.9459	24.5	118	86.271	24308	LD-CS-180522_WilsonK_TD_Heart_TMT_F2.raw	F1.2	9.9	37.3	10.6	36.2	37.3	16.1	7.8	28.6	12.5	33.1		55	1	29	25	0.00115347
FALSE	High	Mascot (A8)	Unambiguous	[R].iNLPIQTFSALNFR.[E]	N-Term(TMT6plex)	1	NP_034173.1	NP_034173.1	desmin [Mus musculus]	0	3	0.9365	0	1	1	621.695	1863.07	1863.07	0.99	0.00062	HCD (High Energy Collision Dissociation)	MS2	52.925	10.3	63.036	90.4936	25704	LD-CS-180522_WilsonK_TD_Heart_TMT_F4.raw	F1.4	3.5	12.3	7.8	16	14.3	7.7	3.8	10.6	6.5	14.4		63	1	27	23	0.000117761
FALSE	High	Mascot (A8)	Unambiguous	[R].iLNPAAIPEGQFIDSR.[K]	N-Term(TMT6plex)	3	XP_006518740.1; XP_017171330.1	XP_006518740.1; NP_034986.1; XP_017171330.1	PREDICTED: myosin-6 isoform X1 [Mus musculus]; myosin-6 [Mus musculus]; PREDICTED: myosin-7 isoform X1 [Mus musculus]	0	2	1	0	1	1	985.549	1970.09	1970.09	-0.23	-0.00023	HCD (High Energy Collision Dissociation)	MS2	52.8993	106.5	94.145	83.107	22820	LD-CS-180522_WilsonK_TD_Heart_TMT_F4.raw	F1.4	42.5	148.6	49	158	148	81.1	44.2	126.8	66.7	135.2		47	2	29	25	0.00669704
FALSE	High	Mascot (A8)	Unambiguous	[R].vSAENENGEGTPSEIVVVAk.[D]	N-Term(TMT6plex); K20(TMT6plex)	4	XP_017172628.1; NP_035782.3	XP_017172628.1; NP_035782.3; NP_082280.2; XP_011237740.1	PREDICTED: titin isoform X1 [Mus musculus]; titin isoform N2-A [Mus musculus]; titin isoform N2-B [Mus musculus]; PREDICTED: titin isoform X2 [Mus musculus]	0	3	1	0	1	1	829.785	2487.34	2487.33	2.38	0.00197	HCD (High Energy Collision Dissociation)	MS2	52.8942	33.9	118	75.3377	20708	LD-CS-180522_WilsonK_TD_Heart_TMT_F2.raw	F1.2	10.8	59.2	19	39.6	53.3	28.8	11.6	32.3	19.9	43.3		58	2	32	28	0.00106524
FALSE	High	Mascot (A8)	Unambiguous	[R].nQEQLSAVYYk.[G]	N-Term(TMT6plex); K11(TMT6plex)	2	XP_006497619.1	XP_006497619.1; XP_006497620.1	PREDICTED: nebulette isoform X1 [Mus musculus]; PREDICTED: nebulette isoform X2 [Mus musculus]	0	2	0.8605	0	1	1	900.999	1800.99	1800.99	0.84	0.00076	HCD (High Energy Collision Dissociation)	MS2	52.8266	137.5	78.454	71.4083	19844	LD-CS-180522_WilsonK_TD_Heart_TMT_F3.raw	F1.3	59.3	187.4	84.2	176.2	197.5	99.7	42.7	167.4	127.7	149.9		43	1	28	24	0.0154758
FALSE	High	Mascot (A8)	Unambiguous	[K].eVATAIR.[G]	N-Term(TMT6plex)	1	NP_032529.2	NP_032529.2	40S ribosomal protein S2 [Mus musculus]	0	2	0.4231	0	1	1	494.804	988.601	988.599	1.85	0.00092	HCD (High Energy Collision Dissociation)	MS2	52.7409	16.9	118	42.6527	10034	LD-CS-180522_WilsonK_TD_Heart_TMT_F1.raw	F1.1	5.5	18.3	11.3	22.2	25.8	9.3	7.2	13.6	25.6	20.6		26	1	20	16	0.111552
FALSE	High	Mascot (A8)	Unambiguous	[R].tLELQGLINDLQR.[E]	N-Term(TMT6plex)	1	NP_076331.2	NP_076331.2	desmoplakin [Mus musculus]	0	2	0.6765	0	1	1	871.504	1742	1742	0.24	0.00021	HCD (High Energy Collision Dissociation)	MS2	52.7149	52.9	118	89.5191	26873	LD-CS-180522_WilsonK_TD_Heart_TMT_F3.raw	F1.3	22.8	68.4	30.4	56.3	78.4	33.1	37.8	51.8	37.1	81.8		34	1	26	22	0.0712706
FALSE	High	Mascot (A8)	Unambiguous	[K].yYGAVGSTLR.[L]	N-Term(TMT6plex)	4	XP_017172628.1; NP_035782.3	XP_017172628.1; NP_035782.3; NP_082280.2; XP_011237740.1	PREDICTED: titin isoform X1 [Mus musculus]; titin isoform N2-A [Mus musculus]; titin isoform N2-B [Mus musculus]; PREDICTED: titin isoform X2 [Mus musculus]	0	2	0.9688	0	1	1	658.364	1315.72	1315.72	0.08	5e-05	HCD (High Energy Collision Dissociation)	MS2	52.6833	70.1	74.196	63.9531	15253	LD-CS-180522_WilsonK_TD_Heart_TMT_F4.raw	F1.4	27.1	100.1	34.8	92.6	115.4	49.7	25.7	80.4	48.4	84.3		64	2	24	20	4.41986e-05
FALSE	High	Mascot (A8)	Unambiguous	[R].gNPTVEVDLHTAk.[G]	N-Term(TMT6plex); K13(TMT6plex)	2	XP_006532224.1	XP_006532225.1; XP_006532224.1	PREDICTED: beta-enolase isoform X2 [Mus musculus]; PREDICTED: beta-enolase isoform X1 [Mus musculus]	0	3	0.9796	0	1	1	613.684	1839.04	1839.04	-0.86	-0.00053	HCD (High Energy Collision Dissociation)	MS2	52.5809	45.3	55.5	59.6614	15609	LD-CS-180522_WilsonK_TD_Heart_TMT_F3.raw	F1.3	21.8	54.8	30.1	52.7	65.5	39.3	27.9	40.8	43.4	49.2		49	1	28	24	0.0031889
FALSE	High	Mascot (A8)	Unambiguous	[R].nLEVTETFDGEVSLAWEEPLTDGGSk.[I]	N-Term(TMT6plex); N1(Deamidated); K26(TMT6plex)	4	XP_017172628.1; NP_035782.3	XP_017172628.1; NP_035782.3; NP_082280.2; XP_011237740.1	PREDICTED: titin isoform X1 [Mus musculus]; titin isoform N2-A [Mus musculus]; titin isoform N2-B [Mus musculus]; PREDICTED: titin isoform X2 [Mus musculus]	0	3	0.9818	0	1	1	1094.88	3282.63	3282.63	0.01	1e-05	HCD (High Energy Collision Dissociation)	MS2	52.5346	3.4	118	98.2791	29802	LD-CS-180522_WilsonK_TD_Heart_TMT_F3.raw	F1.3		5.3	3.7	5.6	4.8	2.4		3.7	4.3	2.9		55	2	38	34	0.00755169
FALSE	High	Mascot (A8)	Unambiguous	[K].vVTLkPTVLEHTVISLNEGEQYLFR.[V]	N-Term(TMT6plex); K5(TMT6plex)	4	XP_017172628.1; NP_035782.3	XP_017172628.1; NP_035782.3; NP_082280.2; XP_011237740.1	PREDICTED: titin isoform X1 [Mus musculus]; titin isoform N2-A [Mus musculus]; titin isoform N2-B [Mus musculus]; PREDICTED: titin isoform X2 [Mus musculus]	0	4	1	0	1	1	836.733	3343.91	3343.9	2.11	0.00177	HCD (High Energy Collision Dissociation)	MS2	52.5165	26.4	55.5	89.6911	25399	LD-CS-180522_WilsonK_TD_Heart_TMT_F4.raw	F1.4	12.2	33.6	19.8	36.1	38.1	16.9	13.3	24.2	19.2	34.7		63	2	26	22	8.27021e-05
FALSE	High	Mascot (A8)	Unambiguous	[K].sMSVYcTPNkPSR.[T]	N-Term(TMT6plex); C6(Carbamidomethyl); K10(TMT6plex)	2	NP_033852.1	NP_033852.1; NP_001103610.1	sarcoplasmic/endoplasmic reticulum calcium ATPase 2 isoform a [Mus musculus]; sarcoplasmic/endoplasmic reticulum calcium ATPase 2 isoform b [Mus musculus]	0	3	1	0	1	1	662.35	1985.04	1985.03	0.62	0.00041	HCD (High Energy Collision Dissociation)	MS2	52.4549	82.8	118	53.3625	11832	LD-CS-180522_WilsonK_TD_Heart_TMT_F4.raw	F1.4	39.2	98.1	56.8	114.7	80.3	70.3	56.9	75.4	108.6	78.9		41	1	31	27	0.0374054
FALSE	High	Mascot (A8)	Unambiguous	[R].iEEVPELPLVVEDk.[V]	N-Term(TMT6plex); K14(TMT6plex)	1	NP_077174.1	NP_077174.1	60S ribosomal protein L4 [Mus musculus]	0	3	0.8182	0	1	1	689.738	2067.2	2067.2	-0.41	-0.00028	HCD (High Energy Collision Dissociation)	MS2	52.4429	50.4	108.201	87.1753	26059	LD-CS-180522_WilsonK_TD_Heart_TMT_F3.raw	F1.3	33.4	56.2	39.1	67.4	68.2	44.2	30	61.8	18.1	54.5		55	1	26	22	0.000643891
FALSE	High	Mascot (A8)	Unambiguous	[R].rALQAAVAR.[E]	N-Term(TMT6plex)	3	XP_017172628.1	XP_017172628.1; NP_082280.2; XP_011237740.1	PREDICTED: titin isoform X1 [Mus musculus]; titin isoform N2-B [Mus musculus]; PREDICTED: titin isoform X2 [Mus musculus]	1	3	1	0	1	1	395.586	1184.74	1184.74	0.48	0.00019	HCD (High Energy Collision Dissociation)	MS2	52.2082	2.3	118	36.9219	8134	LD-CS-180522_WilsonK_TD_Heart_TMT_F1.raw	F1.1		3.6		3.2	5.3	2.7		3	4.5			28	1	16	13	0.0268855
FALSE	High	Mascot (A8)	Unambiguous	[K].gNLEVLLFTIQSk.[LM]	N-Term(TMT6plex); K13(TMT6plex)	5	XP_006514662.1	XP_006531766.1; XP_006514664.1; XP_006514662.1; XP_006531767.1; NP_033286.2	PREDICTED: spectrin beta chain, non-erythrocytic 2 isoform X1 [Mus musculus]; PREDICTED: spectrin beta chain, non-erythrocytic 1 isoform X2 [Mus musculus]; PREDICTED: spectrin beta chain, non-erythrocytic 1 isoform X1 [Mus musculus]; PREDICTED: spectrin beta chain, non-erythrocytic 2 isoform X2 [Mus musculus]; spectrin beta chain, non-erythrocytic 1 isoform 2 [Mus musculus]	0	3	1	0	1	1	640.724	1920.16	1920.16	0.41	0.00026	HCD (High Energy Collision Dissociation)	MS2	52.1627	41.2	84.652	93.5724	26826	LD-CS-180522_WilsonK_TD_Heart_TMT_F4.raw	F1.4	10.4	53.9	22	58.2	65.8	26.7	6.2	48	39.4	57.1		49	1	24	20	0.00116413
FALSE	High	Mascot (A8)	Unambiguous	[K].sEITELRR.[T]	N-Term(TMT6plex)	2	XP_011247070.1	XP_011247070.1; NP_034790.2	PREDICTED: keratin, type I cytoskeletal 10 isoform X1 [Mus musculus]; keratin, type I cytoskeletal 10 [Mus musculus]	1	3	0.7273	0	1	1	411.577	1232.72	1232.72	0.12	5e-05	HCD (High Energy Collision Dissociation)	MS2	52.1089	40	111.336	43.6333	9996	LD-CS-180522_WilsonK_TD_Heart_TMT_F3.raw	F1.3	13.9	20.9	12.1	28.4	69.3	25	67.5	41	52.5	46		33	1	22	17	0.0291069
FALSE	High	Mascot (A8)	Unambiguous	[K].eAWDAGk.[F]	N-Term(TMT6plex); K7(TMT6plex)	1	NP_659033.1	NP_659033.1	acetyl-CoA acetyltransferase, mitochondrial precursor [Mus musculus]	0	2	0.7037	0	1	1	617.845	1234.68	1234.68	0.15	9e-05	HCD (High Energy Collision Dissociation)	MS2	52.0865	187.3	55.5	56.9141	14657	LD-CS-180522_WilsonK_TD_Heart_TMT_F3.raw	F1.3	81.3	237.4	118.2	318	239.6	108.1	88.4	224.5	142	200.7		27	1	25	21	0.227331
FALSE	High	Mascot (A8)	Unambiguous	[K].vIHDNFGIVEGLMTTVHAITATQk.[T]	N-Term(TMT6plex); K24(TMT6plex)	3	NP_001276655.1	XP_017176874.1; NP_001276655.1; XP_001476757.1	PREDICTED: glyceraldehyde-3-phosphate dehydrogenase isoform X1 [Mus musculus]; glyceraldehyde-3-phosphate dehydrogenase isoform 1 [Mus musculus]; PREDICTED: glyceraldehyde-3-phosphate dehydrogenase [Mus musculus]	0	4	1	0	1	1	764.178	3053.69	3053.69	1.4	0.00107	HCD (High Energy Collision Dissociation)	MS2	52.0482	59.4	118	94.5485	27163	LD-CS-180522_WilsonK_TD_Heart_TMT_F4.raw	F1.4	19.9	69.9	30.8	102.8	85.8	35.6	33.6	51.6	46.4	82.1		92	1	30	26	2.9542e-07
FALSE	High	Mascot (A8)	Unambiguous	[K].vkPLLNSIR.[H]	N-Term(TMT6plex); K2(TMT6plex)	1	NP_071855.2	NP_071855.2	myosin-9 [Mus musculus]	0	3	1	0	1	1	500.001	1497.99	1497.99	0.36	0.00018	HCD (High Energy Collision Dissociation)	MS2	52.0063	159	55.5	72.8911	18589	LD-CS-180522_WilsonK_TD_Heart_TMT_F4.raw	F1.4	50.4	161.1	100.2	214.7	248.5	79.1	63.3	163.8	214.7	201.3		14	1	13	13	0.348195
FALSE	High	Mascot (A8)	Selected	[R].eQELLSk.[E]	N-Term(TMT6plex); K7(TMT6plex)	3	XP_017172628.1	XP_017172628.1; NP_082280.2; XP_011237740.1	PREDICTED: titin isoform X1 [Mus musculus]; titin isoform N2-B [Mus musculus]; PREDICTED: titin isoform X2 [Mus musculus]	0	2	0	0	1	1	652.895	1304.78	1304.78	0.51	0.00033	HCD (High Energy Collision Dissociation)	MS2	52.0004	11.1	118	65.5999	17365	LD-CS-180522_WilsonK_TD_Heart_TMT_F1.raw	F1.1	3.3	15.8	3.5	8.8	37.1	5.9	1.6	9.8	8.3	9.8		28	1	24	20	0.193315
FALSE	High	Mascot (A8)	Unambiguous	[R].tIAMDGTEGLVR.[G]	N-Term(TMT6plex)	1	NP_058054.2	NP_058054.2	ATP synthase subunit beta, mitochondrial precursor [Mus musculus]	0	2	0.9796	0	1	1	746.406	1491.8	1491.8	0.6	0.00045	HCD (High Energy Collision Dissociation)	MS2	51.9704	17.6	118	73.7037	19884	LD-CS-180522_WilsonK_TD_Heart_TMT_F1.raw	F1.1	4.4	15.2	8.6	15.4	57.6	10.4	10.5	14.9	11.8	16.1		49	1	27	23	0.00246657
FALSE	High	Mascot (A8)	Unambiguous	[K].yAEETLSAk.[D]	N-Term(TMT6plex); K9(TMT6plex)	2	NP_954603.3	NP_001164983.2; NP_954603.3	obscurin isoform 1 [Mus musculus]; obscurin isoform 2 [Mus musculus]	0	2	1	0	1	1	735.417	1469.83	1469.83	0.54	0.0004	HCD (High Energy Collision Dissociation)	MS2	51.9604	19.7	118	63.2871	16833	LD-CS-180522_WilsonK_TD_Heart_TMT_F2.raw	F1.2	9.7	25.7	14	23.6	27.5	13.9	8.4	17.9	14.7	29.5		42	1	26	22	0.0100698
FALSE	High	Mascot (A8)	Unambiguous	[K].dPIEPPGPPTNFk.[V]	N-Term(TMT6plex); K13(TMT6plex)	4	XP_017172628.1; NP_035782.3	XP_017172628.1; NP_035782.3; NP_082280.2; XP_011237740.1	PREDICTED: titin isoform X1 [Mus musculus]; titin isoform N2-A [Mus musculus]; titin isoform N2-B [Mus musculus]; PREDICTED: titin isoform X2 [Mus musculus]	0	3	1	0	1	1	623.018	1867.04	1867.04	1.94	0.00121	HCD (High Energy Collision Dissociation)	MS2	51.9372	45.7	39.303	75.109	21380	LD-CS-180522_WilsonK_TD_Heart_TMT_F3.raw	F1.3	15.2	65.9	22.6	55.1	63.8	29.2	18.2	54.8	49.4	55.5		40	2	29	24	0.0324855
FALSE	High	Mascot (A8)	Unambiguous	[R].lTEDEVEk.[L]	N-Term(TMT6plex); K8(TMT6plex)	1	NP_034989.1	NP_034989.1	myosin light chain 3 [Mus musculus]	0	2	0.3125	0	1	1	710.901	1420.79	1420.79	0.92	0.00065	HCD (High Energy Collision Dissociation)	MS2	51.8377	103.3	118	60.2425	15851	LD-CS-180522_WilsonK_TD_Heart_TMT_F2.raw	F1.2	49.1	86.1	82.6	59.6	221.5	66.5	78.8	125.3	121.6	80.1		48	1	26	22	0.00288152
FALSE	High	Mascot (A8)	Unambiguous	[R].dLEVSEIR.[K]	N-Term(TMT6plex)	4	XP_017172628.1; NP_035782.3	XP_017172628.1; NP_035782.3; NP_082280.2; XP_011237740.1	PREDICTED: titin isoform X1 [Mus musculus]; titin isoform N2-A [Mus musculus]; titin isoform N2-B [Mus musculus]; PREDICTED: titin isoform X2 [Mus musculus]	0	2	0.2941	0	1	1	595.335	1189.66	1189.66	0.57	0.00034	HCD (High Energy Collision Dissociation)	MS2	51.7644	109.1	33.594	64.1123	17161	LD-CS-180522_WilsonK_TD_Heart_TMT_F3.raw	F1.3	37.8	161.3	60.6	141.5	176.3	82.9	35	129.3	58.5	141		34	2	23	19	0.0346946
FALSE	High	Mascot (A8)	Unambiguous	[R].vIPENGPAAQDPHk.[V]	N-Term(TMT6plex); K14(TMT6plex)	4	NP_001239211.1	XP_006514645.1; NP_001239211.1; XP_006514648.1; XP_006514649.1	PREDICTED: 2-oxoglutarate dehydrogenase, mitochondrial isoform X1 [Mus musculus]; 2-oxoglutarate dehydrogenase, mitochondrial isoform 1 [Mus musculus]; PREDICTED: 2-oxoglutarate dehydrogenase, mitochondrial isoform X2 [Mus musculus]; PREDICTED: 2-oxoglutarate dehydrogenase, mitochondrial isoform X3 [Mus musculus]	0	3	1	0	1	1	644.363	1931.07	1931.08	-1.03	-0.00066	HCD (High Energy Collision Dissociation)	MS2	51.7208	41.8	55.5	50.0945	12326	LD-CS-180522_WilsonK_TD_Heart_TMT_F3.raw	F1.3	22.5	55.4	24.7	50.2	61.4	34.9	22.6	39.8	29.2	52.1		49	1	28	24	0.00390857
FALSE	High	Mascot (A8)	Unambiguous	[K].hEAIETDIAAYEER.[V]	N-Term(TMT6plex)	3	XP_006514662.1	XP_006514664.1; XP_006514662.1; NP_033286.2	PREDICTED: spectrin beta chain, non-erythrocytic 1 isoform X2 [Mus musculus]; PREDICTED: spectrin beta chain, non-erythrocytic 1 isoform X1 [Mus musculus]; spectrin beta chain, non-erythrocytic 1 isoform 2 [Mus musculus]	0	3	0.8795	0	1	1	625.982	1875.93	1875.93	1.91	0.00119	HCD (High Energy Collision Dissociation)	MS2	51.6183	9.9	104.051	71.9003	19570	LD-CS-180522_WilsonK_TD_Heart_TMT_F2.raw	F1.2	5.4	9.2	6.2	13.1	15.4	7.6	4.9	11.4	9.4	10.4		83	1	31	26	2.72004e-06
FALSE	High	Mascot (A8)	Unambiguous	[K].eITALAPSTMk.[I]	N-Term(TMT6plex); K11(TMT6plex)	7	NP_031419.1; NP_031418.1	NP_033740.2; NP_031419.1; NP_031418.1; NP_033736.1; NP_033738.1; NP_033739.1; NP_001300852.1	actin, gamma-enteric smooth muscle [Mus musculus]; actin, cytoplasmic 1 [Mus musculus]; actin, aortic smooth muscle [Mus musculus]; actin, alpha skeletal muscle [Mus musculus]; actin, alpha cardiac muscle 1 [Mus musculus]; actin, cytoplasmic 2 isoform 1 [Mus musculus]; actin, cytoplasmic 2 isoform 2 [Mus musculus]	0	3	1	0	1	1	540.653	1619.95	1619.94	0.6	0.00032	HCD (High Energy Collision Dissociation)	MS2	51.531	44.1	118	76.59	21126	LD-CS-180522_WilsonK_TD_Heart_TMT_F2.raw	F1.2	18.1	53.7	23.6	57.7	69.4	24.6	23.1	41.2	53.2	50.5		51	2	25	21	0.00123272
FALSE	High	Mascot (A8)	Unambiguous	[K].vGVnGFGR.[I]	N-Term(TMT6plex); N4(Deamidated)	3	NP_001276655.1	XP_017176874.1; NP_001276655.1; XP_001476757.1	PREDICTED: glyceraldehyde-3-phosphate dehydrogenase isoform X1 [Mus musculus]; glyceraldehyde-3-phosphate dehydrogenase isoform 1 [Mus musculus]; PREDICTED: glyceraldehyde-3-phosphate dehydrogenase [Mus musculus]	0	2	1	0	1	1	518.293	1035.58	1035.58	0.55	0.00028	HCD (High Energy Collision Dissociation)	MS2	51.5297	67.3	12.965	54.5468	13763	LD-CS-180522_WilsonK_TD_Heart_TMT_F3.raw	F1.3	43.8	71	44.5	104.9	91.7	39.7	49.7	67.6	38	80.8		24	1	17	13	0.0965867
FALSE	High	Mascot (A8)	Unambiguous	[R].vHTnATIR.[N]	N-Term(TMT6plex); N4(Deamidated)	4	XP_017172628.1; NP_035782.3	XP_017172628.1; NP_035782.3; NP_082280.2; XP_011237740.1	PREDICTED: titin isoform X1 [Mus musculus]; titin isoform N2-A [Mus musculus]; titin isoform N2-B [Mus musculus]; PREDICTED: titin isoform X2 [Mus musculus]	0	3	0.9583	0	1	1	381.222	1141.65	1141.65	-0.97	-0.00037	HCD (High Energy Collision Dissociation)	MS2	51.4579	5.8	118	31.8898	6487	LD-CS-180522_WilsonK_TD_Heart_TMT_F1.raw	F1.1	3.2	10.5	3.3	10.3	6.9	4.3		5.8	2.9	7.7		24	2	19	15	0.146651
FALSE	High	Mascot (A8)	Unambiguous	[R].vAPEEHPTLLTEAPLNPk.[A]	N-Term(TMT6plex); K18(TMT6plex)	5	NP_031418.1	NP_033740.2; XP_006526669.1; NP_031418.1; NP_033736.1; NP_033738.1	actin, gamma-enteric smooth muscle [Mus musculus]; PREDICTED: actin, aortic smooth muscle isoform X1 [Mus musculus]; actin, aortic smooth muscle [Mus musculus]; actin, alpha skeletal muscle [Mus musculus]; actin, alpha cardiac muscle 1 [Mus musculus]	0	3	1	0	1	1	805.463	2414.37	2414.37	2.13	0.00171	HCD (High Energy Collision Dissociation)	MS2	51.4125	54.3	59.356	76.3446	21044	LD-CS-180522_WilsonK_TD_Heart_TMT_F2.raw	F1.2	25.8	56.6	33	57	69	36.5	41.6	66.6	73.2	51.9		56	1	28	24	0.000608566
FALSE	High	Mascot (A8)	Unambiguous	[K].tFTTQETITNAETAk.[E]	N-Term(TMT6plex); K15(TMT6plex)	1	NP_032181.2	NP_032181.2	glucose-6-phosphate isomerase [Mus musculus]	0	3	0.7857	0	1	1	705.384	2114.14	2114.14	-0.97	-0.00068	HCD (High Energy Collision Dissociation)	MS2	51.3952	70.6	60.112	71.5904	19919	LD-CS-180522_WilsonK_TD_Heart_TMT_F3.raw	F1.3	20.9	99.4	33.3	90	133.4	47.3	20.4	61.3	60.3	97.2		42	1	31	27	0.0303012
FALSE	High	Mascot (A8)	Unambiguous	[R].nAADNFSEPSESSGAITAR.[D]	N-Term(TMT6plex)	4	XP_017172628.1; NP_035782.3	XP_017172628.1; NP_035782.3; NP_082280.2; XP_011237740.1	PREDICTED: titin isoform X1 [Mus musculus]; titin isoform N2-A [Mus musculus]; titin isoform N2-B [Mus musculus]; PREDICTED: titin isoform X2 [Mus musculus]	0	3	0.9429	0	1	1	718.349	2153.03	2153.03	0.07	5e-05	HCD (High Energy Collision Dissociation)	MS2	51.3837	41.9	52.034	55.9997	14301	LD-CS-180522_WilsonK_TD_Heart_TMT_F3.raw	F1.3	20.5	63.6	24.2	61.2	59.5	28.8	17.2	47.8	26.6	43.9		35	2	32	28	0.214194
FALSE	High	Mascot (A8)	Unambiguous	[K].gEPLTASPDcEIIEDGkk.[H]	N-Term(TMT6plex); C10(Carbamidomethyl); K17(TMT6plex); K18(TMT6plex)	4	XP_017172628.1; NP_035782.3	XP_017172628.1; NP_035782.3; NP_082280.2; XP_011237740.1	PREDICTED: titin isoform X1 [Mus musculus]; titin isoform N2-A [Mus musculus]; titin isoform N2-B [Mus musculus]; PREDICTED: titin isoform X2 [Mus musculus]	1	3	1	0	1	1	882.815	2646.43	2646.43	1.76	0.00155	HCD (High Energy Collision Dissociation)	MS2	51.3756	54.3	118	74.0827	20295	LD-CS-180522_WilsonK_TD_Heart_TMT_F2.raw	F1.2	19.9	111.6	26.2	79.1	66.4	48.8	7.5	44.6	42.7	62.4		70	2	32	28	7.23392e-05
FALSE	High	Mascot (A8)	Unambiguous	[R].gEFGIVHR.[C]	N-Term(TMT6plex)	4	XP_017172628.1; NP_035782.3	XP_017172628.1; NP_035782.3; NP_082280.2; XP_011237740.1	PREDICTED: titin isoform X1 [Mus musculus]; titin isoform N2-A [Mus musculus]; titin isoform N2-B [Mus musculus]; PREDICTED: titin isoform X2 [Mus musculus]	0	3	1	0	1	1	381.888	1143.65	1143.65	1.08	0.00041	HCD (High Energy Collision Dissociation)	MS2	51.324	4.3	118	52.6405	13296	LD-CS-180522_WilsonK_TD_Heart_TMT_F1.raw	F1.1	2.6	5.5	3.4	9.3	4.7	3		3	3.3	6.3		30	2	18	14	0.0276677
FALSE	High	Mascot (A8)	Unambiguous	[K].rTSELEAASSVR.[E]	N-Term(TMT6plex)	4	XP_017172628.1; NP_035782.3	XP_017172628.1; NP_035782.3; NP_082280.2; XP_011237740.1	PREDICTED: titin isoform X1 [Mus musculus]; titin isoform N2-A [Mus musculus]; titin isoform N2-B [Mus musculus]; PREDICTED: titin isoform X2 [Mus musculus]	1	3	0.8889	0	1	1	512.285	1534.84	1534.84	0.76	0.00039	HCD (High Energy Collision Dissociation)	MS2	51.3239	59.4	109.906	40.2358	9187	LD-CS-180522_WilsonK_TD_Heart_TMT_F2.raw	F1.2	19.6	92.3	28.3	85	89.9	45.1	16.1	58.8	44.2	78.1		63	2	27	23	0.000100272
FALSE	High	Mascot (A8)	Unambiguous	[K].nGLMDHEDFR.[A]	N-Term(TMT6plex)	2	NP_150371.4	NP_150371.4; XP_011242565.1	alpha-actinin-2 [Mus musculus]; PREDICTED: alpha-actinin-2 isoform X1 [Mus musculus]	0	3	0.975	0	1	1	488.236	1462.69	1462.69	-0.51	-0.00025	HCD (High Energy Collision Dissociation)	MS2	51.2973	30.7	70.569	52.7113	13174	LD-CS-180522_WilsonK_TD_Heart_TMT_F3.raw	F1.3	12.4	36.8	21.6	38.5	53.3	16.4	8.4	42.4	19	39		40	1	26	22	0.0175545
FALSE	High	Mascot (A8)	Unambiguous	[K].eLSATSSTQk.[I]	N-Term(TMT6plex); K10(TMT6plex)	4	XP_017172628.1; NP_035782.3	XP_017172628.1; NP_035782.3; NP_082280.2; XP_011237740.1	PREDICTED: titin isoform X1 [Mus musculus]; titin isoform N2-A [Mus musculus]; titin isoform N2-B [Mus musculus]; PREDICTED: titin isoform X2 [Mus musculus]	0	2	1	0	1	1	755.43	1509.85	1509.85	0.65	0.00049	HCD (High Energy Collision Dissociation)	MS2	51.2734	6.1	118	44.9316	9101	LD-CS-180522_WilsonK_TD_Heart_TMT_F4.raw	F1.4		10.5	5.1	7	10.6	3.5	2.1	6.2	3.4	8.7		38	2	27	23	0.0358138
FALSE	High	Mascot (A8)	Unambiguous	[R].qAASSLQQASLk.[L]	N-Term(TMT6plex); K12(TMT6plex)	1	NP_034611.2	NP_034611.2	stress-70 protein, mitochondrial [Mus musculus]	0	3	0.95	0	1	1	564.002	1689.99	1689.99	0.26	0.00015	HCD (High Energy Collision Dissociation)	MS2	51.2729	66.6	148.193	58.8861	13630	LD-CS-180522_WilsonK_TD_Heart_TMT_F4.raw	F1.4	43.1	58	44.1	82.8	76.4	21.6	76.6	63.9	73.5	87.6		40	1	25	21	0.0164648
FALSE	High	Mascot (A8)	Unambiguous	[K].sELAVEILEk.[G]	N-Term(TMT6plex); K10(TMT6plex)	2	NP_034997.2	NP_034997.2; NP_001077403.1	myomesin-1 isoform 1 [Mus musculus]; myomesin-1 isoform 2 [Mus musculus]	0	2	0.8364	0	1	1	794.985	1588.96	1588.96	3.86	0.00307	HCD (High Energy Collision Dissociation)	MS2	51.2704	25.9	118	85.4701	24043	LD-CS-180522_WilsonK_TD_Heart_TMT_F2.raw	F1.2	9.3	41	10.7	39.3	43.7	17.1	5.7	26.2	15	35.5		55	1	23	19	0.000303077
FALSE	High	Mascot (A8)	Unambiguous	[K].qALAHGLk.[C]	N-Term(TMT6plex); K8(TMT6plex)	1	NP_542364.1	NP_542364.1	aconitate hydratase, mitochondrial precursor [Mus musculus]	0	3	0.6071	0	1	1	432.612	1295.82	1295.82	0.71	0.00031	HCD (High Energy Collision Dissociation)	MS2	51.2679	6.4	118	49.7562	12348	LD-CS-180522_WilsonK_TD_Heart_TMT_F1.raw	F1.1	3.1	10.6	5.2	8.9	3.8	6.7	3	4.7	5.2	9		28	1	13	13	0.0124729
FALSE	High	Mascot (A8)	Unambiguous	[R].qDVDNASLAR.[L]	N-Term(TMT6plex)	1	NP_035831.2	NP_035831.2	vimentin [Mus musculus]	0	2	0.9296	0	1	1	659.352	1317.7	1317.7	0.62	0.00041	HCD (High Energy Collision Dissociation)	MS2	51.1121	189.8	87.075	38.0746	8464	LD-CS-180522_WilsonK_TD_Heart_TMT_F2.raw	F1.2	46.1	173.7	146.1	244.5	313.1	221.4	16.1	260	96.8	264.1		71	1	25	21	1.09789e-05
FALSE	High	Mascot (A8)	Unambiguous	[K].tSIAIDTIINQk.[R]	N-Term(TMT6plex); K12(TMT6plex)	1	NP_031531.1	NP_031531.1	ATP synthase subunit alpha, mitochondrial precursor [Mus musculus]	0	3	1	0	1	1	592.361	1775.07	1775.07	1.09	0.00064	HCD (High Energy Collision Dissociation)	MS2	51.1105	1.4	175.013	82.2571	22267	LD-CS-180522_WilsonK_TD_Heart_TMT_F1.raw	F1.1		2.1		1.9	4.7				2.3	3		32	1	24	20	0.062349
FALSE	High	Mascot (A8)	Unambiguous	[R].lcESHPDATEDLQk.[Q]	N-Term(TMT6plex); C2(Carbamidomethyl); K14(TMT6plex)	1	NP_035595.2	NP_035595.2	spectrin alpha chain, erythrocytic 1 [Mus musculus]	0	3	1	0	1	1	701.027	2101.07	2101.06	1.5	0.00105	HCD (High Energy Collision Dissociation)	MS2	51.0743	13.3	118	57.6926	15004	LD-CS-180522_WilsonK_TD_Heart_TMT_F2.raw	F1.2	7.8	17.3	11.8	17.6	17.1	9.9	5.6	13.1	10.1	15		47	1	32	28	0.0131716
FALSE	High	Mascot (A8)	Unambiguous	[R].dNLAEDImR.[L]	N-Term(TMT6plex); M8(Oxidation)	1	NP_035831.2	NP_035831.2	vimentin [Mus musculus]	0	2	1	0	1	1	661.337	1321.67	1321.66	3.13	0.00207	HCD (High Energy Collision Dissociation)	MS2	51.0546	45.1	115.291	60.5786	15963	LD-CS-180522_WilsonK_TD_Heart_TMT_F2.raw	F1.2	15.4	46.4	33.1	53	75.6	50.2	12.2	53.4	28	56.1		40	1	23	19	0.00833833
FALSE	High	Mascot (A8)	Unambiguous	[R].aALAHSEIATTQAASTk.[A]	N-Term(TMT6plex); K17(TMT6plex)	12	NP_001157012.1	NP_035247.2; NP_958787.2; NP_958793.2; NP_958795.2; NP_958788.2; NP_958796.2; NP_958791.2; NP_958792.2; NP_001157675.1; NP_001157021.1; NP_001157012.1; NP_001157014.1	plectin isoform 1c [Mus musculus]; plectin isoform 1f [Mus musculus]; plectin isoform 1b [Mus musculus]; plectin isoform 1g [Mus musculus]; plectin isoform 1e [Mus musculus]; plectin isoform 1a [Mus musculus]; plectin isoform 1 [Mus musculus]; plectin isoform 1d [Mus musculus]; plectin isoform 1hij [Mus musculus]; plectin isoform 1b2alpha [Mus musculus]; plectin isoform 12alpha [Mus musculus]; pl…	0	3	1	0	1	1	710.403	2129.2	2129.2	-0.41	-0.00029	HCD (High Energy Collision Dissociation)	MS2	51.0426	37.9	65.361	54.2137	13640	LD-CS-180522_WilsonK_TD_Heart_TMT_F3.raw	F1.3	14.2	52.4	22.1	63	61.3	24.8	8.2	40	18.1	51.9		57	1	28	24	0.000568216
FALSE	High	Mascot (A8)	Unambiguous	[R].eEkPAVAAAPk.[K]	N-Term(TMT6plex); K3(TMT6plex); K11(TMT6plex)	1	XP_006510033.1	XP_006510033.1	PREDICTED: alpha-crystallin B chain isoform X1 [Mus musculus]	0	3	0.9643	0	1	1	600.041	1798.11	1798.1	2.72	0.00163	HCD (High Energy Collision Dissociation)	MS2	51.027	19.9	118	47.8272	11739	LD-CS-180522_WilsonK_TD_Heart_TMT_F1.raw	F1.1	8.2	21.6	15.1	16.6	39.9	13.1	6.7	28.5	16.7	20		28	1	20	16	0.0716938
FALSE	High	Mascot (A8)	Unambiguous	[R].aLTVPELTQQMFDAk.[N]	N-Term(TMT6plex); K15(TMT6plex)	4	NP_033477.2; NP_666228.1	NP_033477.2; NP_075768.1; NP_666228.1; NP_080749.2	tubulin beta-4A chain [Mus musculus]; tubulin beta-3 chain [Mus musculus]; tubulin beta-4B chain [Mus musculus]; tubulin beta-6 chain [Mus musculus]	0	2	1	0	1	1	1075.6	2150.19	2150.19	0.23	0.00025	HCD (High Energy Collision Dissociation)	MS2	50.9541	30.3	118	89.6242	26911	LD-CS-180522_WilsonK_TD_Heart_TMT_F3.raw	F1.3	14.5	35.4	15.5	45.6	41.3	25.7	16.4	32.7	18.3	39.1		51	2	30	26	0.00318521
FALSE	High	Mascot (A8)	Unambiguous	[K].lSDAGITPLFLTSQEDR.[Q]	N-Term(TMT6plex)	2	NP_001229938.1	NP_001229937.1; NP_001229938.1	collagen alpha-3(VI) chain isoform 1 precursor [Mus musculus]; collagen alpha-3(VI) chain isoform 2 precursor [Mus musculus]	0	3	1	0	1	1	698.042	2092.11	2092.11	-0.54	-0.00037	HCD (High Energy Collision Dissociation)	MS2	50.9417	26.3	55.5	85.4197	23738	LD-CS-180522_WilsonK_TD_Heart_TMT_F4.raw	F1.4	10.2	20.4	12.4	91.9	25.2	12.9	16.1	14.2	14.5	28.1		36	1	31	27	0.138022
FALSE	High	Mascot (A8)	Unambiguous	[R].vVPGYGHAVLR.[K]	N-Term(TMT6plex)	2	NP_080720.1	NP_080720.1; NP_082221.2	citrate synthase, mitochondrial precursor [Mus musculus]; citrate synthase-like protein [Mus musculus]	0	3	1	0	1	1	466.281	1396.83	1396.83	0.81	0.00038	HCD (High Energy Collision Dissociation)	MS2	50.9297	27.1	85.419	57.033	14705	LD-CS-180522_WilsonK_TD_Heart_TMT_F3.raw	F1.3	10.5	36.8	13.9	35.5	34.8	19.2	20.1	28.1	22.6	33.6		44	1	22	18	0.00296087
FALSE	High	Mascot (A8)	Unambiguous	[K].sLEADLMQLQEDLAAAER.[A]	N-Term(TMT6plex)	5	NP_001155247.1	NP_038635.2; XP_006521908.1; XP_006521906.1; XP_006521907.1; NP_001155247.1	myosin-11 isoform 1 [Mus musculus]; PREDICTED: myosin-11 isoform X3 [Mus musculus]; PREDICTED: myosin-11 isoform X1 [Mus musculus]; PREDICTED: myosin-11 isoform X2 [Mus musculus]; myosin-11 isoform 2 [Mus musculus]	0	3	0.9649	0	1	1	744.717	2232.14	2232.14	-0.36	-0.00027	HCD (High Energy Collision Dissociation)	MS2	50.8743	8.6	118	98.7273	29947	LD-CS-180522_WilsonK_TD_Heart_TMT_F3.raw	F1.3	6.5	9.2	4.9	10.1	10.8	8.1	2	5.3	11.6	12.7		57	1	33	29	0.00179773
FALSE	High	Mascot (A8)	Unambiguous	[R].aVFVDLEPTVIDEVR.[T]	N-Term(TMT6plex)	3	NP_035784.1	NP_035783.1; NP_035784.1; NP_033474.1	tubulin alpha-1A chain [Mus musculus]; tubulin alpha-1B chain [Mus musculus]; tubulin alpha-1C chain [Mus musculus]	0	2	0.9459	0	1	1	966.039	1931.07	1931.07	0.67	0.00064	HCD (High Energy Collision Dissociation)	MS2	50.8715	114.3	86.432	87.5488	26192	LD-CS-180522_WilsonK_TD_Heart_TMT_F3.raw	F1.3	42	137.6	73.8	174.2	160.3	76.4	41.5	133.7	73	161.1		74	1	28	24	1.04389e-05
FALSE	High	Mascot (A8)	Unambiguous	[K].aVNAVGTSENSQESEVIk.[V]	N-Term(TMT6plex); K18(TMT6plex)	2	XP_006508790.1	XP_006508790.1; XP_006508791.1	PREDICTED: myomesin-2 isoform X1 [Mus musculus]; PREDICTED: myomesin-2 isoform X2 [Mus musculus]	0	3	0.9894	0	1	1	774.086	2320.24	2320.24	1.4	0.00108	HCD (High Energy Collision Dissociation)	MS2	50.8584	45.9	58.068	61.2738	16077	LD-CS-180522_WilsonK_TD_Heart_TMT_F3.raw	F1.3	15.4	61.9	24.1	57.5	90.9	31.1	15.6	42	29.4	62.7		94	1	32	28	2.65368e-07
FALSE	High	Mascot (A8)	Unambiguous	[K].lSGVLTVk.[A]	N-Term(TMT6plex); K8(TMT6plex)	4	XP_017172628.1; NP_035782.3	XP_017172628.1; NP_035782.3; NP_082280.2; XP_011237740.1	PREDICTED: titin isoform X1 [Mus musculus]; titin isoform N2-A [Mus musculus]; titin isoform N2-B [Mus musculus]; PREDICTED: titin isoform X2 [Mus musculus]	0	2	0.7	0	1	1	637.926	1274.85	1274.84	0.18	0.00011	HCD (High Energy Collision Dissociation)	MS2	50.8081	6.6	118	78.8215	21437	LD-CS-180522_WilsonK_TD_Heart_TMT_F1.raw	F1.1		10.7	3.3	6.2	12.2	4.7	2.4	8	4.4	10.3		30	2	16	13	0.0163876
FALSE	High	Mascot (A8)	Unambiguous	[K].gGPGDEDDPLRR.[T]	N-Term(TMT6plex)	1	NP_035533.1	NP_035533.1	band 3 anion transport protein [Mus musculus]	1	3	1	0	1	1	504.925	1512.76	1512.76	0.67	0.00034	HCD (High Energy Collision Dissociation)	MS2	50.7893	25.7	118	40.5914	9306	LD-CS-180522_WilsonK_TD_Heart_TMT_F2.raw	F1.2	13.7	32.2	15.9	43.8	28.9	14.4	12.5	23.9	14.7	41.2		35	1	27	23	0.0630161
FALSE	High	Mascot (A8)	Unambiguous	[K].gRPPPTVTWR.[K]	N-Term(TMT6plex)	4	XP_017172628.1; NP_035782.3	XP_017172628.1; NP_035782.3; NP_082280.2; XP_011237740.1	PREDICTED: titin isoform X1 [Mus musculus]; titin isoform N2-A [Mus musculus]; titin isoform N2-B [Mus musculus]; PREDICTED: titin isoform X2 [Mus musculus]	0	3	1	0	1	1	465.941	1395.81	1395.81	0.84	0.00039	HCD (High Energy Collision Dissociation)	MS2	50.7769	35.3	60.377	47.9887	11591	LD-CS-180522_WilsonK_TD_Heart_TMT_F3.raw	F1.3	13	62.1	14.4	52.9	55.6	21.7	9.7	34.3	20.6	46.6		26	2	24	20	0.289122
FALSE	High	Mascot (A8)	Unambiguous	[R].aPSYGAGELLDFSLADAVNQEFLATR.[T]	N-Term(TMT6plex)	1	NP_034173.1	NP_034173.1	desmin [Mus musculus]	0	3	0.8641	0	1	1	995.511	2984.52	2984.52	-0.26	-0.00026	HCD (High Energy Collision Dissociation)	MS2	50.6664	2.6	118	115.419	32296	LD-CS-180522_WilsonK_TD_Heart_TMT_F4.raw	F1.4		3.4	3.6	5.8	3.5		2.8	3.8	2.3			103	1	36	32	8.84736e-08
FALSE	High	Mascot (A8)	Unambiguous	[R].iLGADTSVDLEETGR.[V]	N-Term(TMT6plex)	1	NP_031531.1	NP_031531.1	ATP synthase subunit alpha, mitochondrial precursor [Mus musculus]	0	3	0.9846	0	1	1	602.322	1804.95	1804.95	0.79	0.00047	HCD (High Energy Collision Dissociation)	MS2	50.6446	22	50.986	76.6532	22017	LD-CS-180522_WilsonK_TD_Heart_TMT_F3.raw	F1.3	10.4	28.3	10.3	29	33.3	12	8.1	19.9	23.8	31.9		65	1	29	25	0.000122785
FALSE	High	Mascot (A8)	Unambiguous	[K].lRPPNIPR.[S]	N-Term(TMT6plex)	16	XP_006527091.1	XP_017173664.1; NP_001096648.1; XP_006527091.1; NP_848803.3; XP_017173661.1; XP_017173665.1; XP_006527101.1; XP_006527098.1; XP_006527099.1; XP_006527103.1; XP_006527097.1; XP_006527107.1; XP_017173671.1; XP_017173663.1; XP_006527102.1; XP_017173662.1	PREDICTED: actin-binding LIM protein 1 isoform X5 [Mus musculus]; actin-binding LIM protein 1 isoform 3 [Mus musculus]; PREDICTED: actin-binding LIM protein 1 isoform X1 [Mus musculus]; actin-binding LIM protein 1 isoform 1 [Mus musculus]; PREDICTED: actin-binding LIM protein 1 isoform X2 [Mus musculus]; PREDICTED: actin-binding LIM protein 1 isoform X6 [Mus musculus]; PREDICTED: actin-binding LI…	0	3	1	0	1	1	397.922	1191.75	1191.75	0.24	0.0001	HCD (High Energy Collision Dissociation)	MS2	50.6294	3.4	118	58.1988	15068	LD-CS-180522_WilsonK_TD_Heart_TMT_F1.raw	F1.1		4.2	1.9	6.8	10.4	2.5		3.8		3.2		18	1	15	13	0.194129
FALSE	High	Mascot (A8)	Unambiguous	[R].iLYMMDEINNPVLTVk.[T]	N-Term(TMT6plex); K16(TMT6plex)	2	NP_904331.1	NP_904331.1; YP_001686701.1	cytochrome c oxidase subunit II (mitochondrion) [Mus musculus]; cytochrome c oxidase subunit II (mitochondrion) [Mus musculus musculus]	0	3	0.9778	0	1	1	784.442	2351.31	2351.31	-0.55	-0.00043	HCD (High Energy Collision Dissociation)	MS2	50.6044	45.4	104.67	94.3156	27083	LD-CS-180522_WilsonK_TD_Heart_TMT_F4.raw	F1.4	22.4	64.2	28.2	50.5	68.9	38.7	24	52.5	27.4	48.9		45	1	30	25	0.013225
FALSE	High	Mascot (A8)	Unambiguous	[K].vNVVEQEk.[I]	N-Term(TMT6plex); K8(TMT6plex)	2	XP_006538588.2	XP_006538588.2; XP_017175442.1	PREDICTED: alpha-enolase isoform X1 [Mus musculus]; PREDICTED: alpha-enolase isoform X2 [Mus musculus]	0	2	0.6571	0	1	1	701.919	1402.83	1402.83	-0.25	-0.00018	HCD (High Energy Collision Dissociation)	MS2	50.5476	6	118	58.4481	15150	LD-CS-180522_WilsonK_TD_Heart_TMT_F1.raw	F1.1	2.7	3.2	2.7	5.6	9	5.4	4.4	10	5.7	8.2		35	1	23	19	0.0308413
FALSE	High	Mascot (A8)	Unambiguous	[R].lLQDSVDFSLADAINTEFk.[N]	N-Term(TMT6plex); K19(TMT6plex)	1	NP_035831.2	NP_035831.2	vimentin [Mus musculus]	0	3	1	0	1	1	862.136	2584.39	2584.39	0.77	0.00066	HCD (High Energy Collision Dissociation)	MS2	50.5253	40.7	118	93.5441	26816	LD-CS-180522_WilsonK_TD_Heart_TMT_F4.raw	F1.4	13.3	37.7	29.6	57.2	55.2	34.5	22.7	42.9	31.4	58.5		101	1	32	28	5.3791e-08
FALSE	High	Mascot (A8)	Unambiguous	[R].sNAAAAALDkk.[Q]	N-Term(TMT6plex); K10(TMT6plex); K11(TMT6plex)	3	XP_006518740.1; XP_017171330.1	XP_006518740.1; NP_034986.1; XP_017171330.1	PREDICTED: myosin-6 isoform X1 [Mus musculus]; myosin-6 [Mus musculus]; PREDICTED: myosin-7 isoform X1 [Mus musculus]	1	3	1	0	1	1	583.028	1747.07	1747.07	1.22	0.00071	HCD (High Energy Collision Dissociation)	MS2	50.5101	119.2	74.647	57.4861	13129	LD-CS-180522_WilsonK_TD_Heart_TMT_F4.raw	F1.4	57.6	172.3	57.1	169.8	174.9	68.1	60.9	143.9	71.8	141.7		41	2	23	19	0.00790039
FALSE	High	Mascot (A8)	Unambiguous	[R].ePMQTGIk.[A]	N-Term(TMT6plex); K8(TMT6plex)	1	NP_031531.1	NP_031531.1	ATP synthase subunit alpha, mitochondrial precursor [Mus musculus]	0	2	0.881	0	1	1	681.397	1361.79	1361.79	0.99	0.00068	HCD (High Energy Collision Dissociation)	MS2	50.4728	35.6	118	57.0343	14690	LD-CS-180522_WilsonK_TD_Heart_TMT_F1.raw	F1.1	17.2	44.6	22.8	36.5	50.9	23.2	15.3	32.3	34.3	57.9		42	1	24	20	0.00668767
FALSE	High	Mascot (A8)	Unambiguous	[R].lQNEIEDLmVDVER.[S]	N-Term(TMT6plex); M9(Oxidation)	3	XP_006518740.1; XP_017171330.1	XP_006518740.1; NP_034986.1; XP_017171330.1	PREDICTED: myosin-6 isoform X1 [Mus musculus]; myosin-6 [Mus musculus]; PREDICTED: myosin-7 isoform X1 [Mus musculus]	0	3	0.1837	0	1	1	650.002	1947.99	1947.99	0.85	0.00055	HCD (High Energy Collision Dissociation)	MS2	50.4614	15.2	71.483	85.1897	25326	LD-CS-180522_WilsonK_TD_Heart_TMT_F3.raw	F1.3	7	18.5	12.1	21.5	28.2	10	8	13.2	7.3	17.1		49	2	31	27	0.00648141
FALSE	High	Mascot (A8)	Unambiguous	[K].rNQEQLSAVYYk.[G]	N-Term(TMT6plex); K12(TMT6plex)	2	XP_006497619.1	XP_006497619.1; XP_006497620.1	PREDICTED: nebulette isoform X1 [Mus musculus]; PREDICTED: nebulette isoform X2 [Mus musculus]	1	3	1	0	1	1	653.035	1957.09	1957.09	0.47	0.00031	HCD (High Energy Collision Dissociation)	MS2	50.4379	54.6	54.669	60.0071	15700	LD-CS-180522_WilsonK_TD_Heart_TMT_F3.raw	F1.3	14.8	78.5	29	84.1	79.2	36.2	13.4	72.5	46.3	57.8		34	1	28	24	0.11465
FALSE	High	Mascot (A8)	Unambiguous	[K].eFDISQQNSk.[I]	N-Term(TMT6plex); K10(TMT6plex)	2	XP_006518740.1	XP_006518740.1; NP_034986.1	PREDICTED: myosin-6 isoform X1 [Mus musculus]; myosin-6 [Mus musculus]	0	2	1	0	1	1	827.447	1653.89	1653.88	0.95	0.00079	HCD (High Energy Collision Dissociation)	MS2	50.4037	84.4	118	64.9353	17378	LD-CS-180522_WilsonK_TD_Heart_TMT_F2.raw	F1.2	28.9	91.5	33.1	139.8	96.2	58.1	56.8	85.8	40.8	163.5		42	1	28	24	0.0184744
FALSE	High	Mascot (A8)	Unambiguous	[K].eQLEQVk.[L]	N-Term(TMT6plex); K7(TMT6plex)	10	XP_006527830.1	XP_017173862.1; XP_017173868.1; XP_017173865.1; XP_017173866.1; NP_031894.1; XP_006527830.1; XP_017173867.1; XP_017173863.1; XP_017173864.1; XP_006527831.1	PREDICTED: dystrophin isoform X3 [Mus musculus]; PREDICTED: dystrophin isoform X9 [Mus musculus]; PREDICTED: dystrophin isoform X6 [Mus musculus]; PREDICTED: dystrophin isoform X7 [Mus musculus]; dystrophin isoform 1 [Mus musculus]; PREDICTED: dystrophin isoform X1 [Mus musculus]; PREDICTED: dystrophin isoform X8 [Mus musculus]; PREDICTED: dystrophin isoform X4 [Mus musculus]; PREDICTED: dystroph…	0	2	0.5161	0	1	1	666.401	1331.8	1331.79	1.48	0.00099	HCD (High Energy Collision Dissociation)	MS2	50.3533	14.3	118	54.7163	13949	LD-CS-180522_WilsonK_TD_Heart_TMT_F1.raw	F1.1	6.8	17.1	13.6	19.2	21.1	10.3	3.4	14.7	8.9	18.7		31	1	22	17	0.0481715
FALSE	High	Mascot (A8)	Unambiguous	[R].mAHEGALTGVTTDQk.[E]	N-Term(TMT6plex); M1(Oxidation); K15(TMT6plex)	4	XP_017172628.1; NP_035782.3	XP_017172628.1; NP_035782.3; NP_082280.2; XP_011237740.1	PREDICTED: titin isoform X1 [Mus musculus]; titin isoform N2-A [Mus musculus]; titin isoform N2-B [Mus musculus]; PREDICTED: titin isoform X2 [Mus musculus]	0	3	1	0	1	1	678.364	2033.08	2033.07	1.74	0.00118	HCD (High Energy Collision Dissociation)	MS2	50.3274	42.5	80.594	46.2068	10913	LD-CS-180522_WilsonK_TD_Heart_TMT_F3.raw	F1.3	20.1	76.6	27.3	58.2	76.1	23.9	10.9	37.3	22	45.7		35	2	31	27	0.162584
FALSE	High	Mascot (A8)	Unambiguous	[K].nLHSEISGk.[R]	N-Term(TMT6plex); K9(TMT6plex)	2	NP_076331.2	NP_076331.2; XP_006516595.1	desmoplakin [Mus musculus]; PREDICTED: desmoplakin isoform X1 [Mus musculus]	0	3	1	0	1	1	481.618	1442.84	1442.84	0.94	0.00045	HCD (High Energy Collision Dissociation)	MS2	50.3077	41.5	93.598	45.5823	10691	LD-CS-180522_WilsonK_TD_Heart_TMT_F3.raw	F1.3	19.2	44.7	25.9	47.6	63.8	30.7	28.1	49.6	32.1	48.8		30	1	23	19	0.0866278
FALSE	High	Mascot (A8)	Unambiguous	[K].tMQAMQk.[K]	N-Term(TMT6plex); K7(TMT6plex)	2	NP_150371.4	NP_150371.4; XP_011242565.1	alpha-actinin-2 [Mus musculus]; PREDICTED: alpha-actinin-2 isoform X1 [Mus musculus]	0	2	0.7576	0	1	1	648.365	1295.72	1295.72	0.68	0.00044	HCD (High Energy Collision Dissociation)	MS2	50.2958	202.4	55.5	49.251	12034	LD-CS-180522_WilsonK_TD_Heart_TMT_F3.raw	F1.3	68.5	283.7	111.5	280.7	364.4	103.6	34.3	254.1	151.2	248.6		33	1	24	20	0.0680526
FALSE	High	Mascot (A8)	Unambiguous	[R].eVENVAITALEGLk.[G]	N-Term(TMT6plex); K14(TMT6plex)	2	NP_940807.1	NP_940807.1; XP_006517517.1	creatine kinase S-type, mitochondrial precursor [Mus musculus]; PREDICTED: creatine kinase S-type, mitochondrial isoform X1 [Mus musculus]	0	2	0.9145	0	1	1	972.576	1944.14	1944.14	1.01	0.00098	HCD (High Energy Collision Dissociation)	MS2	50.2656	93	118	91.3938	27517	LD-CS-180522_WilsonK_TD_Heart_TMT_F3.raw	F1.3	49.8	129.9	53.8	87.3	119	78.8	57.2	82.1	97.5	119.8		117	1	25	20	2.57733e-10
FALSE	High	Mascot (A8)	Unambiguous	[R].aDScEFTVTGLQk.[G]	N-Term(TMT6plex); C4(Carbamidomethyl); K13(TMT6plex)	4	XP_017172628.1; NP_035782.3	XP_017172628.1; NP_035782.3; NP_082280.2; XP_011237740.1	PREDICTED: titin isoform X1 [Mus musculus]; titin isoform N2-A [Mus musculus]; titin isoform N2-B [Mus musculus]; PREDICTED: titin isoform X2 [Mus musculus]	0	3	1	0	1	1	638.674	1914.01	1914	1.77	0.00113	HCD (High Energy Collision Dissociation)	MS2	50.2565	65.7	55.5	75.4202	21506	LD-CS-180522_WilsonK_TD_Heart_TMT_F3.raw	F1.3	31.1	100.8	27.8	82.4	76.1	54.2	25	60.1	87.8	71.9		34	2	31	27	0.197952
FALSE	High	Mascot (A8)	Unambiguous	[R].gDEVMVELAENGk.[K]	N-Term(TMT6plex); K13(TMT6plex)	4	XP_017170323.1	XP_017170323.1; XP_017170324.1; XP_006534552.1; NP_780469.1	PREDICTED: myosin-10 isoform X2 [Mus musculus]; PREDICTED: myosin-10 isoform X3 [Mus musculus]; PREDICTED: myosin-10 isoform X1 [Mus musculus]; myosin-10 [Mus musculus]	0	3	0.6944	0	1	1	616.998	1848.98	1848.98	1.1	0.00068	HCD (High Energy Collision Dissociation)	MS2	50.1987	5.7	118	81.584	22762	LD-CS-180522_WilsonK_TD_Heart_TMT_F2.raw	F1.2	4.4	3.7	2.1	5.5	9.1	6.9	2.9	7.1	5.6	6.1		36	1	30	26	0.102425
FALSE	High	Mascot (A8)	Unambiguous	[K].aSFTNVVETEFTVTGLVEDQR.[Y]	N-Term(TMT6plex)	4	XP_017172628.1; NP_035782.3	XP_017172628.1; NP_035782.3; NP_082280.2; XP_011237740.1	PREDICTED: titin isoform X1 [Mus musculus]; titin isoform N2-A [Mus musculus]; titin isoform N2-B [Mus musculus]; PREDICTED: titin isoform X2 [Mus musculus]	0	3	0.9747	0	1	1	857.776	2571.31	2571.31	0.08	7e-05	HCD (High Energy Collision Dissociation)	MS2	50.1917	5.3	118	94.3768	28514	LD-CS-180522_WilsonK_TD_Heart_TMT_F3.raw	F1.3	3.1	5.3	2.9	7.1	7	4.7	1.7	5.9	4	8.2		79	2	34	30	1.68724e-05
FALSE	High	Mascot (A8)	Selected	[K].hLSELLk.[S]	N-Term(TMT6plex); K7(TMT6plex)	3	NP_001156492.1	NP_001156492.1; XP_017175583.1; NP_001028703.2	kelch-like protein 32 isoform 1 [Mus musculus]; PREDICTED: kelch-like protein 32 isoform X2 [Mus musculus]; kelch-like protein 32 isoform 2 [Mus musculus]	0	3	0	0	1	1	433.279	1297.82	1297.82	-0.53	-0.00023	HCD (High Energy Collision Dissociation)	MS2	50.1391	47.4	55.5	53.4546	13384	LD-CS-180522_WilsonK_TD_Heart_TMT_F3.raw	F1.3	18	60.9	27.1	63	66.1	38.9	26.5	46	34.2	64.9		35	1	16	13	0.00605707
FALSE	High	Mascot (A8)	Unambiguous	[K].tELSIPk.[A]	N-Term(TMT6plex); K7(TMT6plex)	4	XP_017172628.1; NP_035782.3	XP_017172628.1; NP_035782.3; NP_082280.2; XP_011237740.1	PREDICTED: titin isoform X1 [Mus musculus]; titin isoform N2-A [Mus musculus]; titin isoform N2-B [Mus musculus]; PREDICTED: titin isoform X2 [Mus musculus]	0	2	0.3333	0	1	1	623.395	1245.78	1245.78	1.02	0.00063	HCD (High Energy Collision Dissociation)	MS2	50.0909	130.8	62.157	69.6553	17319	LD-CS-180522_WilsonK_TD_Heart_TMT_F4.raw	F1.4	66.9	176.7	77.9	156.6	210.3	90.3	52.2	140.8	87.8	169.2		24	2	20	16	0.164584
FALSE	High	Mascot (A8)	Unambiguous	[R].vSEQEAALEETHR.[L]	N-Term(TMT6plex)	8	XP_006527830.1	XP_017173862.1; XP_017173865.1; XP_017173866.1; NP_031894.1; XP_006527830.1; XP_017173863.1; XP_017173864.1; XP_006527831.1	PREDICTED: dystrophin isoform X3 [Mus musculus]; PREDICTED: dystrophin isoform X6 [Mus musculus]; PREDICTED: dystrophin isoform X7 [Mus musculus]; dystrophin isoform 1 [Mus musculus]; PREDICTED: dystrophin isoform X1 [Mus musculus]; PREDICTED: dystrophin isoform X4 [Mus musculus]; PREDICTED: dystrophin isoform X5 [Mus musculus]; PREDICTED: dystrophin isoform X2 [Mus musculus]	0	3	0.8143	0	1	1	576.631	1727.88	1727.88	0.87	0.0005	HCD (High Energy Collision Dissociation)	MS2	50.0547	11.5	118	50.1105	12494	LD-CS-180522_WilsonK_TD_Heart_TMT_F2.raw	F1.2	5	16.1	4.7	15.9	16.8	11.4	4.2	12.2	7.8	13.4		70	1	29	25	3.60809e-05
FALSE	High	Mascot (A8)	Unambiguous	[K].nEVAALTAAGk.[E]	N-Term(TMT6plex); K11(TMT6plex)	3	XP_006497373.1	NP_001106209.1; NP_065640.2; XP_006497373.1	ATP synthase subunit gamma, mitochondrial isoform b [Mus musculus]; ATP synthase subunit gamma, mitochondrial isoform a [Mus musculus]; PREDICTED: ATP synthase subunit gamma, mitochondrial isoform X1 [Mus musculus]	0	3	1	0	1	1	501.637	1502.9	1502.89	1.62	0.00081	HCD (High Energy Collision Dissociation)	MS2	50.0483	40	77.559	69.8748	19251	LD-CS-180522_WilsonK_TD_Heart_TMT_F3.raw	F1.3	19.2	48.9	27.3	41.8	61.3	32.3	23.6	45.2	31.2	45.2		38	1	24	20	0.0154843
FALSE	High	Mascot (A8)	Unambiguous	[K].fEIHFDDk.[F]	N-Term(TMT6plex); K8(TMT6plex)	4	NP_034997.2	NP_034997.2; XP_006523851.1; XP_006523850.1; NP_001077403.1	myomesin-1 isoform 1 [Mus musculus]; PREDICTED: myomesin-1 isoform X2 [Mus musculus]; PREDICTED: myomesin-1 isoform X1 [Mus musculus]; myomesin-1 isoform 2 [Mus musculus]	0	3	0.8	0	1	1	503.611	1508.82	1508.81	1.39	0.0007	HCD (High Energy Collision Dissociation)	MS2	50.0108	74.5	71.46	76.6722	20189	LD-CS-180522_WilsonK_TD_Heart_TMT_F4.raw	F1.4	16	99.8	30.9	114.1	102.5	38.4	30.2	56.8	50.8	162.8		30	1	27	23	0.225948
FALSE	High	Mascot (A8)	Unambiguous	[R].eQLEEEEEAkR.[N]	N-Term(TMT6plex); K10(TMT6plex)	1	NP_071855.2	NP_071855.2	myosin-9 [Mus musculus]	1	3	0.94	0	1	1	616.665	1847.98	1847.98	2.47	0.00152	HCD (High Energy Collision Dissociation)	MS2	50.01	175.3	118	50.3556	12576	LD-CS-180522_WilsonK_TD_Heart_TMT_F2.raw	F1.2	57.2	167.4	120.8	197.2	282	96.5	73.9	206.9	249.4	199.1		50	1	29	25	0.0034514
FALSE	High	Mascot (A8)	Unambiguous	[K].qIATLHAQVTDMk.[K]	N-Term(TMT6plex); K13(TMT6plex)	1	NP_071855.2	NP_071855.2	myosin-9 [Mus musculus]	0	3	0.9583	0	1	1	638.701	1914.09	1914.09	0.83	0.00053	HCD (High Energy Collision Dissociation)	MS2	49.9507	55.7	22.182	66.5485	18090	LD-CS-180522_WilsonK_TD_Heart_TMT_F3.raw	F1.3	17.9	61.7	35.5	67.7	87.5	33.4	30.1	59.5	72.7	58.4		48	1	27	23	0.00411667
FALSE	High	Mascot (A8)	Unambiguous	[K].qEYFVVAATLQDIIR.[R]	N-Term(TMT6plex)	2	NP_035354.1; NP_722476.1	NP_035354.1; NP_722476.1	glycogen phosphorylase, muscle form [Mus musculus]; glycogen phosphorylase, brain form [Mus musculus]	0	2	1	0	1	1	998.059	1995.11	1995.11	0.19	0.00019	HCD (High Energy Collision Dissociation)	MS2	49.9397	49.3	118	96.7776	27932	LD-CS-180522_WilsonK_TD_Heart_TMT_F4.raw	F1.4	22.8	47.1	31.6	71.8	81.5	32.2	25.7	45.1	42.8	63		51	2	29	25	0.0028348
FALSE	High	Mascot (A8)	Unambiguous	[K].mSINAEDVVVGDLVEVk.[G]	N-Term(TMT6plex); K17(TMT6plex)	1	NP_659149.1	NP_659149.1	sodium/potassium-transporting ATPase subunit alpha-1 precursor [Mus musculus]	0	3	0.9718	0	1	1	759.092	2275.26	2275.26	0.07	5e-05	HCD (High Energy Collision Dissociation)	MS2	49.9378	33.3	118	88.7513	26608	LD-CS-180522_WilsonK_TD_Heart_TMT_F3.raw	F1.3	16.8	46.5	16.2	50	37.3	22.3	19.6	33.6	27.7	42.7		71	1	30	26	3.56018e-05
FALSE	High	Mascot (A8)	Unambiguous	[K].tATPQQAQEVHEk.[L]	N-Term(TMT6plex); K13(TMT6plex)	1	NP_033441.2	NP_033441.2	triosephosphate isomerase [Mus musculus]	0	3	0.9487	0	1	1	642.357	1925.06	1925.05	3.82	0.00245	HCD (High Energy Collision Dissociation)	MS2	49.9295	3.7	118	36.5619	8015	LD-CS-180522_WilsonK_TD_Heart_TMT_F1.raw	F1.1		4.4	2.9	7.7	3.4	2.5	4.4	4.7	2.1	2.5		39	1	29	25	0.0388424
FALSE	High	Mascot (A8)	Unambiguous	[K].vPSENVLGEVGDGFk.[V]	N-Term(TMT6plex); K15(TMT6plex)	1	NP_059062.1	NP_059062.1	very long-chain specific acyl-CoA dehydrogenase, mitochondrial precursor [Mus musculus]	0	3	0.9538	0	1	1	669.038	2005.1	2005.1	-0.09	-6e-05	HCD (High Energy Collision Dissociation)	MS2	49.9175	26.9	66.311	82.5405	24302	LD-CS-180522_WilsonK_TD_Heart_TMT_F3.raw	F1.3	16.5	32.5	16.1	45.3	30.3	18.9	18.5	19.1	18.5	36.9		65	1	29	25	0.000105899
FALSE	High	Mascot (A8)	Unambiguous	[K].dLDVAVLVGSMPR.[R]	N-Term(TMT6plex)	2	NP_032644.3	NP_032644.3; NP_001303604.1	malate dehydrogenase, cytoplasmic isoform Mdh1 [Mus musculus]; malate dehydrogenase, peroxisomal isoform Mdh1x [Mus musculus]	0	2	0.863	0	1	1	800.953	1600.9	1600.89	2.97	0.00238	HCD (High Energy Collision Dissociation)	MS2	49.9101	74	118	87.6253	26219	LD-CS-180522_WilsonK_TD_Heart_TMT_F3.raw	F1.3	27.2	121.8	36.4	90.3	85.5	70.7	39.1	54.1	57.6	112.7		73	1	26	22	1.03891e-05
FALSE	High	Mascot (A8)	Unambiguous	[K].nQVPINVHANPGk.[Y]	N-Term(TMT6plex); K13(TMT6plex)	4	NP_034997.2	NP_034997.2; XP_006523851.1; XP_006523850.1; NP_001077403.1	myomesin-1 isoform 1 [Mus musculus]; PREDICTED: myomesin-1 isoform X2 [Mus musculus]; PREDICTED: myomesin-1 isoform X1 [Mus musculus]; myomesin-1 isoform 2 [Mus musculus]	0	3	1	0	1	1	616.029	1846.07	1846.07	1.05	0.00065	HCD (High Energy Collision Dissociation)	MS2	49.9082	89.7	18.237	49.4216	12101	LD-CS-180522_WilsonK_TD_Heart_TMT_F3.raw	F1.3	31.3	109.9	47.2	141.3	98.7	57.5	60.7	103	50.7	142.8		35	1	26	22	0.0584129
FALSE	High	Mascot (A8)	Unambiguous	[R].vSAENENGEGTPSEIVVVAk.[D]	N-Term(TMT6plex); K20(TMT6plex)	4	XP_017172628.1; NP_035782.3	XP_017172628.1; NP_035782.3; NP_082280.2; XP_011237740.1	PREDICTED: titin isoform X1 [Mus musculus]; titin isoform N2-A [Mus musculus]; titin isoform N2-B [Mus musculus]; PREDICTED: titin isoform X2 [Mus musculus]	0	3	0.9833	0	1	1	829.784	2487.34	2487.33	1.42	0.00118	HCD (High Energy Collision Dissociation)	MS2	49.904	0.9	163.571	75.2401	20319	LD-CS-180522_WilsonK_TD_Heart_TMT_F1.raw	F1.1		2.6		2	4.6							60	2	32	28	0.000630815
FALSE	High	Mascot (A8)	Unambiguous	[K].kEGDLLAAQAR.[L]	N-Term(TMT6plex); K1(TMT6plex)	3	XP_006501136.1	XP_006501136.1; NP_001104572.1; NP_062263.1	PREDICTED: prelamin-A/C isoform X1 [Mus musculus]; prelamin-A/C isoform C [Mus musculus]; prelamin-A/C isoform C2 [Mus musculus]	1	3	1	0	1	1	543.995	1629.97	1629.97	0.09	5e-05	HCD (High Energy Collision Dissociation)	MS2	49.8905	60	87.431	55.5129	14278	LD-CS-180522_WilsonK_TD_Heart_TMT_F2.raw	F1.2	59	54.6	61.8	61.3	55.2	23.9	67.7	55.7	65.2	60.7		31	1	23	19	0.0703801
FALSE	High	Mascot (A8)	Unambiguous	[K].sLNSEMDNILANLR.[L]	N-Term(TMT6plex)	1	NP_849209.1	NP_849209.1	trifunctional enzyme subunit alpha, mitochondrial precursor [Mus musculus]	0	3	0.9639	0	1	1	606.992	1818.96	1818.96	2.54	0.00154	HCD (High Energy Collision Dissociation)	MS2	49.865	20.3	92.702	89.6585	25387	LD-CS-180522_WilsonK_TD_Heart_TMT_F4.raw	F1.4	11.3	24.7	6	28.7	32.8	14.9	7.1	22.5	14.8	27.7		83	1	29	25	1.92563e-06
FALSE	High	Mascot (A8)	Unambiguous	[K].eREEEPVFDVDSEMR.[K]	N-Term(TMT6plex)	4	XP_017172628.1; NP_035782.3	XP_017172628.1; NP_035782.3; NP_082280.2; XP_011237740.1	PREDICTED: titin isoform X1 [Mus musculus]; titin isoform N2-A [Mus musculus]; titin isoform N2-B [Mus musculus]; PREDICTED: titin isoform X2 [Mus musculus]	1	3	1	0	1	1	699.332	2095.98	2095.98	0.91	0.00064	HCD (High Energy Collision Dissociation)	MS2	49.857	28.3	60.66	69.4552	19108	LD-CS-180522_WilsonK_TD_Heart_TMT_F3.raw	F1.3	10.1	39.1	15	57.7	37.5	16.4	7.2	27.8	23	31.7		88	2	31	27	8.80513e-07
FALSE	High	Mascot (A8)	Unambiguous	[K].gEDPLATDTR.[V]	N-Term(TMT6plex)	4	XP_017172628.1; NP_035782.3	XP_017172628.1; NP_035782.3; NP_082280.2; XP_011237740.1	PREDICTED: titin isoform X1 [Mus musculus]; titin isoform N2-A [Mus musculus]; titin isoform N2-B [Mus musculus]; PREDICTED: titin isoform X2 [Mus musculus]	0	2	1	0	1	1	652.339	1303.67	1303.67	0.74	0.00048	HCD (High Energy Collision Dissociation)	MS2	49.8043	84.6	176.847	48.4353	11937	LD-CS-180522_WilsonK_TD_Heart_TMT_F2.raw	F1.2	36.4	93.2	47.1	118.8	123.5	44.5	52.6	95.2	72.9	111.5		27	2	24	20	0.264018
FALSE	High	Mascot (A8)	Unambiguous	[K].aADPIDPPGPPAk.[I]	N-Term(TMT6plex); K13(TMT6plex)	4	XP_017172628.1; NP_035782.3	XP_017172628.1; NP_035782.3; NP_082280.2; XP_011237740.1	PREDICTED: titin isoform X1 [Mus musculus]; titin isoform N2-A [Mus musculus]; titin isoform N2-B [Mus musculus]; PREDICTED: titin isoform X2 [Mus musculus]	0	3	1	0	1	1	568.663	1703.97	1703.97	0.86	0.00049	HCD (High Energy Collision Dissociation)	MS2	49.7997	73.1	33.131	61.3588	16107	LD-CS-180522_WilsonK_TD_Heart_TMT_F3.raw	F1.3	20.7	112.5	34	93.4	122.9	55.2	13.9	72.9	59.4	101.8		58	2	27	23	0.000329732
FALSE	High	Mascot (A8)	Unambiguous	[K].vIESTQDLGNDLAGVMALQR.[K]	N-Term(TMT6plex)	3	XP_006514662.1	XP_006514664.1; XP_006514662.1; NP_033286.2	PREDICTED: spectrin beta chain, non-erythrocytic 1 isoform X2 [Mus musculus]; PREDICTED: spectrin beta chain, non-erythrocytic 1 isoform X1 [Mus musculus]; spectrin beta chain, non-erythrocytic 1 isoform 2 [Mus musculus]	0	3	0.9767	0	1	1	787.09	2359.26	2359.25	2.74	0.00216	HCD (High Energy Collision Dissociation)	MS2	49.7881	0.3	118	89.2633	25289	LD-CS-180522_WilsonK_TD_Heart_TMT_F2.raw	F1.2										3.2		43	1	32	28	0.0320939
FALSE	High	Mascot (A8)	Unambiguous	[K].eIAAPELEPLHLR.[Y]	N-Term(TMT6plex)	4	XP_017172628.1; NP_035782.3	XP_017172628.1; NP_035782.3; NP_082280.2; XP_011237740.1	PREDICTED: titin isoform X1 [Mus musculus]; titin isoform N2-A [Mus musculus]; titin isoform N2-B [Mus musculus]; PREDICTED: titin isoform X2 [Mus musculus]	0	3	0.942	0	1	1	573	1716.99	1716.98	1.14	0.00065	HCD (High Energy Collision Dissociation)	MS2	49.7499	29.1	55.5	77.0983	22207	LD-CS-180522_WilsonK_TD_Heart_TMT_F3.raw	F1.3	10	55.5	12.8	39.7	48	18.5	4.2	31.2	16.5	36.9		69	2	26	22	2.58519e-05
FALSE	High	Mascot (A8)	Unambiguous	[K].qREEQAEPDGTEDADk.[S]	N-Term(TMT6plex); K16(TMT6plex)	2	XP_006518740.1	XP_006518740.1; NP_034986.1	PREDICTED: myosin-6 isoform X1 [Mus musculus]; myosin-6 [Mus musculus]	1	3	0.6154	0	1	1	759.373	2276.1	2276.1	0.22	0.00017	HCD (High Energy Collision Dissociation)	MS2	49.7391	0.9	118	30.6897	6091	LD-CS-180522_WilsonK_TD_Heart_TMT_F1.raw	F1.1				2.5	4.8					2.1		39	1	33	29	0.126924
FALSE	High	Mascot (A8)	Unambiguous	[K].dSYVGDEAQSkR.[G]	N-Term(TMT6plex); K11(TMT6plex)	7	NP_031419.1; NP_031418.1	NP_033740.2; XP_006526669.1; NP_031419.1; NP_031418.1; NP_033736.1; NP_033738.1; NP_033739.1	actin, gamma-enteric smooth muscle [Mus musculus]; PREDICTED: actin, aortic smooth muscle isoform X1 [Mus musculus]; actin, cytoplasmic 1 [Mus musculus]; actin, aortic smooth muscle [Mus musculus]; actin, alpha skeletal muscle [Mus musculus]; actin, alpha cardiac muscle 1 [Mus musculus]; actin, cytoplasmic 2 isoform 1 [Mus musculus]	1	3	1	0	1	1	604.99	1812.95	1812.95	2.82	0.0017	HCD (High Energy Collision Dissociation)	MS2	49.7221	45	118	41.4764	9247	LD-CS-180522_WilsonK_TD_Heart_TMT_F3.raw	F1.3	38.1	45.4	39.6	39.7	41.7	45.1	36.4	50.6	50.1	36.7		36	2	30	26	0.122171
FALSE	High	Mascot (A8)	Unambiguous	[R].lEDEEEmNAELTAk.[K]	N-Term(TMT6plex); M7(Oxidation); K14(TMT6plex)	3	XP_006518740.1; XP_017171330.1	XP_006518740.1; NP_034986.1; XP_017171330.1	PREDICTED: myosin-6 isoform X1 [Mus musculus]; myosin-6 [Mus musculus]; PREDICTED: myosin-7 isoform X1 [Mus musculus]	0	3	0.8857	0	1	1	699.354	2096.05	2096.05	0.07	5e-05	HCD (High Energy Collision Dissociation)	MS2	49.7108	51.3	238.266	70.3105	19059	LD-CS-180522_WilsonK_TD_Heart_TMT_F2.raw	F1.2	25.5	79.3	26.3	62.3	73.1	42.1	20.6	56.1	33.6	62		70	2	31	27	6.51264e-05
FALSE	High	Mascot (A8)	Unambiguous	[K].eNADLAGELR.[V]	N-Term(TMT6plex)	5	NP_001155247.1	NP_038635.2; XP_006521908.1; XP_006521906.1; XP_006521907.1; NP_001155247.1	myosin-11 isoform 1 [Mus musculus]; PREDICTED: myosin-11 isoform X3 [Mus musculus]; PREDICTED: myosin-11 isoform X1 [Mus musculus]; PREDICTED: myosin-11 isoform X2 [Mus musculus]; myosin-11 isoform 2 [Mus musculus]	0	2	0.7778	0	1	1	658.855	1316.7	1316.7	0.81	0.00054	HCD (High Energy Collision Dissociation)	MS2	49.6969	23.9	118	60.7574	15896	LD-CS-180522_WilsonK_TD_Heart_TMT_F1.raw	F1.1	8.9	32.7	16.2	31.1	36.1	17.1	6.7	21.3	20	34.3		45	1	25	21	0.00408848
FALSE	High	Mascot (A8)	Unambiguous	[K].lIVEGAVVEFVk.[E]	N-Term(TMT6plex); K12(TMT6plex)	4	XP_017172628.1; NP_035782.3	XP_017172628.1; NP_035782.3; NP_082280.2; XP_011237740.1	PREDICTED: titin isoform X1 [Mus musculus]; titin isoform N2-A [Mus musculus]; titin isoform N2-B [Mus musculus]; PREDICTED: titin isoform X2 [Mus musculus]	0	3	1	0	1	1	587.703	1761.09	1761.09	1.14	0.00067	HCD (High Energy Collision Dissociation)	MS2	49.6265	52.4	61.135	88.7718	25045	LD-CS-180522_WilsonK_TD_Heart_TMT_F4.raw	F1.4	16.2	101.3	21.5	64.1	91.7	32	1.8	55.5	37.5	70.4		68	2	20	16	7.21809e-06
FALSE	High	Mascot (A8)	Unambiguous	[K].dSGYYSLTAENSSGSDTQk.[I]	N-Term(TMT6plex); K19(TMT6plex)	4	XP_017172628.1; NP_035782.3	XP_017172628.1; NP_035782.3; NP_082280.2; XP_011237740.1	PREDICTED: titin isoform X1 [Mus musculus]; titin isoform N2-A [Mus musculus]; titin isoform N2-B [Mus musculus]; PREDICTED: titin isoform X2 [Mus musculus]	0	3	1	0	1	1	823.401	2468.19	2468.18	2.32	0.00191	HCD (High Energy Collision Dissociation)	MS2	49.5926	58.1	108.437	63.5754	16953	LD-CS-180522_WilsonK_TD_Heart_TMT_F3.raw	F1.3	21.1	86.1	30.8	73.3	96.8	52	13.4	62.7	43.5	65.4		96	2	34	30	2.93112e-07
FALSE	High	Mascot (A8)	Unambiguous	[K].vLDkPGPPAGPLEInGLTAEk.[C]	N-Term(TMT6plex); K4(TMT6plex); N15(Deamidated); K21(TMT6plex)	4	XP_017172628.1; NP_035782.3	XP_017172628.1; NP_035782.3; NP_082280.2; XP_011237740.1	PREDICTED: titin isoform X1 [Mus musculus]; titin isoform N2-A [Mus musculus]; titin isoform N2-B [Mus musculus]; PREDICTED: titin isoform X2 [Mus musculus]	0	3	1	0	1	1	935.552	2804.64	2804.64	0.83	0.00078	HCD (High Energy Collision Dissociation)	MS2	49.5372	174.4	116.155	79.4632	21337	LD-CS-180522_WilsonK_TD_Heart_TMT_F4.raw	F1.4	68	278.2	92.6	245.6	259.5	130.9	59.7	161.2	115.8	225.9		94	2	24	20	5.18036e-08
FALSE	High	Mascot (A8)	Unambiguous	[K].rQAEEAEEQANTNLSk.[F]	N-Term(TMT6plex); K16(TMT6plex)	3	XP_006518740.1; XP_017171330.1	XP_006518740.1; NP_034986.1; XP_017171330.1	PREDICTED: myosin-6 isoform X1 [Mus musculus]; myosin-6 [Mus musculus]; PREDICTED: myosin-7 isoform X1 [Mus musculus]	1	3	0.9535	0	1	1	759.402	2276.19	2276.19	0.88	0.00067	HCD (High Energy Collision Dissociation)	MS2	49.487	39.1	118	51.4494	12940	LD-CS-180522_WilsonK_TD_Heart_TMT_F2.raw	F1.2	14.8	54.5	22.9	62.2	58.9	18.3	27.4	38.3	18.8	50.6		43	2	32	28	0.036967
FALSE	High	Mascot (A8)	Unambiguous	[K].sLESTNVTDkDGELYck.[V]	N-Term(TMT6plex); K10(TMT6plex); C16(Carbamidomethyl); K17(TMT6plex)	1	NP_001185770.1	NP_001185770.1	cysteine and glycine-rich protein 3 [Mus musculus]	1	3	1	0	1	1	882.805	2646.4	2646.39	3.82	0.00337	HCD (High Energy Collision Dissociation)	MS2	49.4481	128.5	118	69.8673	17399	LD-CS-180522_WilsonK_TD_Heart_TMT_F4.raw	F1.4	52.5	189	74.1	174.6	153.6	91	32.6	124.9	185	131.7		49	1	33	29	0.0127928
FALSE	High	Mascot (A8)	Unambiguous	[R].qHQFAAVLASDVk.[Y]	N-Term(TMT6plex); K13(TMT6plex)	3	XP_006497619.1	XP_006497619.1; XP_006497620.1; XP_011237292.1	PREDICTED: nebulette isoform X1 [Mus musculus]; PREDICTED: nebulette isoform X2 [Mus musculus]; PREDICTED: nebulette isoform X3 [Mus musculus]	0	3	0.9302	0	1	1	624.697	1872.08	1872.07	0.86	0.00054	HCD (High Energy Collision Dissociation)	MS2	49.446	0.8	118	74.9542	20241	LD-CS-180522_WilsonK_TD_Heart_TMT_F1.raw	F1.1				2.6				2.1		3.2		43	1	27	23	0.0100188
FALSE	High	Mascot (A8)	Unambiguous	[R].cnGVLEGIR.[VI]	N-Term(TMT6plex); C1(Carbamidomethyl); N2(Deamidated)	30	XP_017170323.1; XP_006518740.1; XP_006532475.1; XP_017174700.1; NP_071855.2; NP_001074719.1; NP_001155247.1; NP_001258467.1; XP_017171330.1	XP_017172606.1; XP_011249204.1; NP_038635.2; XP_017170323.1; XP_017174698.1; XP_006518740.1; XP_017169807.1; XP_017174696.1; XP_006532475.1; NP_034985.2; XP_017174695.1; XP_006521906.1; XP_017174699.1; NP_001034634.2; XP_017170324.1; NP_034986.1; XP_017174700.1; NP_001159682.1; XP_006534552.1; NP_071855.2; XP_017174697.1; NP_001074719.1; XP_006521907.1; XP_017167802.1; NP_001155247.1; NP_00125846…	PREDICTED: myosin-15 isoform X1 [Mus musculus]; PREDICTED: myosin-14 isoform X1 [Mus musculus]; myosin-11 isoform 1 [Mus musculus]; PREDICTED: myosin-10 isoform X2 [Mus musculus]; PREDICTED: myosin-7B isoform X4 [Mus musculus]; PREDICTED: myosin-6 isoform X1 [Mus musculus]; PREDICTED: myosin-1 isoform X1 [Mus musculus]; PREDICTED: myosin-7B isoform X2 [Mus musculus]; PREDICTED: myosin-3 isoform X…	0	2	0.6842	0	1	1	624.335	1247.66	1247.66	0.69	0.00043	HCD (High Energy Collision Dissociation)	MS2	49.3858	60.2	118	67.5892	18249	LD-CS-180522_WilsonK_TD_Heart_TMT_F2.raw	F1.2	35.4	75.4	41.4	95.1	63.4	37.9	33.3	71.4	43.3	68.2		38	9	23	19	0.0135489
FALSE	High	Mascot (A8)	Unambiguous	[R].tVLMSSEGk.[T]	N-Term(TMT6plex); K9(TMT6plex)	4	XP_017172628.1; NP_035782.3	XP_017172628.1; NP_035782.3; NP_082280.2; XP_011237740.1	PREDICTED: titin isoform X1 [Mus musculus]; titin isoform N2-A [Mus musculus]; titin isoform N2-B [Mus musculus]; PREDICTED: titin isoform X2 [Mus musculus]	0	2	1	0	1	1	705.407	1409.81	1409.81	0	0	HCD (High Energy Collision Dissociation)	MS2	49.3645	37.5	118	63.2633	16825	LD-CS-180522_WilsonK_TD_Heart_TMT_F2.raw	F1.2	16.7	65.8	20.8	46.5	57.4	27.3	12.9	30.9	27.1	46.4		43	2	24	20	0.00611232
FALSE	High	Mascot (A8)	Unambiguous	[K].vSDLTQAANk.[N]	N-Term(TMT6plex); K10(TMT6plex)	1	NP_034173.1	NP_034173.1	desmin [Mus musculus]	0	3	0.7419	0	1	1	502.296	1504.87	1504.87	-0.99	-0.00049	HCD (High Energy Collision Dissociation)	MS2	49.3341	38.7	55.647	61.5921	16192	LD-CS-180522_WilsonK_TD_Heart_TMT_F3.raw	F1.3	13.7	52.2	19	60.4	61.3	30.5	9.1	52	18	47		31	1	26	22	0.114632
FALSE	High	Mascot (A8)	Unambiguous	[R].mQQQLDEYQELLDIk.[L]	N-Term(TMT6plex); K15(TMT6plex)	3	XP_006501136.1	XP_006501136.1; NP_001104572.1; NP_062263.1	PREDICTED: prelamin-A/C isoform X1 [Mus musculus]; prelamin-A/C isoform C [Mus musculus]; prelamin-A/C isoform C2 [Mus musculus]	0	3	0.9636	0	1	1	784.754	2352.25	2352.25	-2.18	-0.00171	HCD (High Energy Collision Dissociation)	MS2	49.3001	68.3	55.5	88.1734	24807	LD-CS-180522_WilsonK_TD_Heart_TMT_F4.raw	F1.4	39	45.8	48.9	61.5	75.2	23.3	162.2	45.8	62.4	79.5		55	1	32	28	0.00234378
FALSE	High	Mascot (A8)	Unambiguous	[K].lVQEQGSHSk.[F]	N-Term(TMT6plex); K10(TMT6plex)	4	XP_017170323.1	XP_017170323.1; XP_017170324.1; XP_006534552.1; NP_780469.1	PREDICTED: myosin-10 isoform X2 [Mus musculus]; PREDICTED: myosin-10 isoform X3 [Mus musculus]; PREDICTED: myosin-10 isoform X1 [Mus musculus]; myosin-10 [Mus musculus]	0	3	0.8182	0	1	1	524.304	1570.9	1570.9	0.56	0.0003	HCD (High Energy Collision Dissociation)	MS2	49.2736	11.1	118	36.8411	8053	LD-CS-180522_WilsonK_TD_Heart_TMT_F2.raw	F1.2	7.3	12.7	6.5	8.9	18.8	6.9	7	13.2	12.4	10.7		33	1	25	21	0.068887
FALSE	High	Mascot (A8)	Unambiguous	[K].kATDAEADVASLNR.[R]	N-Term(TMT6plex); K1(TMT6plex)	11	NP_001157720.1	XP_011241017.1; NP_001157727.1; NP_033442.2; XP_006537843.1; NP_001264805.1; XP_006511103.1; NP_001264804.1; NP_001157722.1; NP_077745.2; NP_001157723.1; NP_001157720.1	PREDICTED: tropomyosin alpha-1 chain isoform X4 [Mus musculus]; tropomyosin alpha-1 chain isoform Tpm1.10br [Mus musculus]; tropomyosin beta chain isoform Tpm2.2st [Mus musculus]; PREDICTED: tropomyosin beta chain isoform X1 [Mus musculus]; tropomyosin beta chain isoform Tpm2.1sm/cy [Mus musculus]; PREDICTED: tropomyosin alpha-1 chain isoform X2 [Mus musculus]; tropomyosin beta chain isoform Tpm2…	1	3	0.98	0	1	1	640.359	1919.06	1919.06	1.19	0.00076	HCD (High Energy Collision Dissociation)	MS2	49.2604	46.7	118	60.3508	15887	LD-CS-180522_WilsonK_TD_Heart_TMT_F2.raw	F1.2	15.5	56.1	25.3	62.6	69.3	19	21.4	44.1	80.6	45.7		50	1	29	25	0.00352679
FALSE	High	Mascot (A8)	Unambiguous	[K].nAAGAISkPSDSTGPITAk.[D]	N-Term(TMT6plex); K8(TMT6plex); K19(TMT6plex)	4	XP_017172628.1; NP_035782.3	XP_017172628.1; NP_035782.3; NP_082280.2; XP_011237740.1	PREDICTED: titin isoform X1 [Mus musculus]; titin isoform N2-A [Mus musculus]; titin isoform N2-B [Mus musculus]; PREDICTED: titin isoform X2 [Mus musculus]	0	3	1	0	1	1	825.145	2473.42	2473.42	-0.46	-0.00038	HCD (High Energy Collision Dissociation)	MS2	49.2567	82.8	78.231	59.7357	13898	LD-CS-180522_WilsonK_TD_Heart_TMT_F4.raw	F1.4	27.9	147.6	39.1	98.8	145.9	58.2	10.2	90.2	51.9	107.8		53	2	27	23	0.00106255
FALSE	High	Mascot (A8)	Unambiguous	[R].vTAVNAAGNSEPSEASNFIScR.[E]	N-Term(TMT6plex); C21(Carbamidomethyl)	4	XP_017172628.1; NP_035782.3	XP_017172628.1; NP_035782.3; NP_082280.2; XP_011237740.1	PREDICTED: titin isoform X1 [Mus musculus]; titin isoform N2-A [Mus musculus]; titin isoform N2-B [Mus musculus]; PREDICTED: titin isoform X2 [Mus musculus]	0	3	1	0	1	1	837.414	2510.23	2510.21	4.66	0.0039	HCD (High Energy Collision Dissociation)	MS2	49.2041	4.7	118	74.1522	20318	LD-CS-180522_WilsonK_TD_Heart_TMT_F2.raw	F1.2		6.6	2.7	4.7	7.2	3.1	3.5	5.3	5	6.4		70	2	35	31	0.000120408
FALSE	High	Mascot (A8)	Unambiguous	[R].lVPGWTkPITIGR.[H]	N-Term(TMT6plex); K7(TMT6plex)	3	NP_766599.2	XP_006540975.1; NP_766599.2; XP_006540974.1	PREDICTED: isocitrate dehydrogenase [NADP], mitochondrial isoform X2 [Mus musculus]; isocitrate dehydrogenase [NADP], mitochondrial precursor [Mus musculus]; PREDICTED: isocitrate dehydrogenase [NADP], mitochondrial isoform X1 [Mus musculus]	0	3	1	0	1	1	632.733	1896.19	1896.18	0.93	0.00059	HCD (High Energy Collision Dissociation)	MS2	49.1767	438.7	42.14	80.0112	21570	LD-CS-180522_WilsonK_TD_Heart_TMT_F4.raw	F1.4	150.7	584.3	254.2	731.7	597.8	247.8	202	393.8	391.8	568.6		26	1	20	16	0.107327
FALSE	High	Mascot (A8)	Unambiguous	[R].eTNLESLPLVDTHSk.[R]	N-Term(TMT6plex); K15(TMT6plex)	1	NP_035831.2	NP_035831.2	vimentin [Mus musculus]	0	3	0.7073	0	1	1	714.4	2141.19	2141.19	0.13	9e-05	HCD (High Energy Collision Dissociation)	MS2	49.1738	1.6	118	76.2764	20652	LD-CS-180522_WilsonK_TD_Heart_TMT_F1.raw	F1.1		2.3	2.4		4.4	2.3		4				41	1	29	25	0.0287089
FALSE	High	Mascot (A8)	Unambiguous	[K].vSEEAESQQWDTSk.[G]	N-Term(TMT6plex); K14(TMT6plex)	3	XP_006514662.1	XP_006514664.1; XP_006514662.1; NP_033286.2	PREDICTED: spectrin beta chain, non-erythrocytic 1 isoform X2 [Mus musculus]; PREDICTED: spectrin beta chain, non-erythrocytic 1 isoform X1 [Mus musculus]; spectrin beta chain, non-erythrocytic 1 isoform 2 [Mus musculus]	0	3	0.9574	0	1	1	694.685	2082.04	2082.04	0	0	HCD (High Energy Collision Dissociation)	MS2	49.1476	26	118	65.6974	17622	LD-CS-180522_WilsonK_TD_Heart_TMT_F2.raw	F1.2	6.4	37	11.9	34.7	38.6	13.1	11	28.7	23.8	39.4		47	1	32	28	0.0161227
FALSE	High	Mascot (A8)	Unambiguous	[R].lQGQVDk.[Q]	N-Term(TMT6plex); K7(TMT6plex)	1	NP_038703.3	NP_038703.3	spectrin beta chain, erythrocytic [Mus musculus]	0	2	0.8148	0	1	1	623.383	1245.76	1245.76	1.02	0.00064	HCD (High Energy Collision Dissociation)	MS2	49.1065	12.1	118	49.7168	12335	LD-CS-180522_WilsonK_TD_Heart_TMT_F1.raw	F1.1	5.4	14.3	7.3	14.2	17.2	7.3	6.7	14.5	15.9	10.8		27	1	22	18	0.118807
FALSE	High	Mascot (A8)	Unambiguous	[R].lNFLSPELPAVAEFSTNETMGHSADR.[L]	N-Term(TMT6plex)	1	XP_017176317.1	XP_017176317.1	PREDICTED: trifunctional enzyme subunit beta, mitochondrial isoform X1 [Mus musculus]	0	3	0.9848	0	1	1	1021.51	3062.51	3062.51	0.96	0.00098	HCD (High Energy Collision Dissociation)	MS2	49.1057	16.1	118	89.1718	26754	LD-CS-180522_WilsonK_TD_Heart_TMT_F3.raw	F1.3	9	23.9	9.5	20.9	21.2	11.8	10	14.2	12.8	17.6		66	1	37	33	0.000527786
FALSE	High	Mascot (A8)	Unambiguous	[K].gEQAWSHAGISk.[T]	N-Term(TMT6plex); K12(TMT6plex)	4	XP_017172628.1; NP_035782.3	XP_017172628.1; NP_035782.3; NP_082280.2; XP_011237740.1	PREDICTED: titin isoform X1 [Mus musculus]; titin isoform N2-A [Mus musculus]; titin isoform N2-B [Mus musculus]; PREDICTED: titin isoform X2 [Mus musculus]	0	3	1	0	1	1	576.987	1728.95	1728.94	1.48	0.00085	HCD (High Energy Collision Dissociation)	MS2	49.1044	95.6	55.5	57.9577	13300	LD-CS-180522_WilsonK_TD_Heart_TMT_F4.raw	F1.4	60.9	127.8	74.8	117.4	128.9	74	36.4	97.1	67.4	113.5		41	2	28	24	0.0212073
FALSE	High	Mascot (A8)	Unambiguous	[K].vTEMLEYPDYELDER.[Y]	N-Term(TMT6plex)	4	XP_017172628.1; NP_035782.3	XP_017172628.1; NP_035782.3; NP_082280.2; XP_011237740.1	PREDICTED: titin isoform X1 [Mus musculus]; titin isoform N2-A [Mus musculus]; titin isoform N2-B [Mus musculus]; PREDICTED: titin isoform X2 [Mus musculus]	0	3	0.9783	0	1	1	711.009	2131.01	2131.01	0.81	0.00058	HCD (High Energy Collision Dissociation)	MS2	49.0478	21.6	55.5	83.7147	24755	LD-CS-180522_WilsonK_TD_Heart_TMT_F3.raw	F1.3	8	27.4	12.9	25.9	24.8	13.8	33.5	20.5	12	23.9		46	2	32	28	0.0157341
FALSE	High	Mascot (A8)	Unambiguous	[R].aAVPSGASTGIYEALELR.[D]	N-Term(TMT6plex)	6	XP_006538588.2; XP_006532224.1	XP_006538588.2; NP_001289571.1; XP_006532225.1; XP_006505566.1; XP_017175442.1; XP_006532224.1	PREDICTED: alpha-enolase isoform X1 [Mus musculus]; gamma-enolase isoform 2 [Mus musculus]; PREDICTED: beta-enolase isoform X2 [Mus musculus]; PREDICTED: gamma-enolase isoform X1 [Mus musculus]; PREDICTED: alpha-enolase isoform X2 [Mus musculus]; PREDICTED: beta-enolase isoform X1 [Mus musculus]	0	3	1	0	1	1	678.708	2034.11	2034.11	1.81	0.00123	HCD (High Energy Collision Dissociation)	MS2	49.0404	15.7	68.675	83.7065	24752	LD-CS-180522_WilsonK_TD_Heart_TMT_F3.raw	F1.3	11.1	23.8	9.7	17.3	21.8	9.2	5.5	12.9	11.5	25.2		54	2	30	26	0.00160363
FALSE	High	Mascot (A8)	Unambiguous	[R].aSAPLPGFSAPGR.[L]	N-Term(TMT6plex)	1	NP_001012401.1	NP_001012401.1	heat shock protein beta-6 [Mus musculus]	0	2	1	0	1	1	728.909	1456.81	1456.81	-0.52	-0.00038	HCD (High Energy Collision Dissociation)	MS2	49.0166	147.6	55.5	70.6447	19540	LD-CS-180522_WilsonK_TD_Heart_TMT_F3.raw	F1.3	49.3	90.9	54.8	144.1	105.8	51.7	95.7	203.8	440.9	161.5		26	1	25	21	0.35815
FALSE	High	Mascot (A8)	Unambiguous	[R].vDVSPTSQR.[L]	N-Term(TMT6plex)	1	NP_542364.1	NP_542364.1	aconitate hydratase, mitochondrial precursor [Mus musculus]	0	2	0.5455	0	1	1	609.338	1217.67	1217.67	0.62	0.00037	HCD (High Energy Collision Dissociation)	MS2	49.0153	34.2	118	39.4273	8964	LD-CS-180522_WilsonK_TD_Heart_TMT_F1.raw	F1.1	13.9	54.6	14.8	49.4	44.5	27	13.3	25.3	27.8	51.1		33	1	23	18	0.0360787
FALSE	High	Mascot (A8)	Unambiguous	[R].aPSYGAGELLDFSLADAVNQEFLATR.[T]	N-Term(TMT6plex)	1	NP_034173.1	NP_034173.1	desmin [Mus musculus]	0	3	0.9892	0	1	1	995.515	2984.53	2984.52	3.54	0.00353	HCD (High Energy Collision Dissociation)	MS2	49.0031	14.2	118	98.162	28395	LD-CS-180522_WilsonK_TD_Heart_TMT_F4.raw	F1.4	10.7	14.5	11	19.2	17.1	5.8	14.3	10.8	11.4	18.6		93	1	36	32	8.52544e-07
FALSE	High	Mascot (A8)	Unambiguous	[K].aQQDkPQPDSTSPEQMAR.[E]	N-Term(TMT6plex); K5(TMT6plex)	1	XP_006539275.1	XP_006539275.1	PREDICTED: PGC-1 and ERR-induced regulator in muscle protein 1 isoform X1 [Mus musculus]	0	3	1	0	1	1	824.758	2472.26	2472.26	1.82	0.0015	HCD (High Energy Collision Dissociation)	MS2	48.9815	22.3	118	43.0039	9772	LD-CS-180522_WilsonK_TD_Heart_TMT_F3.raw	F1.3	7.5	29.4	11.3	28.8	39.5	15.4	6.1	26.3	12.9	31.9		50	1	34	30	0.011282
FALSE	High	Mascot (A8)	Unambiguous	[R].dLTDFLk.[N]	N-Term(TMT6plex); K7(TMT6plex)	2	NP_001229938.1	NP_001229937.1; NP_001229938.1	collagen alpha-3(VI) chain isoform 1 precursor [Mus musculus]; collagen alpha-3(VI) chain isoform 2 precursor [Mus musculus]	0	2	0.5714	0	1	1	655.395	1309.78	1309.78	3.83	0.00251	HCD (High Energy Collision Dissociation)	MS2	48.9775	75.5	118	85.0667	23910	LD-CS-180522_WilsonK_TD_Heart_TMT_F2.raw	F1.2	365	42	8.7	59.6	57.6	40	12.7	26.8	29.6	66.7		35	1	22	18	0.0195187
FALSE	High	Mascot (A8)	Unambiguous	[R].nDANPETHAFVTSPEIVTALAIAGTLk.[F]	N-Term(TMT6plex); K27(TMT6plex)	1	NP_542364.1	NP_542364.1	aconitate hydratase, mitochondrial precursor [Mus musculus]	0	4	1	0	1	1	810.45	3238.78	3238.77	1.51	0.00122	HCD (High Energy Collision Dissociation)	MS2	48.9771	19.8	118	94.8807	28680	LD-CS-180522_WilsonK_TD_Heart_TMT_F3.raw	F1.3	9.3	27.1	7.2	33.2	18.7	17.5	8.6	16.2	18.3	30.1		41	1	31	27	0.052545
FALSE	High	Mascot (A8)	Unambiguous	[K].aLAIDHLNEDQLR.[E]	N-Term(TMT6plex)	14	XP_006529446.2	NP_001123649.1; NP_001123651.4; NP_001123653.4; NP_001123647.4; XP_006529451.2; XP_006529456.1; XP_006529453.2; XP_006529458.1; NP_035749.1; XP_006529446.2; NP_001123650.1; XP_006529454.1; XP_006529448.2; NP_001123646.1	troponin T, cardiac muscle isoform c [Mus musculus]; troponin T, cardiac muscle isoform h [Mus musculus]; troponin T, cardiac muscle isoform i [Mus musculus]; troponin T, cardiac muscle isoform g [Mus musculus]; PREDICTED: troponin T, cardiac muscle isoform X3 [Mus musculus]; PREDICTED: troponin T, cardiac muscle isoform X6 [Mus musculus]; PREDICTED: troponin T, cardiac muscle isoform X4 [Mus mus…	0	3	0.875	0	1	1	579.655	1736.95	1736.95	0.84	0.00048	HCD (High Energy Collision Dissociation)	MS2	48.9515	52.8	82.521	70.7373	19575	LD-CS-180522_WilsonK_TD_Heart_TMT_F3.raw	F1.3	25.6	77.6	29.2	77.2	71.1	40.6	21.4	44.8	56.7	51.3		64	1	29	25	0.000116995
FALSE	High	Mascot (A8)	Unambiguous	[K].sEITELRR.[T]	N-Term(TMT6plex)	2	XP_011247070.1	XP_011247070.1; NP_034790.2	PREDICTED: keratin, type I cytoskeletal 10 isoform X1 [Mus musculus]; keratin, type I cytoskeletal 10 [Mus musculus]	1	3	0.625	0	1	1	411.577	1232.72	1232.72	0.19	8e-05	HCD (High Energy Collision Dissociation)	MS2	48.9083	68.1	118	43.7796	10372	LD-CS-180522_WilsonK_TD_Heart_TMT_F2.raw	F1.2	27.2	39.7	23.8	48.4	112	44.9	120.1	65.1	85.9	75		32	1	22	17	0.0436512
FALSE	High	Mascot (A8)	Unambiguous	[K].rVSASEEEEVENENR.[Y]	N-Term(TMT6plex)	2	XP_006508790.1	XP_006508790.1; XP_006508791.1	PREDICTED: myomesin-2 isoform X1 [Mus musculus]; PREDICTED: myomesin-2 isoform X2 [Mus musculus]	1	3	1	0	1	1	669.327	2005.97	2005.96	1.87	0.00125	HCD (High Energy Collision Dissociation)	MS2	48.9081	13.4	118	39.2182	8473	LD-CS-180522_WilsonK_TD_Heart_TMT_F3.raw	F1.3	7.6	18.5	7.7	16.2	21.2	11.4	4.1	13.5	9.8	15.5		52	1	31	27	0.00336915
FALSE	High	Mascot (A8)	Unambiguous	[K].lLFNTFTVLAGEDLk.[I]	N-Term(TMT6plex); K15(TMT6plex)	4	XP_017172628.1; NP_035782.3	XP_017172628.1; NP_035782.3; NP_082280.2; XP_011237740.1	PREDICTED: titin isoform X1 [Mus musculus]; titin isoform N2-A [Mus musculus]; titin isoform N2-B [Mus musculus]; PREDICTED: titin isoform X2 [Mus musculus]	0	3	0.9167	0	1	1	713.754	2139.25	2139.25	0.8	0.00057	HCD (High Energy Collision Dissociation)	MS2	48.8996	58.1	118	98.0136	28347	LD-CS-180522_WilsonK_TD_Heart_TMT_F4.raw	F1.4	16.9	98.6	34	83.7	98	43.6	5.8	54.2	30.5	79.3		60	2	26	22	0.000190416
FALSE	High	Mascot (A8)	Unambiguous	[R].qTDSTTWVELATTVIR.[T]	N-Term(TMT6plex)	4	XP_017172628.1; NP_035782.3	XP_017172628.1; NP_035782.3; NP_082280.2; XP_011237740.1	PREDICTED: titin isoform X1 [Mus musculus]; titin isoform N2-A [Mus musculus]; titin isoform N2-B [Mus musculus]; PREDICTED: titin isoform X2 [Mus musculus]	0	3	0.9873	0	1	1	684.038	2050.1	2050.1	-1.11	-0.00076	HCD (High Energy Collision Dissociation)	MS2	48.8891	18.3	55.5	90.6182	25751	LD-CS-180522_WilsonK_TD_Heart_TMT_F4.raw	F1.4	10	24.6	10.1	26.7	27.2	10.4	9.3	15.4	10.9	26.9		79	2	30	26	5.62383e-06
FALSE	High	Mascot (A8)	Unambiguous	[R].vDVSPTSQR.[L]	N-Term(TMT6plex)	1	NP_542364.1	NP_542364.1	aconitate hydratase, mitochondrial precursor [Mus musculus]	0	2	0.3846	0	1	1	609.339	1217.67	1217.67	1.62	0.00099	HCD (High Energy Collision Dissociation)	MS2	48.8848	95.6	107.527	38.6049	8641	LD-CS-180522_WilsonK_TD_Heart_TMT_F2.raw	F1.2	45.5	154.2	44	149.8	116	89.1	39.6	75.6	63.1	120.1		26	1	23	19	0.202355
FALSE	High	Mascot (A8)	Unambiguous	[K].yHEDFEk.[HT]	N-Term(TMT6plex); K7(TMT6plex)	30	XP_006497619.1	XP_017171677.1; XP_006497821.1; NP_035019.1; XP_006497828.1; XP_006497619.1; XP_017171704.1; XP_011237334.1; XP_006497834.1; XP_017171670.1; XP_006497620.1; XP_006497839.1; XP_006497830.1; XP_006497812.1; XP_006497829.1; XP_006497822.1; XP_006497838.1; XP_006497832.1; XP_006497833.1; XP_006497818.1; XP_006497831.1; XP_006497823.1; XP_006497827.1; XP_006497820.1; XP_006497837.1; XP_017171705.1; XP…	PREDICTED: nebulin isoform X6 [Mus musculus]; PREDICTED: nebulin isoform X8 [Mus musculus]; nebulin [Mus musculus]; PREDICTED: nebulin isoform X14 [Mus musculus]; PREDICTED: nebulette isoform X1 [Mus musculus]; PREDICTED: nebulin isoform X23 [Mus musculus]; PREDICTED: nebulin isoform X3 [Mus musculus]; PREDICTED: nebulin isoform X20 [Mus musculus]; PREDICTED: nebulin isoform X2 [Mus musculus]; PR…	0	3	0.8333	0	1	1	475.919	1425.74	1425.74	0.45	0.00022	HCD (High Energy Collision Dissociation)	MS2	48.8616	59.3	118	52.2286	13199	LD-CS-180522_WilsonK_TD_Heart_TMT_F2.raw	F1.2	22.7	82.6	33.2	88.2	88.9	40.2	13	78.1	37.6	72		30	1	26	22	0.201177
FALSE	High	Mascot (A8)	Unambiguous	[K].sPSWQRPNQAAPSTGR.[I]	N-Term(TMT6plex)	16	XP_006501807.1	XP_006501808.1; NP_001177785.1; XP_006501802.1; XP_006501809.1; XP_006501807.1; XP_017175148.1; XP_006501804.1; NP_001177783.1; XP_006501801.1; NP_001177781.1; NP_001177784.1; XP_006501803.1; XP_006501811.1; XP_006501805.1; NP_062782.2; XP_006501806.1	PREDICTED: PDZ and LIM domain protein 5 isoform X8 [Mus musculus]; PDZ and LIM domain protein 5 isoform ENH1d [Mus musculus]; PREDICTED: PDZ and LIM domain protein 5 isoform X2 [Mus musculus]; PREDICTED: PDZ and LIM domain protein 5 isoform X9 [Mus musculus]; PREDICTED: PDZ and LIM domain protein 5 isoform X7 [Mus musculus]; PREDICTED: PDZ and LIM domain protein 5 isoform X10 [Mus musculus]; PRED…	0	3	1	0	1	1	657.013	1969.02	1969.02	1.72	0.00113	HCD (High Energy Collision Dissociation)	MS2	48.8582	19.9	118	41.4549	9240	LD-CS-180522_WilsonK_TD_Heart_TMT_F3.raw	F1.3	7.2	28.8	11.6	27.4	31.6	8.8	5	25.3	16.1	25		35	1	31	27	0.155678
FALSE	High	Mascot (A8)	Unambiguous	[K].qLAAEQGk.[D]	N-Term(TMT6plex); K8(TMT6plex)	1	NP_080070.2	NP_080070.2	electron transfer flavoprotein-ubiquinone oxidoreductase, mitochondrial precursor [Mus musculus]	0	2	0.7241	0	1	1	651.894	1302.78	1302.78	1.84	0.0012	HCD (High Energy Collision Dissociation)	MS2	48.8447	61.3	118	42.6589	9999	LD-CS-180522_WilsonK_TD_Heart_TMT_F2.raw	F1.2	23	99.1	28	95.3	97.9	34.8	16.2	67.5	29.4	83.8		29	1	23	19	0.0950748
FALSE	High	Mascot (A8)	Unambiguous	[K].gEETPVIVGSALcALEQR.[D]	N-Term(TMT6plex); C13(Carbamidomethyl)	3	NP_766333.1	XP_006507782.1; NP_766333.1; NP_001157185.1	PREDICTED: elongation factor Tu, mitochondrial isoform X1 [Mus musculus]; elongation factor Tu, mitochondrial isoform 1 [Mus musculus]; elongation factor Tu, mitochondrial isoform 2 [Mus musculus]	0	3	0.9762	0	1	1	720.052	2158.14	2158.14	1.48	0.00106	HCD (High Energy Collision Dissociation)	MS2	48.8402	15.2	90.29	87.4177	26145	LD-CS-180522_WilsonK_TD_Heart_TMT_F3.raw	F1.3	6.8	22	9.7	17.5	19	8.9	10.2	10.4	15.9	22.7		84	1	32	28	2.62242e-06
FALSE	High	Mascot (A8)	Unambiguous	[R].gEFGIVHR.[C]	N-Term(TMT6plex)	4	XP_017172628.1; NP_035782.3	XP_017172628.1; NP_035782.3; NP_082280.2; XP_011237740.1	PREDICTED: titin isoform X1 [Mus musculus]; titin isoform N2-A [Mus musculus]; titin isoform N2-B [Mus musculus]; PREDICTED: titin isoform X2 [Mus musculus]	0	3	0.8864	0	1	1	381.888	1143.65	1143.65	0.92	0.00035	HCD (High Energy Collision Dissociation)	MS2	48.83	33.4	118	52.0596	13142	LD-CS-180522_WilsonK_TD_Heart_TMT_F2.raw	F1.2	18.3	61.3	14.1	40.6	53.5	24	5.4	30.7	23.5	42.4		44	2	18	14	0.00111679
FALSE	High	Mascot (A8)	Unambiguous	[K].dAHSNLLAk.[K]	N-Term(TMT6plex); K9(TMT6plex)	1	NP_032121.3	NP_032121.3	protein NipSnap homolog 2 [Mus musculus]	0	3	1	0	1	1	476.286	1426.84	1426.84	0.7	0.00033	HCD (High Energy Collision Dissociation)	MS2	48.8293	73	55.5	49.2532	12035	LD-CS-180522_WilsonK_TD_Heart_TMT_F3.raw	F1.3	33.6	76.3	59.3	69.4	118.8	51.2	57.5	84.2	71	64.5		36	1	22	18	0.0177929
FALSE	High	Mascot (A8)	Unambiguous	[K].tkPDSDWIVITSTLR.[N]	N-Term(TMT6plex); K2(TMT6plex)	4	XP_017172628.1; NP_035782.3	XP_017172628.1; NP_035782.3; NP_082280.2; XP_011237740.1	PREDICTED: titin isoform X1 [Mus musculus]; titin isoform N2-A [Mus musculus]; titin isoform N2-B [Mus musculus]; PREDICTED: titin isoform X2 [Mus musculus]	0	3	0.9804	0	1	1	730.757	2190.26	2190.25	1.15	0.00084	HCD (High Energy Collision Dissociation)	MS2	48.7988	126	72.273	82.0125	22387	LD-CS-180522_WilsonK_TD_Heart_TMT_F4.raw	F1.4	29.9	194	66.2	168	212.9	86.8	29.4	134.6	97.8	163.6		51	2	27	23	0.00211905
FALSE	High	Mascot (A8)	Unambiguous	[K].aLSTDSVER.[L]	N-Term(TMT6plex)	2	NP_598428.2	NP_598428.2; XP_006532520.1	pyruvate dehydrogenase kinase, isoenzyme 2 [Mus musculus]; PREDICTED: pyruvate dehydrogenase kinase, isoenzyme 2 isoform X1 [Mus musculus]	0	2	0.6786	0	1	1	603.831	1206.65	1206.65	0.82	0.00049	HCD (High Energy Collision Dissociation)	MS2	48.6735	37.2	118	43.1545	10165	LD-CS-180522_WilsonK_TD_Heart_TMT_F2.raw	F1.2	20.1	39.4	23	42.1	61.5	25	24	39.2	29.7	45.3		28	1	24	20	0.183265
FALSE	High	Mascot (A8)	Unambiguous	[K].rSGSDWILnGSk.[V]	N-Term(TMT6plex); N9(Deamidated); K12(TMT6plex)	1	NP_031407.2	NP_031407.2	long-chain specific acyl-CoA dehydrogenase, mitochondrial precursor [Mus musculus]	1	3	0.375	0	1	1	593.665	1778.98	1778.98	0.46	0.00027	HCD (High Energy Collision Dissociation)	MS2	48.6672	43.8	55.723	70.1198	19341	LD-CS-180522_WilsonK_TD_Heart_TMT_F3.raw	F1.3	16.9	50.5	26.3	64	63.4	27.9	22	49.7	43.4	47.9		32	1	28	24	0.198485
FALSE	High	Mascot (A8)	Unambiguous	[K].aSIAALEAk.[I]	N-Term(TMT6plex); K9(TMT6plex)	1	NP_071855.2	NP_071855.2	myosin-9 [Mus musculus]	0	2	0.8235	0	1	1	666.418	1331.83	1331.83	-0.45	-0.0003	HCD (High Energy Collision Dissociation)	MS2	48.6622	163	15.973	73.7568	20811	LD-CS-180522_WilsonK_TD_Heart_TMT_F3.raw	F1.3	95.7	156.5	108.4	184.6	226	79.8	123.3	171.2	199.2	189.6		68	1	21	17	8.9734e-06
FALSE	High	Mascot (A8)	Unambiguous	[K].sDVPIQAPHFk.[E]	N-Term(TMT6plex); K11(TMT6plex)	4	XP_017172628.1; NP_035782.3	XP_017172628.1; NP_035782.3; NP_082280.2; XP_011237740.1	PREDICTED: titin isoform X1 [Mus musculus]; titin isoform N2-A [Mus musculus]; titin isoform N2-B [Mus musculus]; PREDICTED: titin isoform X2 [Mus musculus]	0	3	1	0	1	1	566.332	1696.98	1696.98	2.24	0.00126	HCD (High Energy Collision Dissociation)	MS2	48.6459	4.2	118	71.5078	19174	LD-CS-180522_WilsonK_TD_Heart_TMT_F1.raw	F1.1		7.2	2.7	5.3	8	3.5	1.5	4.6	2.2	4.5		44	2	26	22	0.00628045
FALSE	High	Mascot (A8)	Unambiguous	[K].aEAVATVVAAVDQAR.[V]	N-Term(TMT6plex)	4	XP_017172628.1; NP_035782.3	XP_017172628.1; NP_035782.3; NP_082280.2; XP_011237740.1	PREDICTED: titin isoform X1 [Mus musculus]; titin isoform N2-A [Mus musculus]; titin isoform N2-B [Mus musculus]; PREDICTED: titin isoform X2 [Mus musculus]	0	3	1	0	1	1	567.324	1699.96	1699.95	1.97	0.00112	HCD (High Energy Collision Dissociation)	MS2	48.6277	8.5	436.012	85.3956	22850	LD-CS-180522_WilsonK_TD_Heart_TMT_F1.raw	F1.1	5.5	20	6.7	7.8	7.5	3.2	5.2	7.6	6.9	9.3		35	2	27	23	0.0693029
FALSE	High	Mascot (A8)	Unambiguous	[R].lIEDTEDWRPR.[T]	N-Term(TMT6plex)	20	XP_006501807.1	XP_006501808.1; NP_001177785.1; XP_006501802.1; XP_006501809.1; XP_006501807.1; XP_006501813.1; XP_017175148.1; XP_006501804.1; NP_001177783.1; XP_006501801.1; NP_062783.2; NP_001177781.1; NP_001177782.1; NP_001177784.1; XP_006501803.1; XP_006501811.1; XP_006501814.1; XP_006501805.1; NP_062782.2; XP_006501806.1	PREDICTED: PDZ and LIM domain protein 5 isoform X8 [Mus musculus]; PDZ and LIM domain protein 5 isoform ENH1d [Mus musculus]; PREDICTED: PDZ and LIM domain protein 5 isoform X2 [Mus musculus]; PREDICTED: PDZ and LIM domain protein 5 isoform X9 [Mus musculus]; PREDICTED: PDZ and LIM domain protein 5 isoform X7 [Mus musculus]; PREDICTED: PDZ and LIM domain protein 5 isoform X12 [Mus musculus]; PRED…	0	3	0.8367	0	1	1	553.628	1658.87	1658.87	0.01	1e-05	HCD (High Energy Collision Dissociation)	MS2	48.6267	24.4	118	76.3289	21039	LD-CS-180522_WilsonK_TD_Heart_TMT_F2.raw	F1.2	8.1	33.8	11.4	38.2	34.9	16.5	9.3	25.2	14.6	37.5		49	1	29	25	0.00427906
FALSE	High	Mascot (A8)	Unambiguous	[K].vQHELDEAEER.[A]	N-Term(TMT6plex)	3	XP_006518740.1; XP_017171330.1	XP_006518740.1; NP_034986.1; XP_017171330.1	PREDICTED: myosin-6 isoform X1 [Mus musculus]; myosin-6 [Mus musculus]; PREDICTED: myosin-7 isoform X1 [Mus musculus]	0	3	0.9434	0	1	1	528.6	1583.79	1583.79	-0.46	-0.00024	HCD (High Energy Collision Dissociation)	MS2	48.6129	16.5	95.432	48.1693	11849	LD-CS-180522_WilsonK_TD_Heart_TMT_F2.raw	F1.2	8.7	21.8	10.7	19.6	24	13.2	12.7	17.1	10.4	17		53	2	28	24	0.0011615
FALSE	High	Mascot (A8)	Unambiguous	[R].sLTMVEDNEDDDEDGEELLHHHR.[GV]	N-Term(TMT6plex)	3	XP_006501136.1	XP_006501136.1; NP_001104572.1; NP_062263.1	PREDICTED: prelamin-A/C isoform X1 [Mus musculus]; prelamin-A/C isoform C [Mus musculus]; prelamin-A/C isoform C2 [Mus musculus]	0	5	0.9789	0	1	1	593.668	2964.31	2964.31	-0.77	-0.00046	HCD (High Energy Collision Dissociation)	MS2	48.5964	8.4	118	70.8098	19210	LD-CS-180522_WilsonK_TD_Heart_TMT_F2.raw	F1.2	6.1	8.3	6.8	6.4	12.8	3.6	10	6.9	10.8	7.4		95	1	36	32	5.20213e-07
FALSE	High	Mascot (A8)	Unambiguous	[R].kLEDEcSELk.[KR]	N-Term(TMT6plex); K1(TMT6plex); C6(Carbamidomethyl); K10(TMT6plex)	10	XP_006518740.1; XP_006532475.1; XP_017171330.1	XP_017172606.1; XP_006518740.1; XP_017169807.1; XP_006532475.1; NP_034985.2; NP_001034634.2; NP_034986.1; NP_001159682.1; XP_017171330.1; NP_796343.2	PREDICTED: myosin-15 isoform X1 [Mus musculus]; PREDICTED: myosin-6 isoform X1 [Mus musculus]; PREDICTED: myosin-1 isoform X1 [Mus musculus]; PREDICTED: myosin-3 isoform X1 [Mus musculus]; myosin-4 [Mus musculus]; myosin-2 [Mus musculus]; myosin-6 [Mus musculus]; myosin-15 [Mus musculus]; PREDICTED: myosin-7 isoform X1 [Mus musculus]; myosin-8 [Mus musculus]	1	3	1	0	1	1	646.698	1938.08	1938.08	-0.71	-0.00046	HCD (High Energy Collision Dissociation)	MS2	48.59	116.8	145.416	61.5121	16272	LD-CS-180522_WilsonK_TD_Heart_TMT_F2.raw	F1.2	57.9	199.6	64.6	178.9	110.6	117.3	39.8	110.1	87.9	128.8		34	3	29	25	0.146371
FALSE	High	Mascot (A8)	Unambiguous	[K].rPGPPSTPEASAITk.[D]	N-Term(TMT6plex); K15(TMT6plex)	4	XP_017172628.1; NP_035782.3	XP_017172628.1; NP_035782.3; NP_082280.2; XP_011237740.1	PREDICTED: titin isoform X1 [Mus musculus]; titin isoform N2-A [Mus musculus]; titin isoform N2-B [Mus musculus]; PREDICTED: titin isoform X2 [Mus musculus]	0	3	1	0	1	1	656.382	1967.13	1967.13	-0.09	-6e-05	HCD (High Energy Collision Dissociation)	MS2	48.5705	38.7	55.5	49.1076	11984	LD-CS-180522_WilsonK_TD_Heart_TMT_F3.raw	F1.3	12.2	67.6	19.7	56.9	56.6	30.5	8.8	39.3	26	45.2		54	2	27	23	0.000974676
FALSE	High	Mascot (A8)	Unambiguous	[K].lSNVGGTk.[T]	N-Term(TMT6plex); K8(TMT6plex)	4	XP_017172628.1; NP_035782.3	XP_017172628.1; NP_035782.3; NP_082280.2; XP_011237740.1	PREDICTED: titin isoform X1 [Mus musculus]; titin isoform N2-A [Mus musculus]; titin isoform N2-B [Mus musculus]; PREDICTED: titin isoform X2 [Mus musculus]	0	2	0.8824	0	1	1	617.383	1233.76	1233.76	0.84	0.00052	HCD (High Energy Collision Dissociation)	MS2	48.5117	23.5	118	51.5614	12942	LD-CS-180522_WilsonK_TD_Heart_TMT_F1.raw	F1.1	7.1	28.8	14.1	29.4	44.8	15.2	14.9	20.4	12.9	32.8		34	2	23	19	0.0328846
FALSE	High	Mascot (A8)	Unambiguous	[R].qVDQLTNDk.[A]	N-Term(TMT6plex); K9(TMT6plex)	1	NP_035831.2	NP_035831.2	vimentin [Mus musculus]	0	3	0.7073	0	1	1	506.956	1518.85	1518.85	0.48	0.00024	HCD (High Energy Collision Dissociation)	MS2	48.4844	56.6	30.119	51.4072	12787	LD-CS-180522_WilsonK_TD_Heart_TMT_F3.raw	F1.3	17.2	41.1	41.7	81.4	91.4	63	9.5	76	29.5	81.3		41	1	26	22	0.0150044
FALSE	High	Mascot (A8)	Unambiguous	[K].sENGLEFTSSGSANTETTk.[V]	N-Term(TMT6plex); K19(TMT6plex)	2	XP_017169989.1	NP_035824.1; XP_017169989.1	voltage-dependent anion-selective channel protein 1 [Mus musculus]; PREDICTED: voltage-dependent anion-selective channel protein 1 isoform X1 [Mus musculus]	0	3	0.9733	0	1	1	806.74	2418.2	2418.2	0.43	0.00035	HCD (High Energy Collision Dissociation)	MS2	48.4659	32.6	118	62.8284	16669	LD-CS-180522_WilsonK_TD_Heart_TMT_F3.raw	F1.3	16	45.3	19.6	43.1	35.8	35.4	10.5	30.1	25.5	45.4		75	1	34	30	3.47395e-05
FALSE	High	Mascot (A8)	Unambiguous	[R].lSInNSk.[Q]	N-Term(TMT6plex); N4(Deamidated); K7(TMT6plex)	4	XP_017172628.1; NP_035782.3	XP_017172628.1; NP_035782.3; NP_082280.2; XP_011237740.1	PREDICTED: titin isoform X1 [Mus musculus]; titin isoform N2-A [Mus musculus]; titin isoform N2-B [Mus musculus]; PREDICTED: titin isoform X2 [Mus musculus]	0	2	0.4828	0	1	1	617.875	1234.74	1234.74	1.92	0.00118	HCD (High Energy Collision Dissociation)	MS2	48.4606	112.3	55.5	58.9297	15399	LD-CS-180522_WilsonK_TD_Heart_TMT_F3.raw	F1.3	41.3	156.8	58.7	189.3	150.1	66.1	48.6	110.8	85.7	147.6		29	2	23	19	0.0969409
FALSE	High	Mascot (A8)	Unambiguous	[R].vLDTPSPPVNLk.[V]	N-Term(TMT6plex); K12(TMT6plex)	4	XP_017172628.1; NP_035782.3	XP_017172628.1; NP_035782.3; NP_082280.2; XP_011237740.1	PREDICTED: titin isoform X1 [Mus musculus]; titin isoform N2-A [Mus musculus]; titin isoform N2-B [Mus musculus]; PREDICTED: titin isoform X2 [Mus musculus]	0	3	0.9818	0	1	1	580.023	1738.05	1738.05	1.93	0.00112	HCD (High Energy Collision Dissociation)	MS2	48.4263	49.3	60.843	77.214	22255	LD-CS-180522_WilsonK_TD_Heart_TMT_F3.raw	F1.3	14.9	86.9	20.3	64.6	82.2	42.1	8.8	50.8	29.8	62.5		55	2	23	19	0.000268549
FALSE	High	Mascot (A8)	Unambiguous	[K].dEADVLEDDR.[T]	N-Term(TMT6plex)	4	XP_017172628.1; NP_035782.3	XP_017172628.1; NP_035782.3; NP_082280.2; XP_011237740.1	PREDICTED: titin isoform X1 [Mus musculus]; titin isoform N2-A [Mus musculus]; titin isoform N2-B [Mus musculus]; PREDICTED: titin isoform X2 [Mus musculus]	0	2	0.7778	0	1	1	703.336	1405.67	1405.66	0.9	0.00063	HCD (High Energy Collision Dissociation)	MS2	48.4064	4.2	118	57.8303	14947	LD-CS-180522_WilsonK_TD_Heart_TMT_F1.raw	F1.1		9.7	3.5	3.7	5.4	3.9		6.7	3.4	3		54	2	25	21	0.00060702
FALSE	High	Mascot (A8)	Unambiguous	[R].eEMHLEDSANFIk.[Y]	N-Term(TMT6plex); K13(TMT6plex)	2	NP_033852.1	NP_033852.1; NP_001103610.1	sarcoplasmic/endoplasmic reticulum calcium ATPase 2 isoform a [Mus musculus]; sarcoplasmic/endoplasmic reticulum calcium ATPase 2 isoform b [Mus musculus]	0	3	1	0	1	1	674.353	2021.04	2021.04	1.37	0.00092	HCD (High Energy Collision Dissociation)	MS2	48.3897	146.3	118	74.7882	21253	LD-CS-180522_WilsonK_TD_Heart_TMT_F3.raw	F1.3	51.9	197.7	68.1	249.6	182.7	91.4	80.9	136.4	107.1	209.1		70	1	32	28	6.7877e-05
FALSE	High	Mascot (A8)	Unambiguous	[K].yTFENFQYESR.[A]	N-Term(TMT6plex)	2	NP_067478.1	XP_006501891.1; NP_067478.1	PREDICTED: myozenin-2 isoform X1 [Mus musculus]; myozenin-2 [Mus musculus]	0	2	1	0	1	1	856.911	1712.81	1712.81	1.6	0.00137	HCD (High Energy Collision Dissociation)	MS2	48.3715	129.6	55.5	77.0901	22203	LD-CS-180522_WilsonK_TD_Heart_TMT_F3.raw	F1.3	36.2	147.5	73.9	188.9	225.1	93.6	28.4	165.5	123.1	134.5		29	1	28	24	0.365643
FALSE	High	Mascot (A8)	Unambiguous	[K].kEVPLSGAPDR.[Y]	N-Term(TMT6plex); K1(TMT6plex)	12	XP_006519239.1	XP_017171558.1; XP_006519239.1; XP_006519243.2; XP_017171557.1; XP_006519245.1; XP_017171560.1; XP_006519242.1; XP_006519241.1; NP_001334557.1; XP_006519249.1; NP_963287.2; XP_006519244.1	PREDICTED: LIM domain only protein 7 isoform X5 [Mus musculus]; PREDICTED: LIM domain only protein 7 isoform X1 [Mus musculus]; PREDICTED: LIM domain only protein 7 isoform X6 [Mus musculus]; PREDICTED: LIM domain only protein 7 isoform X2 [Mus musculus]; PREDICTED: LIM domain only protein 7 isoform X8 [Mus musculus]; PREDICTED: LIM domain only protein 7 isoform X10 [Mus musculus]; PREDICTED: LIM…	1	3	0.7857	0	1	1	542.991	1626.96	1626.96	1.16	0.00063	HCD (High Energy Collision Dissociation)	MS2	48.3513	35.3	65.943	47.6787	11470	LD-CS-180522_WilsonK_TD_Heart_TMT_F3.raw	F1.3	10.9	45.8	19.7	51.2	54.6	24.8	11.2	37.4	29.3	47		28	1	24	20	0.177246
FALSE	High	Mascot (A8)	Unambiguous	[K].lVTSIGDVVNHDPVVGDR.[L]	N-Term(TMT6plex)	1	NP_722476.1	NP_722476.1	glycogen phosphorylase, brain form [Mus musculus]	0	3	0.975	0	1	1	707.722	2121.15	2121.15	-0.01	-1e-05	HCD (High Energy Collision Dissociation)	MS2	48.3163	18	55.5	79.2609	23031	LD-CS-180522_WilsonK_TD_Heart_TMT_F3.raw	F1.3	7.4	22	12.8	26	26.1	10.9	7.9	13.7	17.4	24.6		80	1	30	26	4.87794e-06
FALSE	High	Mascot (A8)	Unambiguous	[R].qAEEAEEQANTNLSk.[F]	N-Term(TMT6plex); K15(TMT6plex)	3	XP_006518740.1; XP_017171330.1	XP_006518740.1; NP_034986.1; XP_017171330.1	PREDICTED: myosin-6 isoform X1 [Mus musculus]; myosin-6 [Mus musculus]; PREDICTED: myosin-7 isoform X1 [Mus musculus]	0	3	0.8732	0	1	1	707.368	2120.09	2120.09	1.48	0.00105	HCD (High Energy Collision Dissociation)	MS2	48.2636	57.3	59.021	51.9372	12956	LD-CS-180522_WilsonK_TD_Heart_TMT_F3.raw	F1.3	29.6	80.6	34.9	75.8	86.2	56.7	24.3	67.2	22.4	58.8		71	2	32	28	4.93042e-05
FALSE	High	Mascot (A8)	Unambiguous	[K].gNAMVEEGHFAAEDVk.[A]	N-Term(TMT6plex); K16(TMT6plex)	10	XP_006497872.1	XP_006497873.1; XP_006497877.1; XP_006497878.1; XP_006497876.1; NP_001296389.1; XP_006497875.1; NP_001171138.1; XP_006497879.1; XP_006497872.1; NP_001171139.1	PREDICTED: spectrin alpha chain, non-erythrocytic 1 isoform X2 [Mus musculus]; PREDICTED: spectrin alpha chain, non-erythrocytic 1 isoform X5 [Mus musculus]; PREDICTED: spectrin alpha chain, non-erythrocytic 1 isoform X6 [Mus musculus]; PREDICTED: spectrin alpha chain, non-erythrocytic 1 isoform X4 [Mus musculus]; spectrin alpha chain, non-erythrocytic 1 isoform 4 [Mus musculus]; PREDICTED: spect…	0	3	0.9855	0	1	1	721.37	2162.1	2162.1	0.43	0.00031	HCD (High Energy Collision Dissociation)	MS2	48.1513	62.1	55.5	66.8787	18208	LD-CS-180522_WilsonK_TD_Heart_TMT_F3.raw	F1.3	17.2	83.8	42.1	99.1	100.2	33.6	11.5	70.1	65.5	59.7		69	1	32	28	8.57961e-05
FALSE	High	Mascot (A8)	Unambiguous	[K].iEDLGAAMEEALILDNk.[Y]	N-Term(TMT6plex); K17(TMT6plex)	10	XP_006497872.1	XP_006497873.1; XP_006497877.1; XP_006497878.1; XP_006497876.1; NP_001296389.1; XP_006497875.1; NP_001171138.1; XP_006497879.1; XP_006497872.1; NP_001171139.1	PREDICTED: spectrin alpha chain, non-erythrocytic 1 isoform X2 [Mus musculus]; PREDICTED: spectrin alpha chain, non-erythrocytic 1 isoform X5 [Mus musculus]; PREDICTED: spectrin alpha chain, non-erythrocytic 1 isoform X6 [Mus musculus]; PREDICTED: spectrin alpha chain, non-erythrocytic 1 isoform X4 [Mus musculus]; spectrin alpha chain, non-erythrocytic 1 isoform 4 [Mus musculus]; PREDICTED: spect…	0	3	0.8904	0	1	1	768.423	2303.26	2303.26	-0.77	-0.00059	HCD (High Energy Collision Dissociation)	MS2	48.1296	29	92.564	95.5962	27529	LD-CS-180522_WilsonK_TD_Heart_TMT_F4.raw	F1.4	18.9	27.2	22.5	33	41.2	25	13.4	29.2	25	36.9		73	1	31	27	2.93208e-05
FALSE	High	Mascot (A8)	Unambiguous	[R].vAVEEVDEEGkFVR.[L]	N-Term(TMT6plex); K11(TMT6plex)	3	XP_006501136.1	XP_006501136.1; NP_001104572.1; NP_062263.1	PREDICTED: prelamin-A/C isoform X1 [Mus musculus]; prelamin-A/C isoform C [Mus musculus]; prelamin-A/C isoform C2 [Mus musculus]	1	3	1	0	1	1	688.716	2064.13	2064.14	-1.81	-0.00124	HCD (High Energy Collision Dissociation)	MS2	48.1209	72.2	62.923	72.3994	18400	LD-CS-180522_WilsonK_TD_Heart_TMT_F4.raw	F1.4	45	121.6	56.9	82.9	79.4	25.4	63.9	57.1	76.6	70.1		36	1	29	25	0.0912741
FALSE	High	Mascot (A8)	Unambiguous	[R].lQQELDDLLVDLDHQR.[Q]	N-Term(TMT6plex)	1	NP_071855.2	NP_071855.2	myosin-9 [Mus musculus]	0	3	0.9596	0	1	1	727.057	2179.16	2179.16	0.89	0.00065	HCD (High Energy Collision Dissociation)	MS2	48.1072	24.3	118	94.426	27121	LD-CS-180522_WilsonK_TD_Heart_TMT_F4.raw	F1.4	8.8	24.9	17.3	36.4	34.9	17.4	14.3	22.4	24	28.2		99	1	32	28	8.0209e-08
FALSE	High	Mascot (A8)	Unambiguous	[R].dSFQEVLR.[F]	N-Term(TMT6plex)	2	NP_001229938.1	NP_001229937.1; NP_001229938.1	collagen alpha-3(VI) chain isoform 1 precursor [Mus musculus]; collagen alpha-3(VI) chain isoform 2 precursor [Mus musculus]	0	2	0.7292	0	1	1	611.836	1222.66	1222.66	1.17	0.00072	HCD (High Energy Collision Dissociation)	MS2	48.1018	114.6	8.363	70.9668	19665	LD-CS-180522_WilsonK_TD_Heart_TMT_F3.raw	F1.3	44	137.3	57.6	162	155.4	101.4	42	110.3	85.1	182.7		48	1	23	19	0.00144971
FALSE	High	Mascot (A8)	Unambiguous	[K].aPQVSTPTLVEAAR.[N]	N-Term(TMT6plex)	1	NP_033784.2	NP_033784.2	serum albumin preproprotein [Mus musculus]	0	3	1	0	1	1	556.988	1668.95	1668.95	1.14	0.00064	HCD (High Energy Collision Dissociation)	MS2	48.0685	0.2	118	70.0543	18707	LD-CS-180522_WilsonK_TD_Heart_TMT_F1.raw	F1.1		2.1										43	1	27	23	0.00988489
FALSE	High	Mascot (A8)	Unambiguous	[K].rQLEEAEEESQR.[I]	N-Term(TMT6plex)	5	NP_001155247.1	NP_038635.2; XP_006521908.1; XP_006521906.1; XP_006521907.1; NP_001155247.1	myosin-11 isoform 1 [Mus musculus]; PREDICTED: myosin-11 isoform X3 [Mus musculus]; PREDICTED: myosin-11 isoform X1 [Mus musculus]; PREDICTED: myosin-11 isoform X2 [Mus musculus]; myosin-11 isoform 2 [Mus musculus]	1	3	0.9022	0	1	1	578.293	1732.87	1732.87	-0.29	-0.00017	HCD (High Energy Collision Dissociation)	MS2	48.0622	27	118	44.1827	10509	LD-CS-180522_WilsonK_TD_Heart_TMT_F2.raw	F1.2	9.3	32.8	21.3	36.8	27.6	16.8	14	21.3	34	41		92	1	29	25	2.63076e-07
FALSE	High	Mascot (A8)	Unambiguous	[R].qLLEEELAR.[L]	N-Term(TMT6plex)	12	NP_001157012.1	NP_035247.2; NP_958787.2; NP_958793.2; NP_958795.2; NP_958788.2; NP_958796.2; NP_958791.2; NP_958792.2; NP_001157675.1; NP_001157021.1; NP_001157012.1; NP_001157014.1	plectin isoform 1c [Mus musculus]; plectin isoform 1f [Mus musculus]; plectin isoform 1b [Mus musculus]; plectin isoform 1g [Mus musculus]; plectin isoform 1e [Mus musculus]; plectin isoform 1a [Mus musculus]; plectin isoform 1 [Mus musculus]; plectin isoform 1d [Mus musculus]; plectin isoform 1hij [Mus musculus]; plectin isoform 1b2alpha [Mus musculus]; plectin isoform 12alpha [Mus musculus]; pl…	0	2	0.6964	0	1	1	665.384	1329.76	1329.76	2.81	0.00187	HCD (High Energy Collision Dissociation)	MS2	48.0583	10.7	118	77.5624	21052	LD-CS-180522_WilsonK_TD_Heart_TMT_F1.raw	F1.1	2.5	12.5	5.1	19.6	15.2	10	3.6	13.6	6	12.4		56	1	23	19	0.000244068
FALSE	High	Mascot (A8)	Unambiguous	[K].rVIDFAVk.[I]	N-Term(TMT6plex); K8(TMT6plex)	1	NP_080971.2	NP_080971.2	electron transfer flavoprotein subunit beta [Mus musculus]	1	3	0.8438	0	1	1	469.303	1405.89	1405.89	0.69	0.00032	HCD (High Energy Collision Dissociation)	MS2	48.0289	70.6	67.877	71.6651	18105	LD-CS-180522_WilsonK_TD_Heart_TMT_F4.raw	F1.4	24.5	98.5	45.9	104.9	99.2	38.4	44.3	69.8	50.4	87.6		32	1	18	14	0.0161481
FALSE	High	Mascot (A8)	Unambiguous	[K].sEITELRR.[T]	N-Term(TMT6plex)	2	XP_011247070.1	XP_011247070.1; NP_034790.2	PREDICTED: keratin, type I cytoskeletal 10 isoform X1 [Mus musculus]; keratin, type I cytoskeletal 10 [Mus musculus]	1	3	0.7576	0	1	1	411.577	1232.72	1232.72	1.3	0.00054	HCD (High Energy Collision Dissociation)	MS2	48.0272	23.3	118	44.4771	10638	LD-CS-180522_WilsonK_TD_Heart_TMT_F1.raw	F1.1	4.9	13.7	8.8	17.1	46.8	17.5	37.9	23.1	27	22.9		33	1	22	18	0.0353412
FALSE	High	Mascot (A8)	Unambiguous	[R].vSAVNAAGEGPPGETEPVTVAEPqEPPTVELDVSVk.[G]	N-Term(TMT6plex); Q24(Deamidated); K36(TMT6plex)	4	XP_017172628.1; NP_035782.3	XP_017172628.1; NP_035782.3; NP_082280.2; XP_011237740.1	PREDICTED: titin isoform X1 [Mus musculus]; titin isoform N2-A [Mus musculus]; titin isoform N2-B [Mus musculus]; PREDICTED: titin isoform X2 [Mus musculus]	0	4	0.2022	0	1	1	1015.54	4059.13	4059.11	4.73	0.0048	HCD (High Energy Collision Dissociation)	MS2	48.024	27.8	87.645	80.9325	23663	LD-CS-180522_WilsonK_TD_Heart_TMT_F3.raw	F1.3	7.6	46.5	12.3	38.1	46.7	18.4	5.7	27.5	20.6	38.1		89	2	37	32	2.36084e-06
FALSE	High	Mascot (A8)	Unambiguous	[R].sGAQASSTPLSPTR.[I]	N-Term(TMT6plex)	2	XP_006501136.1	XP_006501136.1; NP_001104572.1	PREDICTED: prelamin-A/C isoform X1 [Mus musculus]; prelamin-A/C isoform C [Mus musculus]	0	3	0.8214	0	1	1	530.289	1588.85	1588.85	2.61	0.00138	HCD (High Energy Collision Dissociation)	MS2	48.0147	20.8	118	37.8851	8401	LD-CS-180522_WilsonK_TD_Heart_TMT_F2.raw	F1.2	11.4	29.5	15	26.8	24.7	11.2	13.5	19.7	20.5	23.4		56	1	28	24	0.000593295
FALSE	High	Mascot (A8)	Selected	[R].sLDLDSIIAEVk.[A]	N-Term(TMT6plex); K12(TMT6plex)	4	NP_032502.3; NP_081287.1	NP_032502.3; NP_034799.2; NP_579935.1; NP_081287.1	keratin, type II cytoskeletal 6A [Mus musculus]; keratin, type II cytoskeletal 6B [Mus musculus]; keratin, type II cytoskeletal 75 [Mus musculus]; keratin, type II cytoskeletal 5 [Mus musculus]	0	3	0	0	1	1	587.686	1761.04	1761.04	0.83	0.00049	HCD (High Energy Collision Dissociation)	MS2	48.0117	9.5	118	91.7259	26048	LD-CS-180522_WilsonK_TD_Heart_TMT_F2.raw	F1.2	6.2	6	4.5	3.4	19.4	5.9	15.8	6.8	12.2	9.5		54	2	24	20	0.000501616
FALSE	High	Mascot (A8)	Unambiguous	[K].lFGLSPFEPWTTk.[D]	N-Term(TMT6plex); K13(TMT6plex)	1	NP_079634.2	NP_079634.2	NADH dehydrogenase [ubiquinone] 1 alpha subcomplex subunit 9, mitochondrial precursor [Mus musculus]	0	3	0.975	0	1	1	661.045	1981.12	1981.12	0.62	0.00041	HCD (High Energy Collision Dissociation)	MS2	47.9678	20.5	118	94.0875	27005	LD-CS-180522_WilsonK_TD_Heart_TMT_F4.raw	F1.4	8.6	24.7	14.4	27.5	34.9	13	9.1	23.1	11.7	25.2		40	1	29	25	0.0344214
FALSE	High	Mascot (A8)	Unambiguous	[R].eVVGEVPGk.[W]	N-Term(TMT6plex); K9(TMT6plex)	2	NP_034997.2	NP_034997.2; NP_001077403.1	myomesin-1 isoform 1 [Mus musculus]; myomesin-1 isoform 2 [Mus musculus]	0	2	0.9474	0	1	1	686.416	1371.82	1371.82	-0.38	-0.00026	HCD (High Energy Collision Dissociation)	MS2	47.9153	16.4	118	61.189	16030	LD-CS-180522_WilsonK_TD_Heart_TMT_F1.raw	F1.1	6.5	23.6	7.4	28.9	28.1	9.2	3	16.1	10.1	21		38	1	22	17	0.0109705
FALSE	High	Mascot (A8)	Unambiguous	[K].gAEAANVTGPGGVPVQGSk.[Y]	N-Term(TMT6plex); K19(TMT6plex)	2	XP_006502996.1	NP_035862.2; XP_006502996.1	nuclease-sensitive element-binding protein 1 [Mus musculus]; PREDICTED: nuclease-sensitive element-binding protein 1 isoform X1 [Mus musculus]	0	3	1	0	1	1	718.735	2154.19	2154.19	-1.04	-0.00074	HCD (High Energy Collision Dissociation)	MS2	47.7929	38.4	91.005	55.5271	14131	LD-CS-180522_WilsonK_TD_Heart_TMT_F3.raw	F1.3	16.3	44.9	24.1	49.4	61.8	31.4	13.5	43.9	32.8	42.7		39	1	30	26	0.0514645
FALSE	High	Mascot (A8)	Unambiguous	[R].qAASSLQQASLk.[L]	N-Term(TMT6plex); K12(TMT6plex)	1	NP_034611.2	NP_034611.2	stress-70 protein, mitochondrial [Mus musculus]	0	2	0.8977	0	1	1	845.498	1689.99	1689.99	-0.6	-0.00051	HCD (High Energy Collision Dissociation)	MS2	47.7889	93.9	118	58.8449	13616	LD-CS-180522_WilsonK_TD_Heart_TMT_F4.raw	F1.4	66	61.4	81.2	85.4	112	11.2	138.7	103.5	128.2	97.3		88	1	25	21	2.3042e-07
FALSE	High	Mascot (A8)	Unambiguous	[R].eFDELSPSAQR.[D]	N-Term(TMT6plex)	2	NP_033852.1	NP_033852.1; NP_001103610.1	sarcoplasmic/endoplasmic reticulum calcium ATPase 2 isoform a [Mus musculus]; sarcoplasmic/endoplasmic reticulum calcium ATPase 2 isoform b [Mus musculus]	0	2	0.9773	0	1	1	754.384	1507.76	1507.76	1.27	0.00095	HCD (High Energy Collision Dissociation)	MS2	47.7526	14.8	118	66.9468	18036	LD-CS-180522_WilsonK_TD_Heart_TMT_F2.raw	F1.2	7.7	15.5	7.7	25.9	19.7	11.4	7.6	12.4	11.1	20		44	1	27	23	0.00841495
FALSE	High	Mascot (A8)	Unambiguous	[R].vAELYEEEmR.[E]	N-Term(TMT6plex); M9(Oxidation)	1	NP_034173.1	NP_034173.1	desmin [Mus musculus]	0	2	1	0	1	1	757.374	1513.74	1513.74	-0.03	-2e-05	HCD (High Energy Collision Dissociation)	MS2	47.6806	79	79.776	69.8862	19254	LD-CS-180522_WilsonK_TD_Heart_TMT_F3.raw	F1.3	24.6	103.6	42.4	120.3	118	64.5	16	105.9	42.2	103.8		42	1	27	23	0.015169
FALSE	High	Mascot (A8)	Unambiguous	[R].dVLDGHVR.[E]	N-Term(TMT6plex)	1	NP_076331.2	NP_076331.2	desmoplakin [Mus musculus]	0	3	0.7045	0	1	1	380.551	1139.64	1139.64	0.98	0.00037	HCD (High Energy Collision Dissociation)	MS2	47.6791	23.4	118	44.5834	10646	LD-CS-180522_WilsonK_TD_Heart_TMT_F2.raw	F1.2	8	26.1	9.4	26.9	33.9	16.7	11.3	28.6	16.4	43.4		44	1	23	19	0.00337565
FALSE	High	Mascot (A8)	Unambiguous	[K].eITALAPSTMk.[I]	N-Term(TMT6plex); K11(TMT6plex)	7	NP_031419.1; NP_031418.1	NP_033740.2; NP_031419.1; NP_031418.1; NP_033736.1; NP_033738.1; NP_033739.1; NP_001300852.1	actin, gamma-enteric smooth muscle [Mus musculus]; actin, cytoplasmic 1 [Mus musculus]; actin, aortic smooth muscle [Mus musculus]; actin, alpha skeletal muscle [Mus musculus]; actin, alpha cardiac muscle 1 [Mus musculus]; actin, cytoplasmic 2 isoform 1 [Mus musculus]; actin, cytoplasmic 2 isoform 2 [Mus musculus]	0	3	0.8909	0	1	1	540.654	1619.95	1619.94	1.62	0.00087	HCD (High Energy Collision Dissociation)	MS2	47.6545	145.6	55.5	74.9012	21302	LD-CS-180522_WilsonK_TD_Heart_TMT_F3.raw	F1.3	54.2	170.8	79.5	208.4	219	79.8	66.6	169.6	156.2	164.2		55	2	25	21	0.000415847
FALSE	High	Mascot (A8)	Unambiguous	[K].vQGLEQAVDSFEGk.[K]	N-Term(TMT6plex); K14(TMT6plex)	1	NP_038891.4	NP_038891.4	BAG family molecular chaperone regulator 3 [Mus musculus]	0	3	0.9683	0	1	1	655.695	1965.07	1965.07	0.86	0.00056	HCD (High Energy Collision Dissociation)	MS2	47.6008	34.9	90.746	86.5987	25852	LD-CS-180522_WilsonK_TD_Heart_TMT_F3.raw	F1.3	23.3	49.2	16	67.1	46.9	20	5.6	35.9	16.5	47.4		63	1	29	25	0.00019157
FALSE	High	Mascot (A8)	Unambiguous	[K].rDDQTLESGDk.[Y]	N-Term(TMT6plex); K11(TMT6plex)	4	XP_017172628.1; NP_035782.3	XP_017172628.1; NP_035782.3; NP_082280.2; XP_011237740.1	PREDICTED: titin isoform X1 [Mus musculus]; titin isoform N2-A [Mus musculus]; titin isoform N2-B [Mus musculus]; PREDICTED: titin isoform X2 [Mus musculus]	1	3	0.9259	0	1	1	574.641	1721.91	1721.91	0.6	0.00035	HCD (High Energy Collision Dissociation)	MS2	47.5636	15.7	118	38.352	8190	LD-CS-180522_WilsonK_TD_Heart_TMT_F3.raw	F1.3	7.6	27.5	4.8	23.2	24.4	10.1	4.1	14.2	12.1	19		54	2	29	25	0.00168789
FALSE	High	Mascot (A8)	Unambiguous	[R].eEkPAVAAAPk.[K]	N-Term(TMT6plex); K3(TMT6plex); K11(TMT6plex)	1	XP_006510033.1	XP_006510033.1	PREDICTED: alpha-crystallin B chain isoform X1 [Mus musculus]	0	3	0.9615	0	1	1	600.04	1798.11	1798.1	1.2	0.00072	HCD (High Energy Collision Dissociation)	MS2	47.5548	80.3	118	48.3056	10208	LD-CS-180522_WilsonK_TD_Heart_TMT_F4.raw	F1.4	46	74.7	62.5	67.4	140.6	40	70.9	112.3	48.7	91.5		26	1	20	16	0.131078
FALSE	High	Mascot (A8)	Unambiguous	[R].iEEALGDk.[A]	N-Term(TMT6plex); K8(TMT6plex)	2	XP_006532224.1	XP_006532225.1; XP_006532224.1	PREDICTED: beta-enolase isoform X2 [Mus musculus]; PREDICTED: beta-enolase isoform X1 [Mus musculus]	0	2	0.5745	0	1	1	666.893	1332.78	1332.78	0.56	0.00037	HCD (High Energy Collision Dissociation)	MS2	47.5258	79.6	102.926	73.7143	20172	LD-CS-180522_WilsonK_TD_Heart_TMT_F2.raw	F1.2	35.3	87.1	45.9	72	148.5	74.7	41.1	82.2	82.7	78.6		47	1	23	19	0.00169872
FALSE	High	Mascot (A8)	Unambiguous	[K].dFNVGGYIQAVLDR.[N]	N-Term(TMT6plex)	1	NP_035354.1	NP_035354.1	glycogen phosphorylase, muscle form [Mus musculus]	0	3	0.9825	0	1	1	599.324	1795.96	1795.95	1.36	0.00081	HCD (High Energy Collision Dissociation)	MS2	47.5234	8	118	93.8728	28348	LD-CS-180522_WilsonK_TD_Heart_TMT_F3.raw	F1.3	3	9.3	4.9	12.6	15.5	7.4	6	4.6	3.3	8.3		57	1	30	26	0.00092703
FALSE	High	Mascot (A8)	Unambiguous	[K].lTQESImDLENDk.[LQ]	N-Term(TMT6plex); M7(Oxidation); K13(TMT6plex)	3	XP_006518740.1; XP_017171330.1	XP_006518740.1; NP_034986.1; XP_017171330.1	PREDICTED: myosin-6 isoform X1 [Mus musculus]; myosin-6 [Mus musculus]; PREDICTED: myosin-7 isoform X1 [Mus musculus]	0	3	0.7586	0	1	1	670.687	2010.05	2010.05	-0.76	-0.00051	HCD (High Energy Collision Dissociation)	MS2	47.4834	57.6	55.5	78.87	22883	LD-CS-180522_WilsonK_TD_Heart_TMT_F3.raw	F1.3	22.8	88.8	28.9	80.4	82	52	25.4	55.3	32.2	72.3		58	2	31	27	0.000784176
FALSE	High	Mascot (A8)	Unambiguous	[K].tSVTLTWEPPLLDGGSk.[I]	N-Term(TMT6plex); K17(TMT6plex)	4	XP_017172628.1; NP_035782.3	XP_017172628.1; NP_035782.3; NP_082280.2; XP_011237740.1	PREDICTED: titin isoform X1 [Mus musculus]; titin isoform N2-A [Mus musculus]; titin isoform N2-B [Mus musculus]; PREDICTED: titin isoform X2 [Mus musculus]	0	2	1	0	1	1	1130.13	2259.26	2259.26	-0.52	-0.00059	HCD (High Energy Collision Dissociation)	MS2	47.483	99.8	118	86.3262	24093	LD-CS-180522_WilsonK_TD_Heart_TMT_F4.raw	F1.4	40.5	151.8	55.6	141.7	150.5	63.3	44.5	96.3	65.5	127.6		59	2	29	25	0.000446563
FALSE	High	Mascot (A8)	Unambiguous	[R].aLEESNYELEGk.[I]	N-Term(TMT6plex); K12(TMT6plex)	2	XP_011247070.1	XP_011247070.1; NP_034790.2	PREDICTED: keratin, type I cytoskeletal 10 isoform X1 [Mus musculus]; keratin, type I cytoskeletal 10 [Mus musculus]	0	2	0.814	0	1	1	920.491	1839.97	1839.97	0.14	0.00013	HCD (High Energy Collision Dissociation)	MS2	47.4491	184	118	71.6971	19962	LD-CS-180522_WilsonK_TD_Heart_TMT_F3.raw	F1.3	54.2	259	86.9	218	337.3	152.2	44.5	219.4	78.7	277.3		43	1	29	25	0.0183255
FALSE	High	Mascot (A8)	Unambiguous	[K].yETDAIQR.[T]	N-Term(TMT6plex)	9	XP_006518740.1; XP_006532475.1; NP_001074719.1; XP_017171330.1	XP_006518740.1; XP_017169807.1; XP_006532475.1; NP_034985.2; NP_001034634.2; NP_034986.1; NP_001074719.1; XP_017171330.1; NP_796343.2	PREDICTED: myosin-6 isoform X1 [Mus musculus]; PREDICTED: myosin-1 isoform X1 [Mus musculus]; PREDICTED: myosin-3 isoform X1 [Mus musculus]; myosin-4 [Mus musculus]; myosin-2 [Mus musculus]; myosin-6 [Mus musculus]; myosin-13 [Mus musculus]; PREDICTED: myosin-7 isoform X1 [Mus musculus]; myosin-8 [Mus musculus]	0	2	0.8298	0	1	1	612.825	1224.64	1224.64	0.56	0.00034	HCD (High Energy Collision Dissociation)	MS2	47.4303	29.9	118	44.8302	10754	LD-CS-180522_WilsonK_TD_Heart_TMT_F1.raw	F1.1	9.8	45.7	14.6	37.3	45.6	26.6	14.7	34.7	18	33.5		47	4	23	19	0.00189878
FALSE	High	Mascot (A8)	Unambiguous	[K].sLPGVVTR.[H]	N-Term(TMT6plex)	3	NP_032349.1	XP_017173881.1; NP_032349.1; XP_006527906.1	PREDICTED: isocitrate dehydrogenase [NAD] subunit gamma 1, mitochondrial isoform X2 [Mus musculus]; isocitrate dehydrogenase [NAD] subunit gamma 1, mitochondrial precursor [Mus musculus]; PREDICTED: isocitrate dehydrogenase [NAD] subunit gamma 1, mitochondrial isoform X1 [Mus musculus]	0	2	0.8421	0	1	1	529.332	1057.66	1057.66	0.07	4e-05	HCD (High Energy Collision Dissociation)	MS2	47.4102	9.7	118	58.1653	15057	LD-CS-180522_WilsonK_TD_Heart_TMT_F1.raw	F1.1	3.3	10.4	4.4	13.8	16.8	9.4	7.2	8.7	7.9	9.8		38	1	19	15	0.00601111
FALSE	High	Mascot (A8)	Unambiguous	[R].iRIDSLSAQLSQLQk.[Q]	N-Term(TMT6plex); K15(TMT6plex)	3	XP_006501136.1	XP_006501136.1; NP_001104572.1; NP_062263.1	PREDICTED: prelamin-A/C isoform X1 [Mus musculus]; prelamin-A/C isoform C [Mus musculus]; prelamin-A/C isoform C2 [Mus musculus]	1	3	0.6154	0	1	1	720.104	2158.3	2158.3	0.86	0.00062	HCD (High Energy Collision Dissociation)	MS2	47.4007	39.8	55.5	81.4983	22179	LD-CS-180522_WilsonK_TD_Heart_TMT_F4.raw	F1.4	24.5	34.2	27.3	59.5	44.7	15	29.9	35.6	55.1	49		26	1	22	18	0.181437
FALSE	High	Mascot (A8)	Unambiguous	[K].iRDQYEMPGk.[L]	N-Term(TMT6plex); K10(TMT6plex)	4	XP_017172628.1; NP_035782.3	XP_017172628.1; NP_035782.3; NP_082280.2; XP_011237740.1	PREDICTED: titin isoform X1 [Mus musculus]; titin isoform N2-A [Mus musculus]; titin isoform N2-B [Mus musculus]; PREDICTED: titin isoform X2 [Mus musculus]	1	3	0.7419	0	1	1	565.648	1694.93	1694.93	0.02	1e-05	HCD (High Energy Collision Dissociation)	MS2	47.3879	50.9	61.746	57.4751	14877	LD-CS-180522_WilsonK_TD_Heart_TMT_F3.raw	F1.3	15.9	82.8	25.8	66.7	85.3	40.8	9	60	36.3	55		31	2	28	24	0.198992
FALSE	High	Mascot (A8)	Unambiguous	[K].lNEHFLNTTDFLDTIk.[S]	N-Term(TMT6plex); K16(TMT6plex)	1	NP_766599.2	NP_766599.2	isocitrate dehydrogenase [NADP], mitochondrial precursor [Mus musculus]	0	3	0.9885	0	1	1	793.771	2379.3	2379.3	1.16	0.00092	HCD (High Energy Collision Dissociation)	MS2	47.3852	57.9	19.53	86.1695	24028	LD-CS-180522_WilsonK_TD_Heart_TMT_F4.raw	F1.4	23.7	74.3	35.3	98.5	75.4	31.3	32.8	47.3	47.2	78.4		87	1	31	27	9.89415e-07
FALSE	High	Mascot (A8)	Unambiguous	[R].vFAVVITDGR.[H]	N-Term(TMT6plex)	2	NP_666119.1	NP_666119.1; NP_001334136.1	collagen alpha-2(VI) chain isoform 1 precursor [Mus musculus]; collagen alpha-2(VI) chain isoform 2 precursor [Mus musculus]	0	2	0.7241	0	1	1	653.39	1305.77	1305.77	-0.32	-0.00021	HCD (High Energy Collision Dissociation)	MS2	47.3812	45.5	55.5	79.9023	21522	LD-CS-180522_WilsonK_TD_Heart_TMT_F4.raw	F1.4	17.2	41.8	30.9	62.5	54.1	32.8	33.1	47.9	46.6	61.5		29	1	25	21	0.175067
FALSE	High	Mascot (A8)	Unambiguous	[R].eEAESTLQSFR.[Q]	N-Term(TMT6plex)	1	NP_035831.2	NP_035831.2	vimentin [Mus musculus]	0	3	0.9074	0	1	1	509.261	1525.77	1525.77	-0.1	-5e-05	HCD (High Energy Collision Dissociation)	MS2	47.3407	14.6	120.969	69.1575	18757	LD-CS-180522_WilsonK_TD_Heart_TMT_F2.raw	F1.2	7.3	12.2	9.9	16.7	22.8	16.1	3	23.4	8.5	17.3		54	1	27	23	0.000954823
FALSE	High	Mascot (A8)	Unambiguous	[K].eGTLSIk.[V]	N-Term(TMT6plex); K7(TMT6plex)	4	XP_017172628.1; NP_035782.3	XP_017172628.1; NP_035782.3; NP_082280.2; XP_011237740.1	PREDICTED: titin isoform X1 [Mus musculus]; titin isoform N2-A [Mus musculus]; titin isoform N2-B [Mus musculus]; PREDICTED: titin isoform X2 [Mus musculus]	0	2	0.5	0	1	1	603.379	1205.75	1205.75	0.69	0.00042	HCD (High Energy Collision Dissociation)	MS2	47.306	171.6	55.5	58.9229	15396	LD-CS-180522_WilsonK_TD_Heart_TMT_F3.raw	F1.3	77.8	250	89.1	229.3	238.9	117.4	69.8	181.7	110.8	247.5		26	2	20	16	0.113627
FALSE	High	Mascot (A8)	Unambiguous	[R].fLEQQNQVLQTk.[W]	N-Term(TMT6plex); K12(TMT6plex)	5	NP_032499.2; XP_006521203.1	NP_064340.1; NP_997650.1; NP_032499.2; NP_001003667.1; XP_006521203.1	keratin, type II cytoskeletal 71 [Mus musculus]; keratin, type II cytoskeletal 73 [Mus musculus]; keratin, type II cytoskeletal 1 [Mus musculus]; keratin, type II cytoskeletal 1b [Mus musculus]; PREDICTED: keratin, type II cytoskeletal 1b isoform X1 [Mus musculus]	0	3	0.7719	0	1	1	645.376	1934.11	1934.11	1.25	0.00081	HCD (High Energy Collision Dissociation)	MS2	47.2936	95.9	24.777	76.0271	19911	LD-CS-180522_WilsonK_TD_Heart_TMT_F4.raw	F1.4	38.2	64.1	51.4	90.4	180.3	65.3	125.2	86.4	92.8	108.1		57	2	27	23	0.000403368
FALSE	High	Mascot (A8)	Unambiguous	[K].eITALAPSTMk.[I]	N-Term(TMT6plex); K11(TMT6plex)	7	NP_031419.1; NP_031418.1	NP_033740.2; NP_031419.1; NP_031418.1; NP_033736.1; NP_033738.1; NP_033739.1; NP_001300852.1	actin, gamma-enteric smooth muscle [Mus musculus]; actin, cytoplasmic 1 [Mus musculus]; actin, aortic smooth muscle [Mus musculus]; actin, alpha skeletal muscle [Mus musculus]; actin, alpha cardiac muscle 1 [Mus musculus]; actin, cytoplasmic 2 isoform 1 [Mus musculus]; actin, cytoplasmic 2 isoform 2 [Mus musculus]	0	3	0.898	0	1	1	540.654	1619.95	1619.94	1.51	0.00081	HCD (High Energy Collision Dissociation)	MS2	47.2236	39.5	42.404	75.1865	21408	LD-CS-180522_WilsonK_TD_Heart_TMT_F3.raw	F1.3	17.3	41.7	19.2	51.4	62.3	24	19.7	44.8	44.9	45.8		49	2	25	21	0.0016328
FALSE	High	Mascot (A8)	Unambiguous	[R].gNNTTSLLSQSVAk.[G]	N-Term(TMT6plex); K14(TMT6plex)	1	NP_080175.1	NP_080175.1	cytochrome b-c1 complex subunit 2, mitochondrial precursor [Mus musculus]	0	3	0.7872	0	1	1	626.695	1878.07	1878.07	1.01	0.00064	HCD (High Energy Collision Dissociation)	MS2	47.1292	54.2	65.685	70.4479	17626	LD-CS-180522_WilsonK_TD_Heart_TMT_F4.raw	F1.4	30.4	64.6	42.9	62.3	68.7	35.9	35.3	57.8	40.7	71.1		47	1	27	23	0.00535052
FALSE	High	Mascot (A8)	Unambiguous	[R].snAAAAALDk.[K]	N-Term(TMT6plex); N2(Deamidated); K10(TMT6plex)	3	XP_006518740.1; XP_017171330.1	XP_006518740.1; NP_034986.1; XP_017171330.1	PREDICTED: myosin-6 isoform X1 [Mus musculus]; myosin-6 [Mus musculus]; PREDICTED: myosin-7 isoform X1 [Mus musculus]	0	2	0.8696	0	1	1	695.901	1390.79	1390.79	-0.16	-0.00011	HCD (High Energy Collision Dissociation)	MS2	47.128	20.4	118	60.4183	15786	LD-CS-180522_WilsonK_TD_Heart_TMT_F1.raw	F1.1	11.2	22.9	9.6	32.6	28.5	7.4	16	18	16.3	29.4		46	2	26	22	0.0050146
FALSE	High	Mascot (A8)	Unambiguous	[K].aLDYIASk.[G]	N-Term(TMT6plex); K8(TMT6plex)	1	NP_150371.4	NP_150371.4	alpha-actinin-2 [Mus musculus]	0	2	0.9583	0	1	1	669.905	1338.8	1338.8	-0.31	-0.00021	HCD (High Energy Collision Dissociation)	MS2	47.1103	182.1	22.202	75.0089	19482	LD-CS-180522_WilsonK_TD_Heart_TMT_F4.raw	F1.4	55.6	229	87.3	289.5	331.8	87.5	40.9	220.1	143	224.9		48	1	21	17	0.000872236
FALSE	High	Mascot (A8)	Unambiguous	[K].lIEGLVVk.[A]	N-Term(TMT6plex); K8(TMT6plex)	4	XP_017172628.1; NP_035782.3	XP_017172628.1; NP_035782.3; NP_082280.2; XP_011237740.1	PREDICTED: titin isoform X1 [Mus musculus]; titin isoform N2-A [Mus musculus]; titin isoform N2-B [Mus musculus]; PREDICTED: titin isoform X2 [Mus musculus]	0	2	0.7083	0	1	1	664.95	1328.89	1328.89	0.2	0.00014	HCD (High Energy Collision Dissociation)	MS2	47.093	52	8.266	82.4529	22562	LD-CS-180522_WilsonK_TD_Heart_TMT_F4.raw	F1.4	20	86.2	30	66.3	89.3	39.2	11	46.7	33.7	65.6		48	2	15	13	0.000214591
FALSE	High	Mascot (A8)	Unambiguous	[K].sFPVNVk.[V]	N-Term(TMT6plex); K7(TMT6plex)	4	XP_017172628.1; NP_035782.3	XP_017172628.1; NP_035782.3; NP_082280.2; XP_011237740.1	PREDICTED: titin isoform X1 [Mus musculus]; titin isoform N2-A [Mus musculus]; titin isoform N2-B [Mus musculus]; PREDICTED: titin isoform X2 [Mus musculus]	0	2	0.8667	0	1	1	624.89	1248.77	1248.77	1.39	0.00087	HCD (High Energy Collision Dissociation)	MS2	47.093	151.6	59.693	70.588	19518	LD-CS-180522_WilsonK_TD_Heart_TMT_F3.raw	F1.3	63.7	252.2	85.9	181.4	224.2	116.6	40.3	168.1	103.8	186.6		30	2	22	18	0.0643012
FALSE	High	Mascot (A8)	Unambiguous	[K].mVSDIAGAWQR.[L]	N-Term(TMT6plex)	2	NP_150371.4	NP_150371.4; XP_011242565.1	alpha-actinin-2 [Mus musculus]; PREDICTED: alpha-actinin-2 isoform X1 [Mus musculus]	0	2	1	0	1	1	731.889	1462.77	1462.77	2.07	0.00152	HCD (High Energy Collision Dissociation)	MS2	47.0726	61.3	32.4	79.6196	23158	LD-CS-180522_WilsonK_TD_Heart_TMT_F3.raw	F1.3	18.8	87.6	35.1	79	118.3	32.8	6.9	76.9	46.2	73.6		54	1	27	23	0.000822093
FALSE	High	Mascot (A8)	Unambiguous	[R].aGEEDRGQLEDDAVYEDQSQk.[L]	N-Term(TMT6plex); K21(TMT6plex)	17	XP_006519239.1	XP_017171558.1; XP_006519252.1; XP_006519239.1; XP_006519251.1; XP_006519253.1; XP_006519243.2; XP_017171557.1; XP_006519245.1; XP_006519255.1; XP_017171560.1; XP_006519242.1; XP_006519241.1; NP_001334557.1; XP_006519249.1; XP_006519254.1; NP_963287.2; XP_006519244.1	PREDICTED: LIM domain only protein 7 isoform X5 [Mus musculus]; PREDICTED: LIM domain only protein 7 isoform X13 [Mus musculus]; PREDICTED: LIM domain only protein 7 isoform X1 [Mus musculus]; PREDICTED: LIM domain only protein 7 isoform X12 [Mus musculus]; PREDICTED: LIM domain only protein 7 isoform X14 [Mus musculus]; PREDICTED: LIM domain only protein 7 isoform X6 [Mus musculus]; PREDICTED: L…	1	3	1	0	1	1	947.459	2840.36	2840.36	1.52	0.00143	HCD (High Energy Collision Dissociation)	MS2	47.0282	12.9	118	59.2676	15529	LD-CS-180522_WilsonK_TD_Heart_TMT_F2.raw	F1.2	6.8	16.2	11.2	15.5	19.5	8	2.1	19	9.4	13.6		49	1	36	32	0.0211693
FALSE	High	Mascot (A8)	Unambiguous	[K].vLVAQHDAYk.[G]	N-Term(TMT6plex); K10(TMT6plex)	1	NP_663590.3	NP_663590.3	electron transfer flavoprotein subunit alpha, mitochondrial [Mus musculus]	0	3	1	0	1	1	534.653	1601.94	1601.94	1.61	0.00086	HCD (High Energy Collision Dissociation)	MS2	47.0091	68.7	80.919	53.0065	13257	LD-CS-180522_WilsonK_TD_Heart_TMT_F3.raw	F1.3	25.8	86	33.1	114.6	99.7	42.2	38.9	69.7	50.5	84.2		39	1	24	20	0.0133608
FALSE	High	Mascot (A8)	Unambiguous	[K].iTNYVVER.[K]	N-Term(TMT6plex)	4	XP_017172628.1; NP_035782.3	XP_017172628.1; NP_035782.3; NP_082280.2; XP_011237740.1	PREDICTED: titin isoform X1 [Mus musculus]; titin isoform N2-A [Mus musculus]; titin isoform N2-B [Mus musculus]; PREDICTED: titin isoform X2 [Mus musculus]	0	2	1	0	1	1	611.853	1222.7	1222.7	-0.23	-0.00014	HCD (High Energy Collision Dissociation)	MS2	46.9543	67.7	118	67.9917	18379	LD-CS-180522_WilsonK_TD_Heart_TMT_F2.raw	F1.2	26.2	119.5	36.2	81.1	100.9	61.1	13.8	72.9	42.9	80.7		29	2	23	19	0.106271
FALSE	High	Mascot (A8)	Selected	[R].vEEEEER.[NC]	N-Term(TMT6plex)	5	XP_017170323.1; NP_071855.2	XP_017170323.1; XP_017170324.1; XP_006534552.1; NP_071855.2; NP_780469.1	PREDICTED: myosin-10 isoform X2 [Mus musculus]; PREDICTED: myosin-10 isoform X3 [Mus musculus]; PREDICTED: myosin-10 isoform X1 [Mus musculus]; myosin-9 [Mus musculus]; myosin-10 [Mus musculus]	0	2	0	0	1	1	574.786	1148.56	1148.56	0.76	0.00044	HCD (High Energy Collision Dissociation)	MS2	46.9082	16.8	118	28.1567	5263	LD-CS-180522_WilsonK_TD_Heart_TMT_F1.raw	F1.1	7.5	21.8	12.1	18.6	28.8	8.9	1.9	19.4	23.2	16		34	2	20	15	0.0170234
FALSE	High	Mascot (A8)	Unambiguous	[K].lLAEENQR.[L]	N-Term(TMT6plex)	12	NP_001157012.1	NP_035247.2; NP_958787.2; NP_958793.2; NP_958795.2; NP_958788.2; NP_958796.2; NP_958791.2; NP_958792.2; NP_001157675.1; NP_001157021.1; NP_001157012.1; NP_001157014.1	plectin isoform 1c [Mus musculus]; plectin isoform 1f [Mus musculus]; plectin isoform 1b [Mus musculus]; plectin isoform 1g [Mus musculus]; plectin isoform 1e [Mus musculus]; plectin isoform 1a [Mus musculus]; plectin isoform 1 [Mus musculus]; plectin isoform 1d [Mus musculus]; plectin isoform 1hij [Mus musculus]; plectin isoform 1b2alpha [Mus musculus]; plectin isoform 12alpha [Mus musculus]; pl…	0	2	1	0	1	1	601.341	1201.67	1201.67	0.76	0.00046	HCD (High Energy Collision Dissociation)	MS2	46.8931	94.3	111.32	52.5956	13322	LD-CS-180522_WilsonK_TD_Heart_TMT_F2.raw	F1.2	24.3	141.3	47.3	149.2	157.5	60.5	14	115.4	52	122.9		34	1	22	18	0.0249943
FALSE	High	Mascot (A8)	Unambiguous	[K].ePVVYDTHVNk.[Q]	N-Term(TMT6plex); K11(TMT6plex)	4	XP_017172628.1; NP_035782.3	XP_017172628.1; NP_035782.3; NP_082280.2; XP_011237740.1	PREDICTED: titin isoform X1 [Mus musculus]; titin isoform N2-A [Mus musculus]; titin isoform N2-B [Mus musculus]; PREDICTED: titin isoform X2 [Mus musculus]	0	3	1	0	1	1	586.998	1758.98	1758.98	0.2	0.00012	HCD (High Energy Collision Dissociation)	MS2	46.8913	54.9	60.163	51.9393	12957	LD-CS-180522_WilsonK_TD_Heart_TMT_F3.raw	F1.3	15.1	81.5	24.8	63.3	95.2	46.7	7.1	73.4	36.7	71.8		56	2	28	23	0.000589053
FALSE	High	Mascot (A8)	Unambiguous	[R].qSVEADInGLR.[R]	N-Term(TMT6plex); N8(Deamidated)	3	XP_011247070.1; NP_034792.1	XP_011247070.1; NP_034792.1; NP_034790.2	PREDICTED: keratin, type I cytoskeletal 10 isoform X1 [Mus musculus]; keratin, type I cytoskeletal 13 isoform 1 [Mus musculus]; keratin, type I cytoskeletal 10 [Mus musculus]	0	3	0.8889	0	1	1	477.926	1431.76	1431.76	-0.14	-7e-05	HCD (High Energy Collision Dissociation)	MS2	46.8906	17.5	118	59.9618	15761	LD-CS-180522_WilsonK_TD_Heart_TMT_F2.raw	F1.2	9.1	22.5	13	31	15.4	7.2	19.3	13.2	10.9	22.2		45	2	25	21	0.00530344
FALSE	High	Mascot (A8)	Unambiguous	[R].kAPGVMDNPLVmHQLR.[C]	N-Term(TMT6plex); K1(TMT6plex); M12(Oxidation)	2	XP_006518740.1	XP_006518740.1; NP_034986.1	PREDICTED: myosin-6 isoform X1 [Mus musculus]; myosin-6 [Mus musculus]	1	4	0.9556	0	1	1	570.824	2280.27	2280.27	0.34	0.00019	HCD (High Energy Collision Dissociation)	MS2	46.8864	14.1	20.454	67.8476	16645	LD-CS-180522_WilsonK_TD_Heart_TMT_F4.raw	F1.4	6.1	19.9	8.1	20.1	20.6	6.8	7.8	13.6	13.7	15.5		45	1	30	25	0.0128382
FALSE	High	Mascot (A8)	Unambiguous	[R].gLAPEQPVTLR.[ST]	N-Term(TMT6plex)	10	NP_598949.3	NP_599008.3; NP_036136.1; NP_599007.1; NP_001333630.1; XP_006515756.2; NP_766168.1; XP_017170456.1; NP_001334346.1; XP_011242377.1; NP_598949.3	acyl-coenzyme A thioesterase 4 [Mus musculus]; acyl-coenzyme A thioesterase 1 [Mus musculus]; acyl-coenzyme A thioesterase 3 isoform 1 [Mus musculus]; acyl-coenzyme A thioesterase 3 isoform 2 [Mus musculus]; PREDICTED: acyl-coenzyme A thioesterase 5 isoform X1 [Mus musculus]; acyl-coenzyme A thioesterase 6 [Mus musculus]; PREDICTED: acyl-coenzyme A thioesterase 4 isoform X1 [Mus musculus]; acyl-c…	0	2	1	0	1	1	705.419	1409.83	1409.83	-0.89	-0.00063	HCD (High Energy Collision Dissociation)	MS2	46.8703	17.6	118	65.7371	17635	LD-CS-180522_WilsonK_TD_Heart_TMT_F2.raw	F1.2	8.9	27.1	9.3	16.1	23.7	11.2	7.9	14.5	17.1	29.8		25	1	23	19	0.2887
FALSE	High	Mascot (A8)	Unambiguous	[R].rDLEEATLQHEATAAALR.[K]	N-Term(TMT6plex)	5	XP_006518740.1; XP_017171330.1	XP_006518740.1; NP_034985.2; NP_034986.1; XP_017171330.1; NP_796343.2	PREDICTED: myosin-6 isoform X1 [Mus musculus]; myosin-4 [Mus musculus]; myosin-6 [Mus musculus]; PREDICTED: myosin-7 isoform X1 [Mus musculus]; myosin-8 [Mus musculus]	1	3	1	0	1	1	742.068	2224.19	2224.19	1.07	0.00079	HCD (High Energy Collision Dissociation)	MS2	46.8455	19.8	78.232	68.2747	18718	LD-CS-180522_WilsonK_TD_Heart_TMT_F3.raw	F1.3	12.7	25.4	7.6	26.1	28.1	13.8	14.8	21.8	12.3	23.1		59	2	31	27	0.000778755
FALSE	High	Mascot (A8)	Unambiguous	[R].hQGVMVGmGQk.[D]	N-Term(TMT6plex); M8(Oxidation); K11(TMT6plex)	8	NP_031419.1; NP_031418.1	NP_780706.1; NP_033740.2; XP_006526669.1; NP_031419.1; NP_031418.1; NP_033736.1; NP_033738.1; NP_033739.1	beta-actin-like protein 2 [Mus musculus]; actin, gamma-enteric smooth muscle [Mus musculus]; PREDICTED: actin, aortic smooth muscle isoform X1 [Mus musculus]; actin, cytoplasmic 1 [Mus musculus]; actin, aortic smooth muscle [Mus musculus]; actin, alpha skeletal muscle [Mus musculus]; actin, alpha cardiac muscle 1 [Mus musculus]; actin, cytoplasmic 2 isoform 1 [Mus musculus]	0	3	0.6271	0	1	1	549.303	1645.89	1645.89	1.32	0.00073	HCD (High Energy Collision Dissociation)	MS2	46.8451	11.1	125.027	39.1301	7320	LD-CS-180522_WilsonK_TD_Heart_TMT_F4.raw	F1.4	4.6	13.4	4.2	13.5	14.9	6.1	6.6	12.4	15.5	13.2		59	2	28	24	0.000320044
FALSE	High	Mascot (A8)	Unambiguous	[K].aEEVAFWTELLAk.[N]	N-Term(TMT6plex); K13(TMT6plex)	3	NP_031980.2	XP_006531215.1; NP_031980.2; NP_001074841.1	PREDICTED: carboxylesterase 1B isoform X1 [Mus musculus]; carboxylesterase 1C precursor [Mus musculus]; carboxylesterase 1B precursor [Mus musculus]	0	3	0.9375	0	1	1	655.71	1965.11	1965.11	2.66	0.00174	HCD (High Energy Collision Dissociation)	MS2	46.809	16.6	118	97.2716	28096	LD-CS-180522_WilsonK_TD_Heart_TMT_F4.raw	F1.4	8.1	23.2	7.8	30.8	16.6	13.6	6.1	9.7	16.4	23.4		32	1	28	24	0.155391
FALSE	High	Mascot (A8)	Unambiguous	[K].dSPNIQTSFLDNIATLNIFk.[T]	N-Term(TMT6plex); K20(TMT6plex)	3	XP_017172628.1; NP_035782.3	XP_017172628.1; NP_035782.3; XP_011237740.1	PREDICTED: titin isoform X1 [Mus musculus]; titin isoform N2-A [Mus musculus]; PREDICTED: titin isoform X2 [Mus musculus]	0	3	1	0	1	1	903.834	2709.49	2709.49	0.66	0.00059	HCD (High Energy Collision Dissociation)	MS2	46.6906	50.6	68.45	97.8159	28280	LD-CS-180522_WilsonK_TD_Heart_TMT_F4.raw	F1.4	22.9	78.5	30.8	75.6	67.7	44.3	16.2	43.1	33.6	61.8		73	2	31	27	2.88074e-05
FALSE	High	Mascot (A8)	Unambiguous	[R].vREPAISAVEQTAQR.[T]	N-Term(TMT6plex)	4	XP_017172628.1; NP_035782.3	XP_017172628.1; NP_035782.3; NP_082280.2; XP_011237740.1	PREDICTED: titin isoform X1 [Mus musculus]; titin isoform N2-A [Mus musculus]; titin isoform N2-B [Mus musculus]; PREDICTED: titin isoform X2 [Mus musculus]	1	3	1	0	1	1	628.689	1884.05	1884.05	0.74	0.00046	HCD (High Energy Collision Dissociation)	MS2	46.6788	12.6	118	60.3648	15892	LD-CS-180522_WilsonK_TD_Heart_TMT_F2.raw	F1.2	4.9	21.8	7.1	12.8	19.9	8.8	3.6	12.1	9.4	17.9		104	2	29	24	1.21947e-08
FALSE	High	Mascot (A8)	Unambiguous	[R].eLENELEAEQkR.[N]	N-Term(TMT6plex); K11(TMT6plex)	3	XP_006518740.1; XP_017171330.1	XP_006518740.1; NP_034986.1; XP_017171330.1	PREDICTED: myosin-6 isoform X1 [Mus musculus]; myosin-6 [Mus musculus]; PREDICTED: myosin-7 isoform X1 [Mus musculus]	1	3	0.8684	0	1	1	649.358	1946.06	1946.06	-0.07	-4e-05	HCD (High Energy Collision Dissociation)	MS2	46.6585	138.8	73.42	63.5947	16960	LD-CS-180522_WilsonK_TD_Heart_TMT_F3.raw	F1.3	48.4	196.3	75.3	199	202.6	93.3	59.5	169.5	80.1	178.8		38	2	29	25	0.0584235
FALSE	High	Mascot (A8)	Unambiguous	[K].dYESASLTEVR.[A]	N-Term(TMT6plex)	2	NP_150371.4	NP_150371.4; XP_011242565.1	alpha-actinin-2 [Mus musculus]; PREDICTED: alpha-actinin-2 isoform X1 [Mus musculus]	0	3	1	0	1	1	500.258	1498.76	1498.76	0.57	0.00029	HCD (High Energy Collision Dissociation)	MS2	46.6242	12.5	118	62.3872	16534	LD-CS-180522_WilsonK_TD_Heart_TMT_F2.raw	F1.2	6.2	14.2	9.1	14.1	16.5	8.8	9.5	14.3	8.9	16.2		32	1	27	23	0.161109
FALSE	High	Mascot (A8)	Unambiguous	[K].hALIIYDDLSk.[Q]	N-Term(TMT6plex); K11(TMT6plex)	1	NP_031531.1	NP_031531.1	ATP synthase subunit alpha, mitochondrial precursor [Mus musculus]	0	2	1	0	1	1	873.515	1746.02	1746.02	1.05	0.00091	HCD (High Energy Collision Dissociation)	MS2	46.5248	75.2	26.933	76.2462	20005	LD-CS-180522_WilsonK_TD_Heart_TMT_F4.raw	F1.4	42.3	75.9	51.1	76.9	132.1	58.6	47	81.5	59.9	81.3		46	1	26	22	0.00442643
FALSE	High	Mascot (A8)	Unambiguous	[K].hFDENLTGR.[L]	N-Term(TMT6plex)	1	NP_035595.2	NP_035595.2	spectrin alpha chain, erythrocytic 1 [Mus musculus]	0	3	0.7857	0	1	1	439.896	1317.67	1317.67	0.02	1e-05	HCD (High Energy Collision Dissociation)	MS2	46.5205	38.4	66.077	47.4567	11382	LD-CS-180522_WilsonK_TD_Heart_TMT_F3.raw	F1.3	16.8	29.2	20.8	83	53.2	26.9	26	35.2	29.8	39.5		42	1	24	20	0.00709613
FALSE	High	Mascot (A8)	Unambiguous	[R].aSnGDAWVEAHGk.[L]	N-Term(TMT6plex); N3(Deamidated); K13(TMT6plex)	1	NP_034611.2	NP_034611.2	stress-70 protein, mitochondrial [Mus musculus]	0	3	0.9508	0	1	1	600.981	1800.93	1800.93	0.13	8e-05	HCD (High Energy Collision Dissociation)	MS2	46.5008	38.3	20.285	59.1438	15479	LD-CS-180522_WilsonK_TD_Heart_TMT_F3.raw	F1.3	25.2	22.4	34.8	46.2	41.4	9.4	61.9	38.5	44.5	36.3		61	1	29	25	0.000338172
FALSE	High	Mascot (A8)	Unambiguous	[K].iVVEkPGR.[I]	N-Term(TMT6plex); K5(TMT6plex)	4	XP_017172628.1; NP_035782.3	XP_017172628.1; NP_035782.3; NP_082280.2; XP_011237740.1	PREDICTED: titin isoform X1 [Mus musculus]; titin isoform N2-A [Mus musculus]; titin isoform N2-B [Mus musculus]; PREDICTED: titin isoform X2 [Mus musculus]	0	3	1	0	1	1	452.631	1355.88	1355.88	-0.01	-1e-05	HCD (High Energy Collision Dissociation)	MS2	46.4834	91.7	56.786	51.2576	12731	LD-CS-180522_WilsonK_TD_Heart_TMT_F3.raw	F1.3	30.2	168.5	45.8	120.7	164.6	56.7	6.4	94	58.7	114.5		18	2	16	13	0.22382
FALSE	High	Mascot (A8)	Unambiguous	[K].yHEDFEk.[HT]	N-Term(TMT6plex); K7(TMT6plex)	30	XP_006497619.1	XP_017171677.1; XP_006497821.1; NP_035019.1; XP_006497828.1; XP_006497619.1; XP_017171704.1; XP_011237334.1; XP_006497834.1; XP_017171670.1; XP_006497620.1; XP_006497839.1; XP_006497830.1; XP_006497812.1; XP_006497829.1; XP_006497822.1; XP_006497838.1; XP_006497832.1; XP_006497833.1; XP_006497818.1; XP_006497831.1; XP_006497823.1; XP_006497827.1; XP_006497820.1; XP_006497837.1; XP_017171705.1; XP…	PREDICTED: nebulin isoform X6 [Mus musculus]; PREDICTED: nebulin isoform X8 [Mus musculus]; nebulin [Mus musculus]; PREDICTED: nebulin isoform X14 [Mus musculus]; PREDICTED: nebulette isoform X1 [Mus musculus]; PREDICTED: nebulin isoform X23 [Mus musculus]; PREDICTED: nebulin isoform X3 [Mus musculus]; PREDICTED: nebulin isoform X20 [Mus musculus]; PREDICTED: nebulin isoform X2 [Mus musculus]; PR…	0	3	0.7778	0	1	1	475.919	1425.74	1425.74	0.52	0.00025	HCD (High Energy Collision Dissociation)	MS2	46.4817	55.3	16.376	49.3766	12084	LD-CS-180522_WilsonK_TD_Heart_TMT_F3.raw	F1.3	18.1	84.9	28.3	78.1	93.7	34.8	14.7	68.2	44.8	53		27	1	26	22	0.363898
FALSE	High	Mascot (A8)	Unambiguous	[K].ePVVYDTHVNk.[Q]	N-Term(TMT6plex); K11(TMT6plex)	4	XP_017172628.1; NP_035782.3	XP_017172628.1; NP_035782.3; NP_082280.2; XP_011237740.1	PREDICTED: titin isoform X1 [Mus musculus]; titin isoform N2-A [Mus musculus]; titin isoform N2-B [Mus musculus]; PREDICTED: titin isoform X2 [Mus musculus]	0	3	1	0	1	1	586.998	1758.98	1758.98	0.61	0.00036	HCD (High Energy Collision Dissociation)	MS2	46.4804	47.6	45.936	51.6704	12878	LD-CS-180522_WilsonK_TD_Heart_TMT_F3.raw	F1.3	14.8	77.4	19.8	52.1	91.7	34.7	8.5	64.3	29.3	53.4		57	2	28	24	0.000501909
FALSE	High	Mascot (A8)	Unambiguous	[K].lEAPDADELPR.[S]	N-Term(TMT6plex)	1	NP_542364.1	NP_542364.1	aconitate hydratase, mitochondrial precursor [Mus musculus]	0	2	1	0	1	1	727.889	1454.77	1454.77	1.18	0.00086	HCD (High Energy Collision Dissociation)	MS2	46.4681	96.7	67.661	69.9586	19280	LD-CS-180522_WilsonK_TD_Heart_TMT_F3.raw	F1.3	50	128.2	45.4	130.8	96.8	74.6	72.4	73.1	114.4	123.8		53	1	27	22	0.000988008
FALSE	High	Mascot (A8)	Unambiguous	[R].sLVVGQk.[I]	N-Term(TMT6plex); K7(TMT6plex)	1	NP_033399.1	NP_033399.1	protein-glutamine gamma-glutamyltransferase 2 [Mus musculus]	0	2	0.8333	0	1	1	594.89	1188.77	1188.77	0.33	0.0002	HCD (High Energy Collision Dissociation)	MS2	46.4115	7.1	118	59.2438	15410	LD-CS-180522_WilsonK_TD_Heart_TMT_F1.raw	F1.1	5.3	4.9	3.9	9.5	10.8	6.2	2.7	9	4.4	10		24	1	17	13	0.0815635
FALSE	High	Mascot (A8)	Unambiguous	[K].sLVEESQLPDGkk.[G]	N-Term(TMT6plex); K12(TMT6plex); K13(TMT6plex)	4	XP_017172628.1; NP_035782.3	XP_017172628.1; NP_035782.3; NP_082280.2; XP_011237740.1	PREDICTED: titin isoform X1 [Mus musculus]; titin isoform N2-A [Mus musculus]; titin isoform N2-B [Mus musculus]; PREDICTED: titin isoform X2 [Mus musculus]	1	3	1	0	1	1	706.419	2117.24	2117.24	0.61	0.00043	HCD (High Energy Collision Dissociation)	MS2	46.3944	70.5	59.194	66.7011	16213	LD-CS-180522_WilsonK_TD_Heart_TMT_F4.raw	F1.4	30.9	115.3	43	83	118	42.7	21	68.1	48.1	91.7		40	2	26	22	0.0179236
FALSE	High	Mascot (A8)	Unambiguous	[R].lmHLEFGR.[G]	N-Term(TMT6plex); M2(Oxidation)	2	NP_001229938.1	NP_001229937.1; NP_001229938.1	collagen alpha-3(VI) chain isoform 1 precursor [Mus musculus]; collagen alpha-3(VI) chain isoform 2 precursor [Mus musculus]	0	3	0.9318	0	1	1	416.564	1247.68	1247.68	0	0	HCD (High Energy Collision Dissociation)	MS2	46.3298	23.8	88.911	63.036	16751	LD-CS-180522_WilsonK_TD_Heart_TMT_F3.raw	F1.3	11.7	21.1	13.8	32.3	34.8	24.5	10.5	19.2	21.1	34.8		44	1	24	20	0.0042366
FALSE	High	Mascot (A8)	Unambiguous	[K].iDSIISQDSAWYTATAINk.[A]	N-Term(TMT6plex); K19(TMT6plex)	4	XP_017172628.1; NP_035782.3	XP_017172628.1; NP_035782.3; NP_082280.2; XP_011237740.1	PREDICTED: titin isoform X1 [Mus musculus]; titin isoform N2-A [Mus musculus]; titin isoform N2-B [Mus musculus]; PREDICTED: titin isoform X2 [Mus musculus]	0	3	0.9886	0	1	1	852.465	2555.38	2555.38	1.8	0.00154	HCD (High Energy Collision Dissociation)	MS2	46.3129	31.9	55.5	88.2992	24858	LD-CS-180522_WilsonK_TD_Heart_TMT_F4.raw	F1.4	16.8	45.3	20.2	44.8	42.7	16.9	16.9	29.7	26.4	39.5		88	2	32	28	1.19265e-06
FALSE	High	Mascot (A8)	Unambiguous	[R].lQLELSk.[V]	N-Term(TMT6plex); K7(TMT6plex)	2	XP_006501136.1	XP_006501136.1; NP_001104572.1	PREDICTED: prelamin-A/C isoform X1 [Mus musculus]; prelamin-A/C isoform C [Mus musculus]	0	2	0.3721	0	1	1	644.916	1288.83	1288.82	1.11	0.00071	HCD (High Energy Collision Dissociation)	MS2	46.3068	384.2	18.263	77.3238	22298	LD-CS-180522_WilsonK_TD_Heart_TMT_F3.raw	F1.3	304.8	335.8	360.6	367.5	382.7	112.2	464.6	346.9	515.5	430.1		43	1	21	17	0.00295686
FALSE	High	Mascot (A8)	Unambiguous	[R].vAEFTTNLMEEEEk.[S]	N-Term(TMT6plex); K14(TMT6plex)	1	NP_071855.2	NP_071855.2	myosin-9 [Mus musculus]	0	3	0.8421	0	1	1	710.035	2128.09	2128.09	0.58	0.00041	HCD (High Energy Collision Dissociation)	MS2	46.3023	99.5	44.107	84.0931	24904	LD-CS-180522_WilsonK_TD_Heart_TMT_F3.raw	F1.3	30.2	97.7	77.9	115.6	147.2	62.3	48.1	116.9	132.4	107.9		57	1	32	28	0.00123462
FALSE	High	Mascot (A8)	Unambiguous	[R].aVFVDLEPTVIDEIR.[N]	N-Term(TMT6plex)	2	NP_033473.1	XP_006496541.1; NP_033473.1	PREDICTED: tubulin alpha-4A chain isoform X1 [Mus musculus]; tubulin alpha-4A chain isoform 1 [Mus musculus]	0	2	1	0	1	1	973.045	1945.08	1945.08	-0.8	-0.00077	HCD (High Energy Collision Dissociation)	MS2	46.2932	11.7	118	90.0859	25552	LD-CS-180522_WilsonK_TD_Heart_TMT_F2.raw	F1.2	4	17.6	5.3	18	18.2	6.7	3.8	13	7.5	15.9		36	1	28	24	0.0826607
FALSE	High	Mascot (A8)	Unambiguous	[R].dEIDAPNASLDPk.[Y]	N-Term(TMT6plex); K13(TMT6plex)	4	XP_017172628.1; NP_035782.3	XP_017172628.1; NP_035782.3; NP_082280.2; XP_011237740.1	PREDICTED: titin isoform X1 [Mus musculus]; titin isoform N2-A [Mus musculus]; titin isoform N2-B [Mus musculus]; PREDICTED: titin isoform X2 [Mus musculus]	0	3	0.9273	0	1	1	615	1842.99	1842.98	0.38	0.00023	HCD (High Energy Collision Dissociation)	MS2	46.2244	87.6	67.504	66.2103	17957	LD-CS-180522_WilsonK_TD_Heart_TMT_F3.raw	F1.3	33.9	151.9	42.1	110.4	140	67.4	19.8	81.8	59.8	115.3		55	2	30	26	0.00137717
FALSE	High	Mascot (A8)	Unambiguous	[R].dLQVNVEHLVQk.[M]	N-Term(TMT6plex); K12(TMT6plex)	2	XP_006520664.1	XP_006520665.1; XP_006520664.1	PREDICTED: ATP-dependent 6-phosphofructokinase, muscle type isoform X2 [Mus musculus]; PREDICTED: ATP-dependent 6-phosphofructokinase, muscle type isoform X1 [Mus musculus]	0	3	0.9189	0	1	1	627.373	1880.1	1880.1	2.14	0.00134	HCD (High Energy Collision Dissociation)	MS2	46.217	24.9	40.435	77.0327	22179	LD-CS-180522_WilsonK_TD_Heart_TMT_F3.raw	F1.3	9.7	36.3	16.7	37.6	27.6	19.9	8.3	20.2	25.1	32.4		37	1	25	21	0.0282286
FALSE	High	Mascot (A8)	Unambiguous	[R].dNLAEELESVAGR.[C]	N-Term(TMT6plex)	1	NP_057910.3	NP_057910.3	nestin [Mus musculus]	0	2	0.9322	0	1	1	816.426	1631.85	1631.84	0.82	0.00067	HCD (High Energy Collision Dissociation)	MS2	46.1977	14.5	118	85.0236	23896	LD-CS-180522_WilsonK_TD_Heart_TMT_F2.raw	F1.2	7	15.1	7.5	17.3	23.8	14.9	5.2	14.7	7.4	22.9		59	1	28	24	0.000336587
FALSE	High	Mascot (A8)	Unambiguous	[K].lLGQFTLIGIPPAPR.[G]	N-Term(TMT6plex)	1	NP_034611.2	NP_034611.2	stress-70 protein, mitochondrial [Mus musculus]	0	3	1	0	1	1	608.045	1822.12	1822.12	2.35	0.00142	HCD (High Energy Collision Dissociation)	MS2	46.1966	14.3	115.898	91.5836	26109	LD-CS-180522_WilsonK_TD_Heart_TMT_F4.raw	F1.4	8.3	22.3	7	18.8	18.5	6.8	9.5	10.3	11.2	22.2		56	1	23	19	0.00022388
FALSE	High	Mascot (A8)	Unambiguous	[K].eREEEPVFDVDSEMR.[K]	N-Term(TMT6plex)	4	XP_017172628.1; NP_035782.3	XP_017172628.1; NP_035782.3; NP_082280.2; XP_011237740.1	PREDICTED: titin isoform X1 [Mus musculus]; titin isoform N2-A [Mus musculus]; titin isoform N2-B [Mus musculus]; PREDICTED: titin isoform X2 [Mus musculus]	1	3	1	0	1	1	699.332	2095.98	2095.98	-0.05	-4e-05	HCD (High Energy Collision Dissociation)	MS2	46.1631		118	72.2053	19394	LD-CS-180522_WilsonK_TD_Heart_TMT_F1.raw	F1.1												40	2	31	27	0.0607006
FALSE	High	Mascot (A8)	Unambiguous	[K].aITDAAMMAEELkk.[E]	N-Term(TMT6plex); K13(TMT6plex); K14(TMT6plex)	16	XP_006518740.1; XP_006532475.1; XP_017174700.1; NP_001074719.1; XP_017171330.1	XP_017174698.1; XP_006518740.1; XP_017169807.1; XP_017174696.1; XP_006532475.1; NP_034985.2; XP_017174695.1; XP_017174699.1; NP_001034634.2; NP_034986.1; XP_017174700.1; XP_017174697.1; NP_001074719.1; NP_001078847.1; XP_017171330.1; NP_796343.2	PREDICTED: myosin-7B isoform X4 [Mus musculus]; PREDICTED: myosin-6 isoform X1 [Mus musculus]; PREDICTED: myosin-1 isoform X1 [Mus musculus]; PREDICTED: myosin-7B isoform X2 [Mus musculus]; PREDICTED: myosin-3 isoform X1 [Mus musculus]; myosin-4 [Mus musculus]; PREDICTED: myosin-7B isoform X1 [Mus musculus]; PREDICTED: myosin-7B isoform X5 [Mus musculus]; myosin-2 [Mus musculus]; myosin-6 [Mus mu…	1	3	1	0	1	1	737.091	2209.26	2209.25	1.39	0.00102	HCD (High Energy Collision Dissociation)	MS2	46.16	495.6	55.5	83.4714	22966	LD-CS-180522_WilsonK_TD_Heart_TMT_F4.raw	F1.4	162.2	669.4	217.1	696.2	702.6	345	228.9	685.2	292.2	653.8		58	5	28	24	0.000473258
FALSE	High	Mascot (A8)	Unambiguous	[K].eQAVTLAQk.[M]	N-Term(TMT6plex); K9(TMT6plex)	3	XP_006518820.1	XP_006518821.1; NP_035636.1; XP_006518820.1	PREDICTED: succinyl-CoA ligase [ADP-forming] subunit beta, mitochondrial isoform X2 [Mus musculus]; succinate--CoA ligase [ADP-forming] subunit beta, mitochondrial precursor [Mus musculus]; PREDICTED: succinyl-CoA ligase [ADP-forming] subunit beta, mitochondrial isoform X1 [Mus musculus]	0	3	0.9762	0	1	1	482.629	1445.87	1445.87	0.26	0.00012	HCD (High Energy Collision Dissociation)	MS2	46.0703	37.5	118	55.4056	14083	LD-CS-180522_WilsonK_TD_Heart_TMT_F3.raw	F1.3	16.6	49.5	20.5	53.1	50.9	30.8	15.1	32.5	27.6	56.2		42	1	24	19	0.0059937
FALSE	High	Mascot (A8)	Unambiguous	[K].lTGAIMHYGNmk.[F]	N-Term(TMT6plex); M11(Oxidation); K12(TMT6plex)	2	XP_006518740.1	XP_006518740.1; NP_034986.1	PREDICTED: myosin-6 isoform X1 [Mus musculus]; myosin-6 [Mus musculus]	0	3	0.6522	0	1	1	603.996	1809.97	1809.98	-1.72	-0.00104	HCD (High Energy Collision Dissociation)	MS2	46.0493	84.8	55.5	71.024	17855	LD-CS-180522_WilsonK_TD_Heart_TMT_F4.raw	F1.4	42.3	95.6	50.8	99	136.3	59.4	62.8	86.1	65.9	98.4		46	1	29	25	0.0102614
FALSE	High	Mascot (A8)	Unambiguous	[K].dGVANVSIEDR.[V]	N-Term(TMT6plex)	1	NP_035564.1	NP_035564.1	superoxide dismutase [Cu-Zn] [Mus musculus]	0	2	0.8929	0	1	1	702.37	1403.73	1403.73	0.47	0.00033	HCD (High Energy Collision Dissociation)	MS2	46.0192	22.9	118	54.8195	14061	LD-CS-180522_WilsonK_TD_Heart_TMT_F2.raw	F1.2	14.7	37.7	11.9	25.9	27.4	17.5	10.2	19.8	18.8	31.6		28	1	25	21	0.214542
FALSE	High	Mascot (A8)	Unambiguous	[K].nLPIYSEEIVEMYk.[G]	N-Term(TMT6plex); K14(TMT6plex)	1	NP_071855.2	NP_071855.2	myosin-9 [Mus musculus]	0	2	0.9109	0	1	1	1093.6	2186.18	2186.18	1.35	0.00147	HCD (High Energy Collision Dissociation)	MS2	46.0165	98.1	109.193	88.0667	24765	LD-CS-180522_WilsonK_TD_Heart_TMT_F4.raw	F1.4	48.6	96.7	65.6	118.4	130	57	86.6	89.7	124.2	106.7		101	1	31	26	4.33204e-08
FALSE	High	Mascot (A8)	Unambiguous	[K].kMEGDLNEMEIQLSQANR.[I]	N-Term(TMT6plex); K1(TMT6plex)	2	XP_006518740.1	XP_006518740.1; NP_034986.1	PREDICTED: myosin-6 isoform X1 [Mus musculus]; myosin-6 [Mus musculus]	1	3	0.9775	0	1	1	855.446	2564.32	2564.32	0.9	0.00077	HCD (High Energy Collision Dissociation)	MS2	45.9846	26.2	118	80.4547	22389	LD-CS-180522_WilsonK_TD_Heart_TMT_F2.raw	F1.2	9.8	35.3	11.4	41	43.9	12.1	10.4	31.1	15	36.1		89	1	34	30	1.37735e-06
FALSE	High	Mascot (A8)	Unambiguous	[K].rEQEVSILk.[K]	N-Term(TMT6plex); K9(TMT6plex)	1	NP_071855.2	NP_071855.2	myosin-9 [Mus musculus]	1	3	0.3793	0	1	1	520.656	1559.95	1559.95	0.98	0.00051	HCD (High Energy Collision Dissociation)	MS2	45.963	138.8	103.047	54.5001	13745	LD-CS-180522_WilsonK_TD_Heart_TMT_F3.raw	F1.3	52.4	127.8	99.5	165.3	204.2	70.6	81.5	147.9	202.8	155.6		29	1	23	19	0.119982
FALSE	High	Mascot (A8)	Unambiguous	[R].aQLEFNQIk.[A]	N-Term(TMT6plex); K9(TMT6plex)	3	XP_006518740.1; XP_017171330.1	XP_006518740.1; NP_034986.1; XP_017171330.1	PREDICTED: myosin-6 isoform X1 [Mus musculus]; myosin-6 [Mus musculus]; PREDICTED: myosin-7 isoform X1 [Mus musculus]	0	3	0.8684	0	1	1	516.977	1548.92	1548.91	0.91	0.00047	HCD (High Energy Collision Dissociation)	MS2	45.9625	110.6	104.842	74.9901	19475	LD-CS-180522_WilsonK_TD_Heart_TMT_F4.raw	F1.4	43.3	150	64.4	167.8	163.1	79.8	45.9	122.2	61.1	140.5		38	2	24	20	0.0202035
FALSE	High	Mascot (A8)	Unambiguous	[K].gEDPLATDTR.[V]	N-Term(TMT6plex)	4	XP_017172628.1; NP_035782.3	XP_017172628.1; NP_035782.3; NP_082280.2; XP_011237740.1	PREDICTED: titin isoform X1 [Mus musculus]; titin isoform N2-A [Mus musculus]; titin isoform N2-B [Mus musculus]; PREDICTED: titin isoform X2 [Mus musculus]	0	2	0.3929	0	1	1	652.338	1303.67	1303.67	-0.48	-0.00031	HCD (High Energy Collision Dissociation)	MS2	45.9497	8.4	118	48.0842	11824	LD-CS-180522_WilsonK_TD_Heart_TMT_F1.raw	F1.1		12.3	6.9	9.1	13.2	4	3.6	8.6	11.8	10.1		28	2	24	20	0.192153
FALSE	High	Mascot (A8)	Unambiguous	[K].iVVVTAGVR.[Q]	N-Term(TMT6plex)	3	NP_001303251.1	NP_001303251.1; NP_001289694.1; NP_032518.1	L-lactate dehydrogenase B chain isoform Ldhbx [Mus musculus]; L-lactate dehydrogenase B chain isoform 2 [Mus musculus]; L-lactate dehydrogenase B chain isoform Ldhb [Mus musculus]	0	2	0.7895	0	1	1	571.877	1142.75	1142.75	0.35	0.0002	HCD (High Energy Collision Dissociation)	MS2	45.9234	111.6	55.5	68.8264	17014	LD-CS-180522_WilsonK_TD_Heart_TMT_F4.raw	F1.4	70.3	121.1	76.2	150.7	149.8	68.6	70.6	112.2	82.9	146.9		38	1	15	13	0.00203054
FALSE	High	Mascot (A8)	Unambiguous	[K].vGIDNVVR.[K]	N-Term(TMT6plex)	4	XP_017172628.1; NP_035782.3	XP_017172628.1; NP_035782.3; NP_082280.2; XP_011237740.1	PREDICTED: titin isoform X1 [Mus musculus]; titin isoform N2-A [Mus musculus]; titin isoform N2-B [Mus musculus]; PREDICTED: titin isoform X2 [Mus musculus]	0	2	0.8276	0	1	1	550.835	1100.66	1100.66	0.78	0.00043	HCD (High Energy Collision Dissociation)	MS2	45.8991	104.8	30.626	58.4431	15218	LD-CS-180522_WilsonK_TD_Heart_TMT_F3.raw	F1.3	37.5	183.4	53.7	123.8	187.6	85.5	12.1	113.5	55.8	129.7		29	2	20	16	0.056325
FALSE	High	Mascot (A8)	Unambiguous	[R].vTLVDVTR.[N]	N-Term(TMT6plex)	4	XP_017172628.1; NP_035782.3	XP_017172628.1; NP_035782.3; NP_082280.2; XP_011237740.1	PREDICTED: titin isoform X1 [Mus musculus]; titin isoform N2-A [Mus musculus]; titin isoform N2-B [Mus musculus]; PREDICTED: titin isoform X2 [Mus musculus]	0	2	0.6154	0	1	1	566.351	1131.69	1131.69	0.79	0.00045	HCD (High Energy Collision Dissociation)	MS2	45.8765	42.8	101.838	71.7422	19517	LD-CS-180522_WilsonK_TD_Heart_TMT_F2.raw	F1.2	15.9	69.5	20.1	51.9	61	32.3	11	42.7	32.3	65.9		26	2	21	16	0.120809
FALSE	High	Mascot (A8)	Unambiguous	[K].vTGLVEGLEYQFR.[T]	N-Term(TMT6plex)	4	XP_017172628.1; NP_035782.3	XP_017172628.1; NP_035782.3; NP_082280.2; XP_011237740.1	PREDICTED: titin isoform X1 [Mus musculus]; titin isoform N2-A [Mus musculus]; titin isoform N2-B [Mus musculus]; PREDICTED: titin isoform X2 [Mus musculus]	0	3	0.7391	0	1	1	580.656	1739.95	1739.95	0.4	0.00023	HCD (High Energy Collision Dissociation)	MS2	45.8721	22.9	118	88.4916	24934	LD-CS-180522_WilsonK_TD_Heart_TMT_F4.raw	F1.4	5.3	37.3	11.8	28.1	36.9	16.9	6.6	20.9	17.3	33.9		69	2	28	24	3.96072e-05
FALSE	High	Mascot (A8)	Unambiguous	[R].sLNNQFASFIDk.[V]	N-Term(TMT6plex); K12(TMT6plex)	3	NP_997652.4	XP_006521177.1; XP_011243982.1; NP_997652.4	PREDICTED: keratin Kb40 isoform X1 [Mus musculus]; PREDICTED: keratin Kb40 isoform X2 [Mus musculus]; keratin Kb40 [Mus musculus]	0	3	0.8793	0	1	1	614.678	1842.02	1842.02	1.15	0.0007	HCD (High Energy Collision Dissociation)	MS2	45.8706	66.3	55.5	83.1456	22836	LD-CS-180522_WilsonK_TD_Heart_TMT_F4.raw	F1.4	26.7	38.7	38.2	48.8	131.2	43.1	97.4	50	71.1	79.4		58	1	28	24	0.000447538
FALSE	High	Mascot (A8)	Unambiguous	[R].nAVGVSMPR.[E]	N-Term(TMT6plex)	4	XP_017172628.1; NP_035782.3	XP_017172628.1; NP_035782.3; NP_082280.2; XP_011237740.1	PREDICTED: titin isoform X1 [Mus musculus]; titin isoform N2-A [Mus musculus]; titin isoform N2-B [Mus musculus]; PREDICTED: titin isoform X2 [Mus musculus]	0	2	0.8261	0	1	1	580.327	1159.65	1159.65	0.58	0.00034	HCD (High Energy Collision Dissociation)	MS2	45.8157	4.8	118	53.6873	13627	LD-CS-180522_WilsonK_TD_Heart_TMT_F1.raw	F1.1	2.3	6.8	2.4	6	7.5	2.2	1.6	6.1	3.5	6.7		23	2	21	16	0.267979
FALSE	High	Mascot (A8)	Unambiguous	[R].dVDEIEAWISEk.[L]	N-Term(TMT6plex); K12(TMT6plex)	10	XP_006497872.1	XP_006497873.1; XP_006497877.1; XP_006497878.1; XP_006497876.1; NP_001296389.1; XP_006497875.1; NP_001171138.1; XP_006497879.1; XP_006497872.1; NP_001171139.1	PREDICTED: spectrin alpha chain, non-erythrocytic 1 isoform X2 [Mus musculus]; PREDICTED: spectrin alpha chain, non-erythrocytic 1 isoform X5 [Mus musculus]; PREDICTED: spectrin alpha chain, non-erythrocytic 1 isoform X6 [Mus musculus]; PREDICTED: spectrin alpha chain, non-erythrocytic 1 isoform X4 [Mus musculus]; spectrin alpha chain, non-erythrocytic 1 isoform 4 [Mus musculus]; PREDICTED: spect…	0	2	0.8214	0	1	1	946.508	1892.01	1892.01	1.66	0.00157	HCD (High Energy Collision Dissociation)	MS2	45.7691	98.9	118	90.9111	27351	LD-CS-180522_WilsonK_TD_Heart_TMT_F3.raw	F1.3	28.7	127.8	57.9	143.5	174.6	64.7	11.5	118.7	88.9	112.4		84	1	30	26	1.77373e-06
FALSE	High	Mascot (A8)	Unambiguous	[K].qIATLHAQVTDmk.[K]	N-Term(TMT6plex); M12(Oxidation); K13(TMT6plex)	1	NP_071855.2	NP_071855.2	myosin-9 [Mus musculus]	0	3	1	0	1	1	644.033	1930.08	1930.08	0.01	1e-05	HCD (High Energy Collision Dissociation)	MS2	45.7556	38.5	58.96	56.2769	14404	LD-CS-180522_WilsonK_TD_Heart_TMT_F3.raw	F1.3	14.1	47.1	25.3	55.2	52.2	24.8	14.8	40	42.9	46		42	1	28	24	0.0177487
FALSE	High	Mascot (A8)	Unambiguous	[QK].vTGVTAEk.[C]	N-Term(TMT6plex); K8(TMT6plex)	4	XP_017172628.1; NP_035782.3	XP_017172628.1; NP_035782.3; NP_082280.2; XP_011237740.1	PREDICTED: titin isoform X1 [Mus musculus]; titin isoform N2-A [Mus musculus]; titin isoform N2-B [Mus musculus]; PREDICTED: titin isoform X2 [Mus musculus]	0	2	0.8723	0	1	1	631.89	1262.77	1262.77	0.29	0.00018	HCD (High Energy Collision Dissociation)	MS2	45.7509	112.6	5.776	48.5992	11824	LD-CS-180522_WilsonK_TD_Heart_TMT_F3.raw	F1.3	38.8	170.4	52.3	126.1	208.7	83.1	42.4	109.5	88.9	136.8		47	2	24	20	0.00224368
FALSE	High	Mascot (A8)	Unambiguous	[R].vEFEcEVSEEGAQVk.[W]	N-Term(TMT6plex); C5(Carbamidomethyl); K15(TMT6plex)	2	XP_011237643.1	XP_006498945.1; XP_011237643.1	PREDICTED: myosin-binding protein C, cardiac-type isoform X2 [Mus musculus]; PREDICTED: myosin-binding protein C, cardiac-type isoform X1 [Mus musculus]	0	3	0.9455	0	1	1	733.375	2198.11	2198.11	2.92	0.00214	HCD (High Energy Collision Dissociation)	MS2	45.7443	28.8	118	76.9719	21253	LD-CS-180522_WilsonK_TD_Heart_TMT_F2.raw	F1.2	14.2	39.7	18.2	40.8	30.5	32.9	19.2	21.1	22.4	31		55	1	33	29	0.0025714
FALSE	High	Mascot (A8)	Unambiguous	[R].tLTAVHDAILEDLVFPSEIVGk.[R]	N-Term(TMT6plex); K22(TMT6plex)	1	NP_035430.1	NP_035430.1	40S ribosomal protein S7 [Mus musculus]	0	3	0.8056	0	1	1	942.542	2825.61	2825.61	2.08	0.00196	HCD (High Energy Collision Dissociation)	MS2	45.732	7.4	118	94.4861	28550	LD-CS-180522_WilsonK_TD_Heart_TMT_F3.raw	F1.3	3.6	10.4	5.2	9.8	11.8	4.5	2.7	7	7	7.8		36	1	27	23	0.0538731
FALSE	High	Mascot (A8)	Unambiguous	[R].eQEVSILk.[K]	N-Term(TMT6plex); K8(TMT6plex)	1	NP_071855.2	NP_071855.2	myosin-9 [Mus musculus]	0	2	0.3438	0	1	1	702.43	1403.85	1403.85	1.04	0.00073	HCD (High Energy Collision Dissociation)	MS2	45.7025	19.5	118	71.9806	19597	LD-CS-180522_WilsonK_TD_Heart_TMT_F2.raw	F1.2	11.8	20.6	16.9	22.5	25.7	9.1	12.9	21	18.4	24.5		32	1	23	19	0.053919
FALSE	High	Mascot (A8)	Unambiguous	[R].gLQEVEAk.[E]	N-Term(TMT6plex); K8(TMT6plex)	2	NP_954603.3	NP_001164983.2; NP_954603.3	obscurin isoform 1 [Mus musculus]; obscurin isoform 2 [Mus musculus]	0	2	0.6471	0	1	1	666.401	1331.79	1331.79	0.38	0.00025	HCD (High Energy Collision Dissociation)	MS2	45.6654	68.2	118	59.521	15613	LD-CS-180522_WilsonK_TD_Heart_TMT_F2.raw	F1.2	21.6	99.4	35.2	100	120	49	17.8	66.1	36.2	94.6		51	1	22	18	0.000540744
FALSE	High	Mascot (A8)	Unambiguous	[K].aEAEWFkENEPLSTk.[T]	N-Term(TMT6plex); K7(TMT6plex); K15(TMT6plex)	4	XP_017172628.1; NP_035782.3	XP_017172628.1; NP_035782.3; NP_082280.2; XP_011237740.1	PREDICTED: titin isoform X1 [Mus musculus]; titin isoform N2-A [Mus musculus]; titin isoform N2-B [Mus musculus]; PREDICTED: titin isoform X2 [Mus musculus]	1	3	1	0	1	1	822.789	2466.35	2466.35	1.96	0.00161	HCD (High Energy Collision Dissociation)	MS2	45.6557	109.1	34.904	77.8412	22507	LD-CS-180522_WilsonK_TD_Heart_TMT_F3.raw	F1.3	31	178.5	51.5	157.9	188.4	73.3	15.2	114.4	80.2	133		37	2	31	27	0.117004
FALSE	High	Mascot (A8)	Unambiguous	[K].rVDLIHDLPR.[V]	N-Term(TMT6plex)	4	XP_017172628.1; NP_035782.3	XP_017172628.1; NP_035782.3; NP_082280.2; XP_011237740.1	PREDICTED: titin isoform X1 [Mus musculus]; titin isoform N2-A [Mus musculus]; titin isoform N2-B [Mus musculus]; PREDICTED: titin isoform X2 [Mus musculus]	1	3	0.7963	0	1	1	488.295	1462.87	1462.87	0.59	0.00029	HCD (High Energy Collision Dissociation)	MS2	45.6393	28.3	52.443	64.5916	17331	LD-CS-180522_WilsonK_TD_Heart_TMT_F3.raw	F1.3	12.2	40.1	17.6	37.4	47.2	21.7	9.1	23.2	18.8	38.4		54	2	25	21	0.000552007
FALSE	High	Mascot (A8)	Unambiguous	[K].iAQLEEQLDNETk.[E]	N-Term(TMT6plex); K13(TMT6plex)	1	NP_071855.2	NP_071855.2	myosin-9 [Mus musculus]	0	3	0.7581	0	1	1	663.703	1989.09	1989.09	2.1	0.00139	HCD (High Energy Collision Dissociation)	MS2	45.633	128.3	55.5	82.1719	24161	LD-CS-180522_WilsonK_TD_Heart_TMT_F3.raw	F1.3	43.3	124.2	86.3	145.7	204.8	85.2	54.5	138.7	175	150.7		62	1	29	25	0.000207277
FALSE	High	Mascot (A8)	Unambiguous	[K].tHEAQIQEmR.[Q]	N-Term(TMT6plex); M9(Oxidation)	1	NP_071855.2	NP_071855.2	myosin-9 [Mus musculus]	0	3	1	0	1	1	496.588	1487.75	1487.75	0.73	0.00036	HCD (High Energy Collision Dissociation)	MS2	45.629	1.2	127.108	22.8995	3663	LD-CS-180522_WilsonK_TD_Heart_TMT_F1.raw	F1.1		2		2.7	2.9				2	2		42	1	28	24	0.0148501
FALSE	High	Mascot (A8)	Unambiguous	[K].iTHYIVEk.[R]	N-Term(TMT6plex); K8(TMT6plex)	4	XP_017172628.1; NP_035782.3	XP_017172628.1; NP_035782.3; NP_082280.2; XP_011237740.1	PREDICTED: titin isoform X1 [Mus musculus]; titin isoform N2-A [Mus musculus]; titin isoform N2-B [Mus musculus]; PREDICTED: titin isoform X2 [Mus musculus]	0	3	0.9091	0	1	1	487.634	1460.89	1460.89	0.32	0.00016	HCD (High Energy Collision Dissociation)	MS2	45.5356	74.2	97.277	66.0493	15970	LD-CS-180522_WilsonK_TD_Heart_TMT_F4.raw	F1.4	22.7	134.5	37.1	99.5	110	53.6	17.7	67.5	50.2	104.2		44	2	25	21	0.00527643
FALSE	High	Mascot (A8)	Unambiguous	[R].vLGGLPDVVTIQEGk.[A]	N-Term(TMT6plex); K15(TMT6plex)	2	NP_034997.2	NP_034997.2; NP_001077403.1	myomesin-1 isoform 1 [Mus musculus]; myomesin-1 isoform 2 [Mus musculus]	0	2	1	0	1	1	992.099	1983.19	1983.19	0.84	0.00084	HCD (High Energy Collision Dissociation)	MS2	45.5322	95	82.009	84.9289	25227	LD-CS-180522_WilsonK_TD_Heart_TMT_F3.raw	F1.3	32.4	133.6	51.2	161	141.4	65.5	26.1	104.3	59	117.1		45	1	24	20	0.00361413
FALSE	High	Mascot (A8)	Unambiguous	[R].vYAENIVGVGk.[A]	N-Term(TMT6plex); K11(TMT6plex)	4	XP_017172628.1; NP_035782.3	XP_017172628.1; NP_035782.3; NP_082280.2; XP_011237740.1	PREDICTED: titin isoform X1 [Mus musculus]; titin isoform N2-A [Mus musculus]; titin isoform N2-B [Mus musculus]; PREDICTED: titin isoform X2 [Mus musculus]	0	2	0.9	0	1	1	803.984	1606.96	1606.96	2.49	0.002	HCD (High Energy Collision Dissociation)	MS2	45.5189	167.7	55.5	75.5828	19719	LD-CS-180522_WilsonK_TD_Heart_TMT_F4.raw	F1.4	55.8	254.5	95.4	219.2	275.6	126.1	49.7	156.5	131	211		80	2	24	20	1.11035e-06
FALSE	High	Mascot (A8)	Unambiguous	[R].iTAHLVHELR.[R]	N-Term(TMT6plex)	1	NP_803421.1	NP_803421.1	3-ketoacyl-CoA thiolase, mitochondrial [Mus musculus]	0	3	0.8667	0	1	1	473.288	1417.85	1417.85	1.67	0.00079	HCD (High Energy Collision Dissociation)	MS2	45.3779	19.5	73.159	59.2571	13748	LD-CS-180522_WilsonK_TD_Heart_TMT_F4.raw	F1.4	6.4	30.1	12.7	33.5	25.5	10.1	8.3	22.5	11.7	21.5		60	1	24	20	9.81272e-05
FALSE	High	Mascot (A8)	Unambiguous	[R].lLIPSTR.[M]	N-Term(TMT6plex)	4	XP_017172628.1; NP_035782.3	XP_017172628.1; NP_035782.3; NP_082280.2; XP_011237740.1	PREDICTED: titin isoform X1 [Mus musculus]; titin isoform N2-A [Mus musculus]; titin isoform N2-B [Mus musculus]; PREDICTED: titin isoform X2 [Mus musculus]	0	2	0.2083	0	1	1	514.837	1028.67	1028.67	-0.11	-6e-05	HCD (High Energy Collision Dissociation)	MS2	45.3262	73.7	77.506	70.4956	19483	LD-CS-180522_WilsonK_TD_Heart_TMT_F3.raw	F1.3	25.1	133.6	39.9	92.8	129	46.7	11.4	76.8	43.2	93		24	2	17	13	0.101718
FALSE	High	Mascot (A8)	Unambiguous	[K].lDENSAFLQFNWk.[A]	N-Term(TMT6plex); K13(TMT6plex)	10	XP_006497872.1	XP_006497873.1; XP_006497877.1; XP_006497878.1; XP_006497876.1; NP_001296389.1; XP_006497875.1; NP_001171138.1; XP_006497879.1; XP_006497872.1; NP_001171139.1	PREDICTED: spectrin alpha chain, non-erythrocytic 1 isoform X2 [Mus musculus]; PREDICTED: spectrin alpha chain, non-erythrocytic 1 isoform X5 [Mus musculus]; PREDICTED: spectrin alpha chain, non-erythrocytic 1 isoform X6 [Mus musculus]; PREDICTED: spectrin alpha chain, non-erythrocytic 1 isoform X4 [Mus musculus]; spectrin alpha chain, non-erythrocytic 1 isoform 4 [Mus musculus]; PREDICTED: spect…	0	2	0.9375	0	1	1	1035.56	2070.11	2070.11	-0.02	-2e-05	HCD (High Energy Collision Dissociation)	MS2	45.3252	114.6	96.736	88.3981	24897	LD-CS-180522_WilsonK_TD_Heart_TMT_F4.raw	F1.4	48.6	129.9	79.6	150	173.6	73.7	41	132.6	112.2	136		80	1	31	27	5.52878e-06
FALSE	High	Mascot (A8)	Unambiguous	[K].sDIGEVILVGGMTR.[M]	N-Term(TMT6plex)	1	NP_034611.2	NP_034611.2	stress-70 protein, mitochondrial [Mus musculus]	0	3	0.76	0	1	1	559.314	1675.93	1675.93	0.62	0.00035	HCD (High Energy Collision Dissociation)	MS2	45.3238	2.4	118	84.2637	23647	LD-CS-180522_WilsonK_TD_Heart_TMT_F2.raw	F1.2	2.3	2.7	3.1		2.3	2.6	1.7	2.6	2.8	3.2		50	1	28	24	0.00290668
FALSE	High	Mascot (A8)	Unambiguous	[K].gITQEQMNEFR.[A]	N-Term(TMT6plex)	2	NP_150371.4	NP_150371.4; XP_011242565.1	alpha-actinin-2 [Mus musculus]; PREDICTED: alpha-actinin-2 isoform X1 [Mus musculus]	0	2	0.9184	0	1	1	791.399	1581.79	1581.79	0.68	0.00054	HCD (High Energy Collision Dissociation)	MS2	45.3222	101.6	118	69.3642	18821	LD-CS-180522_WilsonK_TD_Heart_TMT_F2.raw	F1.2	40.8	104.4	63.3	123.3	230.7	48.4	72.4	76.8	52.9	141.2		49	1	27	23	0.0031296
FALSE	High	Mascot (A8)	Unambiguous	[M].vHLTDAEk.[AS]	N-Term(TMT6plex); K8(TMT6plex)	3	NP_001188320.1	NP_001265090.1; NP_001188320.1; NP_058652.1	hemoglobin subunit beta-1 [Mus musculus]; hemoglobin, beta adult s chain [Mus musculus]; hemoglobin subunit beta-2 [Mus musculus]	0	3	0.8261	0	1	1	457.607	1370.81	1370.8	0.69	0.00032	HCD (High Energy Collision Dissociation)	MS2	45.2917	65	62.766	47.5307	11410	LD-CS-180522_WilsonK_TD_Heart_TMT_F3.raw	F1.3	26.3	59.7	51.2	66.8	73.5	53.8	94.4	48.7	51.6	85.2		46	1	22	18	0.00182434
FALSE	High	Mascot (A8)	Unambiguous	[K].vTLTPEEEAR.[L]	N-Term(TMT6plex)	2	NP_001129541.2	NP_001129541.2; NP_034829.1	L-lactate dehydrogenase A chain isoform 2 [Mus musculus]; L-lactate dehydrogenase A chain isoform 1 [Mus musculus]	0	2	0.8864	0	1	1	687.378	1373.75	1373.75	0.26	0.00018	HCD (High Energy Collision Dissociation)	MS2	45.2792	86.6	77.269	56.0815	14467	LD-CS-180522_WilsonK_TD_Heart_TMT_F2.raw	F1.2	36.6	93.5	53.3	123.8	126.3	65.1	47.1	102.4	53.4	112.2		44	1	25	21	0.00484465
FALSE	High	Mascot (A8)	Unambiguous	[R].sRLELLELk.[L]	N-Term(TMT6plex); K9(TMT6plex)	2	XP_017175847.1	XP_017175847.1; XP_006503358.1	PREDICTED: SH3 domain-containing protein 21 isoform X1 [Mus musculus]; PREDICTED: SH3 domain-containing protein 21 isoform X2 [Mus musculus]	1	3	0.8214	0	1	1	520.336	1558.99	1558.99	-0.23	-0.00012	HCD (High Energy Collision Dissociation)	MS2	45.2705	110.6	38.582	78.7569	21046	LD-CS-180522_WilsonK_TD_Heart_TMT_F4.raw	F1.4	13.8	238.4	25.8	421	50.9	34.9	49.4	40	35.6	123.5		28	1	20	16	0.0754126
FALSE	High	Mascot (A8)	Unambiguous	[K].vEkPVVEMDGDEMTR.[I]	N-Term(TMT6plex); K3(TMT6plex)	3	NP_766599.2	XP_006540975.1; NP_766599.2; XP_006540974.1	PREDICTED: isocitrate dehydrogenase [NADP], mitochondrial isoform X2 [Mus musculus]; isocitrate dehydrogenase [NADP], mitochondrial precursor [Mus musculus]; PREDICTED: isocitrate dehydrogenase [NADP], mitochondrial isoform X1 [Mus musculus]	0	3	1	0	1	1	731.716	2193.13	2193.13	1.36	0.00099	HCD (High Energy Collision Dissociation)	MS2	45.2544	146	55.5	67.5335	18442	LD-CS-180522_WilsonK_TD_Heart_TMT_F3.raw	F1.3	58.8	205.4	88.7	258.2	206.9	76.7	66.8	119.1	116.5	173.9		39	1	32	28	0.0779104
FALSE	High	Mascot (A8)	Unambiguous	[KR].eSLSEVEEk.[Y]	N-Term(TMT6plex); K9(TMT6plex)	29	XP_011241302.1	XP_011241312.1; XP_006512350.1; XP_011241307.1; XP_011241304.1; XP_011241318.1; XP_011241324.1; NP_001158310.1; XP_017169080.1; XP_011241310.1; XP_011241306.1; XP_011241313.1; XP_011241322.1; XP_011241319.1; XP_011241309.1; XP_011241321.1; XP_011241305.1; XP_011241325.1; XP_011241328.1; XP_011241302.1; XP_011241303.1; XP_011241314.1; XP_017169078.1; XP_011241326.1; NP_082018.1; XP_006512353.1; XP…	PREDICTED: leucine-rich repeat flightless-interacting protein 2 isoform X9 [Mus musculus]; PREDICTED: leucine-rich repeat flightless-interacting protein 2 isoform X21 [Mus musculus]; PREDICTED: leucine-rich repeat flightless-interacting protein 2 isoform X6 [Mus musculus]; PREDICTED: leucine-rich repeat flightless-interacting protein 2 isoform X3 [Mus musculus]; PREDICTED: leucine-rich repeat fli…	0	2	0.7188	0	1	1	754.417	1507.83	1507.83	0.91	0.00069	HCD (High Energy Collision Dissociation)	MS2	45.1916	36.4	118	63.561	16923	LD-CS-180522_WilsonK_TD_Heart_TMT_F2.raw	F1.2	14.5	48.6	22.6	43.6	50.9	42	13.2	41.3	24	40.5		32	1	27	23	0.127245
FALSE	High	Mascot (A8)	Unambiguous	[K].aQAQPIM.[-]	N-Term(TMT6plex)	2	NP_033855.2	NP_033855.2; NP_001291648.1	ATP synthase F(0) complex subunit B1, mitochondrial isoform 1 [Mus musculus]; ATP synthase F(0) complex subunit B1, mitochondrial isoform 2 [Mus musculus]	0	2	1	0	1	1	494.279	987.551	987.549	1.19	0.00059	HCD (High Energy Collision Dissociation)	MS2	45.1694	19.8	118	57.121	14814	LD-CS-180522_WilsonK_TD_Heart_TMT_F2.raw	F1.2	12.5	17.8	12.5	22.9	22.2	14.2	18.7	17	19.2	29.7		18	1	14	13	0.157175
FALSE	High	Mascot (A8)	Unambiguous	[R].qSVEADInGLRR.[V]	N-Term(TMT6plex); N8(Deamidated)	3	XP_011247070.1; NP_034792.1	XP_011247070.1; NP_034792.1; NP_034790.2	PREDICTED: keratin, type I cytoskeletal 10 isoform X1 [Mus musculus]; keratin, type I cytoskeletal 13 isoform 1 [Mus musculus]; keratin, type I cytoskeletal 10 [Mus musculus]	1	3	0.8727	0	1	1	529.96	1587.87	1587.87	0.54	0.00029	HCD (High Energy Collision Dissociation)	MS2	45.1678	52.6	92.666	64.3707	17256	LD-CS-180522_WilsonK_TD_Heart_TMT_F3.raw	F1.3	24.5	51.8	25.1	47.8	86.1	34.8	63.8	54.4	52.4	53.8		55	2	27	23	0.000699659
FALSE	High	Mascot (A8)	Unambiguous	[K].sAAVATVVAAVDMAR.[V]	N-Term(TMT6plex)	4	XP_017172628.1; NP_035782.3	XP_017172628.1; NP_035782.3; NP_082280.2; XP_011237740.1	PREDICTED: titin isoform X1 [Mus musculus]; titin isoform N2-A [Mus musculus]; titin isoform N2-B [Mus musculus]; PREDICTED: titin isoform X2 [Mus musculus]	0	3	1	0	1	1	554.313	1660.92	1660.93	-1.23	-0.00068	HCD (High Energy Collision Dissociation)	MS2	45.1539	16.6	55.5	86.595	24198	LD-CS-180522_WilsonK_TD_Heart_TMT_F4.raw	F1.4	6.6	12	6.1	17.9	50.2	20.4	18.5	7.7	3.9	12.2		51	2	27	23	0.0018469
FALSE	High	Mascot (A8)	Unambiguous	[R].vGVPTETGALTLNR.[L]	N-Term(TMT6plex)	1	NP_803421.1	NP_803421.1	3-ketoacyl-CoA thiolase, mitochondrial [Mus musculus]	0	2	1	0	1	1	828.98	1656.95	1656.95	2.93	0.00243	HCD (High Energy Collision Dissociation)	MS2	45.1091	93	118	73.046	18654	LD-CS-180522_WilsonK_TD_Heart_TMT_F4.raw	F1.4	48	105.9	56.3	136.5	140.5	49.4	62.6	97.7	69.4	107		65	1	26	22	5.64608e-05
FALSE	High	Mascot (A8)	Unambiguous	[R].dGEVVSEATQQQHEVL.[-]	N-Term(TMT6plex)	1	NP_034173.1	NP_034173.1	desmin [Mus musculus]	0	3	1	0	1	1	666.671	1998	1998	-0.25	-0.00017	HCD (High Energy Collision Dissociation)	MS2	45.091		118	70.6182	18889	LD-CS-180522_WilsonK_TD_Heart_TMT_F1.raw	F1.1												36	1	31	27	0.157342
FALSE	High	Mascot (A8)	Unambiguous	[R].aTALSVTPEMER.[V]	N-Term(TMT6plex)	3	XP_006497619.1	XP_006497619.1; XP_006497620.1; XP_011237292.1	PREDICTED: nebulette isoform X1 [Mus musculus]; PREDICTED: nebulette isoform X2 [Mus musculus]; PREDICTED: nebulette isoform X3 [Mus musculus]	0	3	0.8367	0	1	1	511.943	1533.82	1533.81	0.43	0.00022	HCD (High Energy Collision Dissociation)	MS2	45.0883	26.5	89.018	64.9446	17468	LD-CS-180522_WilsonK_TD_Heart_TMT_F3.raw	F1.3	16.2	32.2	19.1	40.5	34.2	17.4	12.7	26.4	21.6	28.4		49	1	28	24	0.00299302
FALSE	High	Mascot (A8)	Unambiguous	[K].rSELLESLNk.[D]	N-Term(TMT6plex); K10(TMT6plex)	1	NP_031402.3	NP_031402.3	pregnancy zone protein precursor [Mus musculus]	1	3	0.7568	0	1	1	549.667	1646.99	1646.98	1.16	0.00064	HCD (High Energy Collision Dissociation)	MS2	44.9971	39.4	70.992	70.0857	19328	LD-CS-180522_WilsonK_TD_Heart_TMT_F3.raw	F1.3	18.8	41.2	21.6	62.5	50.9	22.8	28.4	30	32.2	62.8		37	1	25	21	0.0247211
FALSE	High	Mascot (A8)	Unambiguous	[K].aNVTVEAR.[L]	N-Term(TMT6plex)	4	XP_017172628.1; NP_035782.3	XP_017172628.1; NP_035782.3; NP_082280.2; XP_011237740.1	PREDICTED: titin isoform X1 [Mus musculus]; titin isoform N2-A [Mus musculus]; titin isoform N2-B [Mus musculus]; PREDICTED: titin isoform X2 [Mus musculus]	0	2	0.7234	0	1	1	544.817	1088.63	1088.63	1.02	0.00055	HCD (High Energy Collision Dissociation)	MS2	44.9852	50	118	34.8924	7405	LD-CS-180522_WilsonK_TD_Heart_TMT_F2.raw	F1.2	23.7	86.4	21.9	81.1	71.3	29.6	10.2	48.1	34.8	62.4		47	2	22	18	0.00137034
FALSE	High	Mascot (A8)	Unambiguous	[K].dLNELQTLIEAHFENR.[K]	N-Term(TMT6plex)	14	XP_006529446.2	NP_001123649.1; NP_001123651.4; NP_001123653.4; NP_001123647.4; XP_006529451.2; XP_006529456.1; XP_006529453.2; XP_006529458.1; NP_035749.1; XP_006529446.2; NP_001123650.1; XP_006529454.1; XP_006529448.2; NP_001123646.1	troponin T, cardiac muscle isoform c [Mus musculus]; troponin T, cardiac muscle isoform h [Mus musculus]; troponin T, cardiac muscle isoform i [Mus musculus]; troponin T, cardiac muscle isoform g [Mus musculus]; PREDICTED: troponin T, cardiac muscle isoform X3 [Mus musculus]; PREDICTED: troponin T, cardiac muscle isoform X6 [Mus musculus]; PREDICTED: troponin T, cardiac muscle isoform X4 [Mus mus…	0	3	0.9667	0	1	1	724.382	2171.13	2171.13	0.79	0.00058	HCD (High Energy Collision Dissociation)	MS2	44.9805	19.1	55.5	89.5252	25336	LD-CS-180522_WilsonK_TD_Heart_TMT_F4.raw	F1.4	7.9	25.8	10.9	32.9	25.3	9.6	9.5	18.6	18.2	20.7		90	1	32	28	7.19318e-07
FALSE	High	Mascot (A8)	Unambiguous	[R].nIANPTAMLLSATNMLR.[H]	N-Term(TMT6plex)	2	NP_570954.1	NP_570954.1; XP_006498887.1	isocitrate dehydrogenase [NAD] subunit beta, mitochondrial [Mus musculus]; PREDICTED: isocitrate dehydrogenase [NAD] subunit beta, mitochondrial isoform X1 [Mus musculus]	0	3	0.9014	0	1	1	687.378	2060.12	2060.12	0.11	7e-05	HCD (High Energy Collision Dissociation)	MS2	44.9671	12.9	83.23	93.7725	26896	LD-CS-180522_WilsonK_TD_Heart_TMT_F4.raw	F1.4	6.4	12.5	6.7	14.9	23	7.8	7.8	12.3	12.7	17.4		71	1	30	26	3.66311e-05
FALSE	High	Mascot (A8)	Unambiguous	[R].rLEETDESQLER.[L]	N-Term(TMT6plex)	4	XP_017172628.1; NP_035782.3	XP_017172628.1; NP_035782.3; NP_082280.2; XP_011237740.1	PREDICTED: titin isoform X1 [Mus musculus]; titin isoform N2-A [Mus musculus]; titin isoform N2-B [Mus musculus]; PREDICTED: titin isoform X2 [Mus musculus]	1	3	0.8354	0	1	1	578.634	1733.89	1733.89	-0.16	-9e-05	HCD (High Energy Collision Dissociation)	MS2	44.966	19	118	43.4199	10253	LD-CS-180522_WilsonK_TD_Heart_TMT_F2.raw	F1.2	9.6	28.7	9.3	23.2	31.2	14	5.9	17.1	14.1	25.4		79	2	29	25	4.1562e-06
FALSE	High	Mascot (A8)	Unambiguous	[K].tWVLVTDR.[A]	N-Term(TMT6plex)	4	XP_017172628.1; NP_035782.3	XP_017172628.1; NP_035782.3; NP_082280.2; XP_011237740.1	PREDICTED: titin isoform X1 [Mus musculus]; titin isoform N2-A [Mus musculus]; titin isoform N2-B [Mus musculus]; PREDICTED: titin isoform X2 [Mus musculus]	0	2	0.6809	0	1	1	609.856	1218.7	1218.7	0.3	0.00019	HCD (High Energy Collision Dissociation)	MS2	44.9588	178.2	63.421	77.1459	20396	LD-CS-180522_WilsonK_TD_Heart_TMT_F4.raw	F1.4	51.4	326.8	81.6	237	305.2	127.6	20	180.3	112.9	228.8		47	2	23	19	0.00160565
FALSE	High	Mascot (A8)	Unambiguous	[R].aAWEVDSGRR.[N]	N-Term(TMT6plex)	1	NP_031408.1	NP_031408.1	medium-chain specific acyl-CoA dehydrogenase, mitochondrial precursor [Mus musculus]	1	3	0.8	0	1	1	459.248	1375.73	1375.73	1.77	0.00081	HCD (High Energy Collision Dissociation)	MS2	44.9455	8.7	131.818	48.811	12049	LD-CS-180522_WilsonK_TD_Heart_TMT_F1.raw	F1.1	3.8	9.2	5.6	13.1	13.2	7	6.4	6.6	7	10.1		30	1	25	21	0.122017
FALSE	High	Mascot (A8)	Unambiguous	[R].lTTGSEYQFR.[V]	N-Term(TMT6plex)	4	XP_017172628.1; NP_035782.3	XP_017172628.1; NP_035782.3; NP_082280.2; XP_011237740.1	PREDICTED: titin isoform X1 [Mus musculus]; titin isoform N2-A [Mus musculus]; titin isoform N2-B [Mus musculus]; PREDICTED: titin isoform X2 [Mus musculus]	0	2	1	0	1	1	715.878	1430.75	1430.75	0.7	0.0005	HCD (High Energy Collision Dissociation)	MS2	44.9403	63.3	75.071	67.7526	16611	LD-CS-180522_WilsonK_TD_Heart_TMT_F4.raw	F1.4	27.1	108.3	27.7	78	92.8	44.7	28.7	58.7	52.5	76		44	2	26	22	0.00814353
FALSE	High	Mascot (A8)	Unambiguous	[K].vIVATPk.[I]	N-Term(TMT6plex); K7(TMT6plex)	4	XP_017172628.1; NP_035782.3	XP_017172628.1; NP_035782.3; NP_082280.2; XP_011237740.1	PREDICTED: titin isoform X1 [Mus musculus]; titin isoform N2-A [Mus musculus]; titin isoform N2-B [Mus musculus]; PREDICTED: titin isoform X2 [Mus musculus]	0	2	1	0	1	1	593.403	1185.8	1185.8	0.76	0.00045	HCD (High Energy Collision Dissociation)	MS2	44.9368	4.6	118	63.141	16630	LD-CS-180522_WilsonK_TD_Heart_TMT_F1.raw	F1.1		8.2	2.3	6.8	5.6	2.6	5.1	4.4	2.2	6.1		26	2	13	13	0.0219683
FALSE	High	Mascot (A8)	Unambiguous	[R].aDLEMQIESLkEELAYLk.[K]	N-Term(TMT6plex); K11(TMT6plex); K18(TMT6plex)	3	NP_058654.1	NP_001300886.1; NP_001300885.1; NP_058654.1	keratin, type I cytoskeletal 14 isoform 3 [Mus musculus]; keratin, type I cytoskeletal 14 isoform 2 [Mus musculus]; keratin, type I cytoskeletal 14 isoform 1 [Mus musculus]	1	3	1	0	1	1	937.533	2810.58	2810.58	0.66	0.00062	HCD (High Energy Collision Dissociation)	MS2	44.9327	64.7	103.845	96.4308	27815	LD-CS-180522_WilsonK_TD_Heart_TMT_F4.raw	F1.4	19.7	41.4	35.8	44.3	198.3	26.7	66.2	60.1	47.7	67.9		64	1	29	25	0.000142946
FALSE	High	Mascot (A8)	Unambiguous	[R].hDcDLLR.[E]	N-Term(TMT6plex); C3(Carbamidomethyl)	16	XP_006518740.1; XP_006532475.1; XP_017174700.1; NP_001074719.1; XP_017171330.1	XP_017174698.1; XP_006518740.1; XP_017169807.1; XP_017174696.1; XP_006532475.1; NP_034985.2; XP_017174695.1; XP_017174699.1; NP_001034634.2; NP_034986.1; XP_017174700.1; XP_017174697.1; NP_001074719.1; NP_001078847.1; XP_017171330.1; NP_796343.2	PREDICTED: myosin-7B isoform X4 [Mus musculus]; PREDICTED: myosin-6 isoform X1 [Mus musculus]; PREDICTED: myosin-1 isoform X1 [Mus musculus]; PREDICTED: myosin-7B isoform X2 [Mus musculus]; PREDICTED: myosin-3 isoform X1 [Mus musculus]; myosin-4 [Mus musculus]; PREDICTED: myosin-7B isoform X1 [Mus musculus]; PREDICTED: myosin-7B isoform X5 [Mus musculus]; myosin-2 [Mus musculus]; myosin-6 [Mus mu…	0	3	0.3774	0	1	1	386.536	1157.59	1157.59	-0.54	-0.00021	HCD (High Energy Collision Dissociation)	MS2	44.9282	31	118	40.1487	9157	LD-CS-180522_WilsonK_TD_Heart_TMT_F2.raw	F1.2	16	51.2	21.6	40.8	31.2	34.6	12.6	32.7	17.9	32		53	5	22	18	0.000327671
FALSE	High	Mascot (A8)	Unambiguous	[K].nHEEEmLALR.[G]	N-Term(TMT6plex); M6(Oxidation)	2	NP_001300887.1	NP_032496.1; NP_001300887.1	keratin, type I cytoskeletal 16 isoform 2 [Mus musculus]; keratin, type I cytoskeletal 16 isoform 1 [Mus musculus]	0	3	1	0	1	1	496.256	1486.75	1486.75	0.28	0.00014	HCD (High Energy Collision Dissociation)	MS2	44.8464	46.7	118	43.7826	10373	LD-CS-180522_WilsonK_TD_Heart_TMT_F2.raw	F1.2	19.2	76.6	26.4	51.3	84.8	35	15.2	46.2	25	58.3		29	1	26	22	0.227182
FALSE	High	Mascot (A8)	Unambiguous	[R].iTQETIR.[Q]	N-Term(TMT6plex)	3	XP_017172628.1; NP_035782.3	XP_017172628.1; NP_035782.3; XP_011237740.1	PREDICTED: titin isoform X1 [Mus musculus]; titin isoform N2-A [Mus musculus]; PREDICTED: titin isoform X2 [Mus musculus]	0	2	0.6667	0	1	1	545.327	1089.65	1089.65	0.78	0.00042	HCD (High Energy Collision Dissociation)	MS2	44.8324	64.1	71.271	47.7762	11717	LD-CS-180522_WilsonK_TD_Heart_TMT_F2.raw	F1.2	19.2	95.4	37	73.6	94.6	55.4	13.4	65.6	48.4	99.8		27	2	23	19	0.192003
FALSE	High	Mascot (A8)	Unambiguous	[K].eVETTALSTIAVATAk.[A]	N-Term(TMT6plex); K16(TMT6plex)	4	XP_017172628.1; NP_035782.3	XP_017172628.1; NP_035782.3; NP_082280.2; XP_011237740.1	PREDICTED: titin isoform X1 [Mus musculus]; titin isoform N2-A [Mus musculus]; titin isoform N2-B [Mus musculus]; PREDICTED: titin isoform X2 [Mus musculus]	0	2	1	0	1	1	1032.1	2063.2	2063.2	0.71	0.00073	HCD (High Energy Collision Dissociation)	MS2	44.8092	54.4	50.158	84.0893	24902	LD-CS-180522_WilsonK_TD_Heart_TMT_F3.raw	F1.3	19.9	82.6	26.8	59.2	88.9	43.6	12.2	55.9	40.8	81.5		29	2	27	23	0.269951
FALSE	High	Mascot (A8)	Unambiguous	[K].tLEGMGAVHALR.[G]	N-Term(TMT6plex)	4	XP_017172628.1; NP_035782.3	XP_017172628.1; NP_035782.3; NP_082280.2; XP_011237740.1	PREDICTED: titin isoform X1 [Mus musculus]; titin isoform N2-A [Mus musculus]; titin isoform N2-B [Mus musculus]; PREDICTED: titin isoform X2 [Mus musculus]	0	3	1	0	1	1	495.281	1483.83	1483.83	1.49	0.00074	HCD (High Energy Collision Dissociation)	MS2	44.8048	23	70.18	65.1913	15665	LD-CS-180522_WilsonK_TD_Heart_TMT_F4.raw	F1.4	7.4	35.3	10.3	34.8	38	11.7	7.7	21.8	18.4	30.9		73	2	26	22	9.0924e-06
FALSE	High	Mascot (A8)	Unambiguous	[K].lLEAQSHFR.[K]	N-Term(TMT6plex)	10	XP_006497872.1	XP_006497873.1; XP_006497877.1; XP_006497878.1; XP_006497876.1; NP_001296389.1; XP_006497875.1; NP_001171138.1; XP_006497879.1; XP_006497872.1; NP_001171139.1	PREDICTED: spectrin alpha chain, non-erythrocytic 1 isoform X2 [Mus musculus]; PREDICTED: spectrin alpha chain, non-erythrocytic 1 isoform X5 [Mus musculus]; PREDICTED: spectrin alpha chain, non-erythrocytic 1 isoform X6 [Mus musculus]; PREDICTED: spectrin alpha chain, non-erythrocytic 1 isoform X4 [Mus musculus]; spectrin alpha chain, non-erythrocytic 1 isoform 4 [Mus musculus]; PREDICTED: spect…	0	3	0.7353	0	1	1	443.921	1329.75	1329.75	0.65	0.00029	HCD (High Energy Collision Dissociation)	MS2	44.8043	19.3	99.554	58.2733	15168	LD-CS-180522_WilsonK_TD_Heart_TMT_F3.raw	F1.3	8	25.5	14.3	27.6	29.1	13.9	4.3	17.9	17.4	23.5		68	1	24	20	1.7052e-05
FALSE	High	Mascot (A8)	Unambiguous	[R].nSNLVGAAHEELQQSR.[I]	N-Term(TMT6plex)	3	XP_006501136.1	XP_006501136.1; NP_001104572.1; NP_062263.1	PREDICTED: prelamin-A/C isoform X1 [Mus musculus]; prelamin-A/C isoform C [Mus musculus]; prelamin-A/C isoform C2 [Mus musculus]	0	3	0.9633	0	1	1	661.347	1982.03	1982.03	0.66	0.00043	HCD (High Energy Collision Dissociation)	MS2	44.7103	17.4	33.277	59.1126	15470	LD-CS-180522_WilsonK_TD_Heart_TMT_F3.raw	F1.3	12.7	15.3	12.1	15.8	18.5	7.1	22.3	17.4	22.9	20		109	1	31	27	7.17166e-09
FALSE	High	Mascot (A8)	Unambiguous	[K].tSSPEESIR.[M]	N-Term(TMT6plex)	6	XP_006511497.1	XP_006511497.1; XP_011241114.1; XP_006511501.1; XP_011241115.1; XP_006511504.1; NP_001074711.2	PREDICTED: talin-2 isoform X1 [Mus musculus]; PREDICTED: talin-2 isoform X3 [Mus musculus]; PREDICTED: talin-2 isoform X2 [Mus musculus]; PREDICTED: talin-2 isoform X4 [Mus musculus]; PREDICTED: talin-2 isoform X5 [Mus musculus]; talin-2 [Mus musculus]	0	2	1	0	1	1	617.828	1234.65	1234.65	0.96	0.00059	HCD (High Energy Collision Dissociation)	MS2	44.6993	4.8	118	35.421	7639	LD-CS-180522_WilsonK_TD_Heart_TMT_F1.raw	F1.1	2.2	5.3	4.8	7.2	8.1	4	1.6	4.9	2.3	4.2		28	1	23	19	0.125714
FALSE	High	Mascot (A8)	Unambiguous	[K].vGEATETALTcLVEk.[M]	N-Term(TMT6plex); C11(Carbamidomethyl); K15(TMT6plex)	5	NP_033852.1	NP_001156809.1; NP_001156808.1; NP_033852.1; NP_058025.2; NP_001103610.1	sarcoplasmic/endoplasmic reticulum calcium ATPase 3 isoform c [Mus musculus]; sarcoplasmic/endoplasmic reticulum calcium ATPase 3 isoform a [Mus musculus]; sarcoplasmic/endoplasmic reticulum calcium ATPase 2 isoform a [Mus musculus]; sarcoplasmic/endoplasmic reticulum calcium ATPase 3 isoform b [Mus musculus]; sarcoplasmic/endoplasmic reticulum calcium ATPase 2 isoform b [Mus musculus]	0	3	0.94	0	1	1	693.72	2079.14	2079.14	2.03	0.0014	HCD (High Energy Collision Dissociation)	MS2	44.6904	33.8	55.5	85.8931	25594	LD-CS-180522_WilsonK_TD_Heart_TMT_F3.raw	F1.3	24	52.6	22.8	55.9	32.7	27.3	14.5	31.8	18.2	37.4		50	1	30	26	0.00417564
FALSE	High	Mascot (A8)	Unambiguous	[R].eVVGEVPGk.[W]	N-Term(TMT6plex); K9(TMT6plex)	2	NP_034997.2	NP_034997.2; NP_001077403.1	myomesin-1 isoform 1 [Mus musculus]; myomesin-1 isoform 2 [Mus musculus]	0	2	0.9	0	1	1	686.416	1371.82	1371.82	-0.11	-8e-05	HCD (High Energy Collision Dissociation)	MS2	44.6854	138.1	118	60.9746	16098	LD-CS-180522_WilsonK_TD_Heart_TMT_F2.raw	F1.2	39.9	216.1	58.6	212.9	229.7	94	30	151.4	74	189.3		40	1	22	17	0.00611262
FALSE	High	Mascot (A8)	Unambiguous	[K].vEkPVVEmDGDEMTR.[I]	N-Term(TMT6plex); K3(TMT6plex); M8(Oxidation)	3	NP_766599.2	XP_006540975.1; NP_766599.2; XP_006540974.1	PREDICTED: isocitrate dehydrogenase [NADP], mitochondrial isoform X2 [Mus musculus]; isocitrate dehydrogenase [NADP], mitochondrial precursor [Mus musculus]; PREDICTED: isocitrate dehydrogenase [NADP], mitochondrial isoform X1 [Mus musculus]	0	3	0.8056	0	1	1	737.046	2209.12	2209.12	0.14	0.0001	HCD (High Energy Collision Dissociation)	MS2	44.6183	19.5	118	58.9875	15435	LD-CS-180522_WilsonK_TD_Heart_TMT_F2.raw	F1.2	10.2	28.8	13.6	29	28.8	8.3	10.2	15.9	17.8	20.6		36	1	32	28	0.177061
FALSE	High	Mascot (A8)	Unambiguous	[K].rSPTQAPPPPAR.[K]	N-Term(TMT6plex)	12	XP_017168172.1	XP_011240503.1; XP_017168179.1; XP_017168180.1; XP_011240501.1; XP_011240508.1; XP_017168172.1; XP_011240504.1; XP_011240500.1; XP_017168174.1; XP_011240502.1; XP_017168173.1; XP_011240507.1	PREDICTED: sorbin and SH3 domain-containing protein 2 isoform X7 [Mus musculus]; PREDICTED: sorbin and SH3 domain-containing protein 2 isoform X14 [Mus musculus]; PREDICTED: sorbin and SH3 domain-containing protein 2 isoform X18 [Mus musculus]; PREDICTED: sorbin and SH3 domain-containing protein 2 isoform X5 [Mus musculus]; PREDICTED: sorbin and SH3 domain-containing protein 2 isoform X17 [Mus mu…	1	3	1	0	1	1	501.958	1503.86	1503.86	1.01	0.00051	HCD (High Energy Collision Dissociation)	MS2	44.6164	0.9	164.614	24.5968	3971	LD-CS-180522_WilsonK_TD_Heart_TMT_F2.raw	F1.2		2.4		2.4	2			2.3				37	1	25	21	0.0303219
FALSE	High	Mascot (A8)	Unambiguous	[R].gIEAVGGk.[L]	N-Term(TMT6plex); K8(TMT6plex)	1	NP_080175.1	NP_080175.1	cytochrome b-c1 complex subunit 2, mitochondrial precursor [Mus musculus]	0	2	0.6364	0	1	1	594.871	1188.74	1188.74	0.23	0.00014	HCD (High Energy Collision Dissociation)	MS2	44.6138	22	118	54.967	14031	LD-CS-180522_WilsonK_TD_Heart_TMT_F1.raw	F1.1	13	30.8	13.1	28.9	33.6	15.9	7.1	22.8	12.8	28.8		44	1	20	16	0.00177399
FALSE	High	Mascot (A8)	Unambiguous	[R].qVQSLTcEVDALk.[G]	N-Term(TMT6plex); C7(Carbamidomethyl); K13(TMT6plex)	1	NP_035831.2	NP_035831.2	vimentin [Mus musculus]	0	2	1	0	1	1	975.042	1949.08	1949.08	-0.05	-5e-05	HCD (High Energy Collision Dissociation)	MS2	44.6019	30.2	118	81.0998	22602	LD-CS-180522_WilsonK_TD_Heart_TMT_F2.raw	F1.2	8.3	29	22.8	40.2	32.6	28.9	17.3	33.3	27.6	44.3		46	1	29	25	0.00783019
FALSE	High	Mascot (A8)	Unambiguous	[K].aTNDVGSDTcVGSVTMk.[A]	N-Term(TMT6plex); C10(Carbamidomethyl); K17(TMT6plex)	3	XP_017172628.1; NP_035782.3	XP_017172628.1; NP_035782.3; XP_011237740.1	PREDICTED: titin isoform X1 [Mus musculus]; titin isoform N2-A [Mus musculus]; PREDICTED: titin isoform X2 [Mus musculus]	0	3	1	0	1	1	734.038	2200.1	2200.1	0.74	0.00054	HCD (High Energy Collision Dissociation)	MS2	44.5966	70.8	84.497	63.6456	16980	LD-CS-180522_WilsonK_TD_Heart_TMT_F3.raw	F1.3	31.1	107.9	36.2	91.1	93.9	55.4	33.2	69.5	54.4	92.4		50	2	32	28	0.00819997
FALSE	High	Mascot (A8)	Unambiguous	[K].lSVEALNSLTGEFk.[G]	N-Term(TMT6plex); K14(TMT6plex)	1	NP_031736.1	NP_031736.1	creatine kinase M-type [Mus musculus]	0	3	0.9792	0	1	1	656.047	1966.13	1966.13	0.72	0.00047	HCD (High Energy Collision Dissociation)	MS2	44.5705	22.2	118	89.294	26795	LD-CS-180522_WilsonK_TD_Heart_TMT_F3.raw	F1.3	10.2	33.6	10.3	23.4	31.8	15.1	9.4	16.1	12	47.2		48	1	27	23	0.00378464
FALSE	High	Mascot (A8)	Selected	[R].vDGSNLEGGSQQGPStPPnTPDPR.[S]	N-Term(TMT6plex); T16(Phospho); N19(Deamidated)	3	NP_067478.1	XP_006501891.1; NP_067478.1; XP_006501893.1	PREDICTED: myozenin-2 isoform X1 [Mus musculus]; myozenin-2 [Mus musculus]; PREDICTED: myozenin-2 isoform X2 [Mus musculus]	0	3	0.0566	0	1	1	906.413	2717.22	2717.23	-0.76	-0.00069	HCD (High Energy Collision Dissociation)	MS2	44.5606	4.5	118	57.6255	14982	LD-CS-180522_WilsonK_TD_Heart_TMT_F2.raw	F1.2	3.3	5.3	2.1	8.2	4.7	2.1	2.7	6	4	4.1		53	1	35	31	0.00665119
FALSE	High	Mascot (A8)	Unambiguous	[K].dGLEVIVPNPIk.[I]	N-Term(TMT6plex); K12(TMT6plex)	4	XP_017172628.1; NP_035782.3	XP_017172628.1; NP_035782.3; NP_082280.2; XP_011237740.1	PREDICTED: titin isoform X1 [Mus musculus]; titin isoform N2-A [Mus musculus]; titin isoform N2-B [Mus musculus]; PREDICTED: titin isoform X2 [Mus musculus]	0	2	1	0	1	1	876.538	1752.07	1752.07	0.93	0.00082	HCD (High Energy Collision Dissociation)	MS2	44.5504	70	57.264	82.2647	24196	LD-CS-180522_WilsonK_TD_Heart_TMT_F3.raw	F1.3	26.8	115.7	37.4	89.9	110.8	49	19	77.6	43.4	87.2		36	2	23	19	0.0219499
FALSE	High	Mascot (A8)	Unambiguous	[R].lLLEAQAATGFLLDPVkGER.[L]	N-Term(TMT6plex); K17(TMT6plex)	12	NP_001157012.1	NP_035247.2; NP_958787.2; NP_958793.2; NP_958795.2; NP_958788.2; NP_958796.2; NP_958791.2; NP_958792.2; NP_001157675.1; NP_001157021.1; NP_001157012.1; NP_001157014.1	plectin isoform 1c [Mus musculus]; plectin isoform 1f [Mus musculus]; plectin isoform 1b [Mus musculus]; plectin isoform 1g [Mus musculus]; plectin isoform 1e [Mus musculus]; plectin isoform 1a [Mus musculus]; plectin isoform 1 [Mus musculus]; plectin isoform 1d [Mus musculus]; plectin isoform 1hij [Mus musculus]; plectin isoform 1b2alpha [Mus musculus]; plectin isoform 12alpha [Mus musculus]; pl…	1	3	1	0	1	1	867.18	2599.53	2599.52	1.75	0.00152	HCD (High Energy Collision Dissociation)	MS2	44.505	49.6	118	93.8687	26929	LD-CS-180522_WilsonK_TD_Heart_TMT_F4.raw	F1.4	19.6	59.7	25.3	93.8	69.2	25.5	21.6	55.4	34.3	60.8		77	1	24	20	2.42801e-06
FALSE	High	Mascot (A8)	Unambiguous	[R].eSQSPDSAk.[G]	N-Term(TMT6plex); K9(TMT6plex)	8	XP_017168176.1	XP_017168182.1; XP_011240511.1; XP_017168185.1; XP_017168184.1; XP_011240514.1; NP_001297637.1; NP_001297636.1; XP_017168176.1	PREDICTED: sorbin and SH3 domain-containing protein 2 isoform X23 [Mus musculus]; PREDICTED: sorbin and SH3 domain-containing protein 2 isoform X22 [Mus musculus]; PREDICTED: sorbin and SH3 domain-containing protein 2 isoform X29 [Mus musculus]; PREDICTED: sorbin and SH3 domain-containing protein 2 isoform X26 [Mus musculus]; PREDICTED: sorbin and SH3 domain-containing protein 2 isoform X31 [Mus …	0	3	1	0	1	1	469.589	1406.75	1406.75	-0.1	-5e-05	HCD (High Energy Collision Dissociation)	MS2	44.5038	4.8	118	29.3214	5535	LD-CS-180522_WilsonK_TD_Heart_TMT_F2.raw	F1.2		4.8	2.1	7.1	9.9	4.4	1.5	4.7	5.3	5.3		27	1	27	22	0.384321
FALSE	High	Mascot (A8)	Unambiguous	[R].dIIPLGEk.[V]	N-Term(TMT6plex); K8(TMT6plex)	1	NP_035595.2	NP_035595.2	spectrin alpha chain, erythrocytic 1 [Mus musculus]	0	2	0.3846	0	1	1	671.921	1342.84	1342.83	0.29	0.00019	HCD (High Energy Collision Dissociation)	MS2	44.5028	3	118	77.9513	21179	LD-CS-180522_WilsonK_TD_Heart_TMT_F1.raw	F1.1		3.7	2.1	6.7	4.3	1.7		4.2	3	3.1		26	1	20	16	0.105908
FALSE	High	Mascot (A8)	Unambiguous	[R].sHEAQVQEmR.[Q]	N-Term(TMT6plex); M9(Oxidation)	5	NP_001155247.1	NP_038635.2; XP_006521908.1; XP_006521906.1; XP_006521907.1; NP_001155247.1	myosin-11 isoform 1 [Mus musculus]; PREDICTED: myosin-11 isoform X3 [Mus musculus]; PREDICTED: myosin-11 isoform X1 [Mus musculus]; PREDICTED: myosin-11 isoform X2 [Mus musculus]; myosin-11 isoform 2 [Mus musculus]	0	3	0.7179	0	1	1	487.244	1459.72	1459.72	0.53	0.00026	HCD (High Energy Collision Dissociation)	MS2	44.5003		436.012	17.1964	2442	LD-CS-180522_WilsonK_TD_Heart_TMT_F2.raw	F1.2												39	1	26	22	0.0222795
FALSE	High	Mascot (A8)	Unambiguous	[K].icQEVLPk.[I]	N-Term(TMT6plex); C2(Carbamidomethyl); K8(TMT6plex)	1	NP_032121.3	NP_032121.3	protein NipSnap homolog 2 [Mus musculus]	0	2	0.9118	0	1	1	722.934	1444.86	1444.86	1.01	0.00073	HCD (High Energy Collision Dissociation)	MS2	44.499	92.3	55.5	70.9836	19672	LD-CS-180522_WilsonK_TD_Heart_TMT_F3.raw	F1.3	48.8	105.4	84.3	90.6	115.6	69.2	72	79.4	125.2	78.1		34	1	24	20	0.0427963
FALSE	High	Mascot (A8)	Unambiguous	[K].ePcGGLEDAVNEAk.[H]	N-Term(TMT6plex); C3(Carbamidomethyl); K14(TMT6plex)	1	NP_034063.1	NP_034063.1	collagen alpha-1(VI) chain precursor [Mus musculus]	0	3	0.98	0	1	1	649.669	1946.99	1946.99	1.31	0.00085	HCD (High Energy Collision Dissociation)	MS2	44.461	12.3	118	72.5437	19784	LD-CS-180522_WilsonK_TD_Heart_TMT_F2.raw	F1.2	7.9	11.5	10.7	17.7	11.3	13.7	6.2	9.6	9.5	17		50	1	31	27	0.00490355
FALSE	High	Mascot (A8)	Unambiguous	[K].aPGFAHLAGLDk.[M]	N-Term(TMT6plex); K12(TMT6plex)	1	NP_694704.1	NP_694704.1	NADH dehydrogenase [ubiquinone] iron-sulfur protein 2, mitochondrial precursor [Mus musculus]	0	3	0.8889	0	1	1	552.327	1654.97	1654.97	-0.62	-0.00034	HCD (High Energy Collision Dissociation)	MS2	44.4582	62.6	51.545	75.7883	19807	LD-CS-180522_WilsonK_TD_Heart_TMT_F4.raw	F1.4	21.5	53.8	25.9	60.1	68.3	34.9	23.2	51	22.6	232.2		36	1	25	21	0.0316613
FALSE	High	Mascot (A8)	Unambiguous	[R].mVQEAEk.[Y]	N-Term(TMT6plex); K7(TMT6plex)	1	NP_112442.2	NP_112442.2	heat shock cognate 71 kDa protein [Mus musculus]	0	2	0.6875	0	1	1	646.868	1292.73	1292.73	0.28	0.00018	HCD (High Energy Collision Dissociation)	MS2	44.4476	30.5	118	49.6044	12298	LD-CS-180522_WilsonK_TD_Heart_TMT_F1.raw	F1.1	10.3	38.7	16.9	47.4	42.4	23.6	7.6	40.9	20	38.5		32	1	26	22	0.100214
FALSE	High	Mascot (A8)	Unambiguous	[R].sGELAVQALDQFATVVEAk.[L]	N-Term(TMT6plex); K19(TMT6plex)	1	NP_059062.1	NP_059062.1	very long-chain specific acyl-CoA dehydrogenase, mitochondrial precursor [Mus musculus]	0	3	0.9677	0	1	1	812.127	2434.37	2434.36	2.55	0.00207	HCD (High Energy Collision Dissociation)	MS2	44.4155	27.7	118	96.971	27996	LD-CS-180522_WilsonK_TD_Heart_TMT_F4.raw	F1.4	15.8	35.3	21	37.9	31.6	14.1	23.6	21.4	20.1	39.3		62	1	29	25	0.0002358
FALSE	High	Mascot (A8)	Unambiguous	[R].dSEQVDSWMSR.[Q]	N-Term(TMT6plex)	1	NP_035595.2	NP_035595.2	spectrin alpha chain, erythrocytic 1 [Mus musculus]	0	2	1	0	1	1	784.865	1568.72	1568.72	1.17	0.00092	HCD (High Energy Collision Dissociation)	MS2	44.4025	21.5	118	72.0322	19614	LD-CS-180522_WilsonK_TD_Heart_TMT_F2.raw	F1.2	4	18.4	15.6	28.8	37.3	16.2	7.3	21.3	20.6	32.9		37	1	26	22	0.0339192
FALSE	High	Mascot (A8)	Unambiguous	[R].fGVTITVHPEPR.[V]	N-Term(TMT6plex)	4	XP_017172628.1; NP_035782.3	XP_017172628.1; NP_035782.3; NP_082280.2; XP_011237740.1	PREDICTED: titin isoform X1 [Mus musculus]; titin isoform N2-A [Mus musculus]; titin isoform N2-B [Mus musculus]; PREDICTED: titin isoform X2 [Mus musculus]	0	3	0.9194	0	1	1	527.971	1581.9	1581.9	1.36	0.00072	HCD (High Energy Collision Dissociation)	MS2	44.3899	15.7	55.5	71.174	19750	LD-CS-180522_WilsonK_TD_Heart_TMT_F3.raw	F1.3	8.3	18.7	8.3	20.4	29.4	13.8	6.5	14.2	9.1	18.3		62	2	27	23	0.000152944
FALSE	High	Mascot (A8)	Unambiguous	[R].sFQGPVLIGSAQGGVNIEDVAAEnPEAIVkEPIDIVEGIk.[K]	N-Term(TMT6plex); N24(Deamidated); K30(TMT6plex); K40(TMT6plex)	3	XP_006518820.1	XP_006518821.1; NP_035636.1; XP_006518820.1	PREDICTED: succinyl-CoA ligase [ADP-forming] subunit beta, mitochondrial isoform X2 [Mus musculus]; succinate--CoA ligase [ADP-forming] subunit beta, mitochondrial precursor [Mus musculus]; PREDICTED: succinyl-CoA ligase [ADP-forming] subunit beta, mitochondrial isoform X1 [Mus musculus]	1	4	0.1053	0	1	1	1198.67	4791.64	4791.63	3.08	0.00369	HCD (High Energy Collision Dissociation)	MS2	44.3473	35.1	118	93.1534	26678	LD-CS-180522_WilsonK_TD_Heart_TMT_F4.raw	F1.4	14.7	46.9	22.9	61.5	45	22.4	15.4	35.3	23.3	41.6		95	1	33	29	2.41083e-07
FALSE	High	Mascot (A8)	Unambiguous	[R].lAWTVVASEVVTNSLk.[V]	N-Term(TMT6plex); K16(TMT6plex)	4	XP_017172628.1; NP_035782.3	XP_017172628.1; NP_035782.3; NP_082280.2; XP_011237740.1	PREDICTED: titin isoform X1 [Mus musculus]; titin isoform N2-A [Mus musculus]; titin isoform N2-B [Mus musculus]; PREDICTED: titin isoform X2 [Mus musculus]	0	3	1	0	1	1	725.765	2175.28	2175.28	0.3	0.00022	HCD (High Energy Collision Dissociation)	MS2	44.3349	7.1	118	98.5023	29873	LD-CS-180522_WilsonK_TD_Heart_TMT_F3.raw	F1.3	2.2	10.8	3.5	8.1	11.9	6.6	3.4	2.8	5.2	12.1		62	2	25	21	9.01228e-05
FALSE	High	Mascot (A8)	Unambiguous	[K].sEEMQTVQQEQILQETQALQk.[S]	N-Term(TMT6plex); K21(TMT6plex)	12	NP_001157012.1	NP_035247.2; NP_958787.2; NP_958793.2; NP_958795.2; NP_958788.2; NP_958796.2; NP_958791.2; NP_958792.2; NP_001157675.1; NP_001157021.1; NP_001157012.1; NP_001157014.1	plectin isoform 1c [Mus musculus]; plectin isoform 1f [Mus musculus]; plectin isoform 1b [Mus musculus]; plectin isoform 1g [Mus musculus]; plectin isoform 1e [Mus musculus]; plectin isoform 1a [Mus musculus]; plectin isoform 1 [Mus musculus]; plectin isoform 1d [Mus musculus]; plectin isoform 1hij [Mus musculus]; plectin isoform 1b2alpha [Mus musculus]; plectin isoform 12alpha [Mus musculus]; pl…	0	3	0.9773	0	1	1	983.186	2947.54	2947.54	-0.75	-0.00074	HCD (High Energy Collision Dissociation)	MS2	44.3328	34	118	79.9323	23269	LD-CS-180522_WilsonK_TD_Heart_TMT_F3.raw	F1.3	12.2	40.3	17.9	45.8	47.1	28.9	18.8	37.7	28.6	42.3		88	1	35	31	2.2402e-06
FALSE	High	Mascot (A8)	Unambiguous	[R].aAIcSGk.[V]	N-Term(TMT6plex); C4(Carbamidomethyl); K7(TMT6plex)	3	NP_001276655.1	XP_017176874.1; NP_001276655.1; XP_001476757.1	PREDICTED: glyceraldehyde-3-phosphate dehydrogenase isoform X1 [Mus musculus]; glyceraldehyde-3-phosphate dehydrogenase isoform 1 [Mus musculus]; PREDICTED: glyceraldehyde-3-phosphate dehydrogenase [Mus musculus]	0	2	1	0	1	1	582.845	1164.68	1164.68	1.13	0.00066	HCD (High Energy Collision Dissociation)	MS2	44.3246	88.4	118	41.8206	9717	LD-CS-180522_WilsonK_TD_Heart_TMT_F2.raw	F1.2	46	132.5	55.3	153.1	104.7	65.9	35.6	76.9	69.2	90.3		25	1	20	16	0.159579
FALSE	High	Mascot (A8)	Unambiguous	[R].nNLLQAELEELR.[A]	N-Term(TMT6plex)	3	XP_006518740.1; XP_017171330.1	XP_006518740.1; NP_034986.1; XP_017171330.1	PREDICTED: myosin-6 isoform X1 [Mus musculus]; myosin-6 [Mus musculus]; PREDICTED: myosin-7 isoform X1 [Mus musculus]	0	2	0.9375	0	1	1	835.968	1670.93	1670.93	0.7	0.00059	HCD (High Energy Collision Dissociation)	MS2	44.3199	63.8	118	86.735	24456	LD-CS-180522_WilsonK_TD_Heart_TMT_F2.raw	F1.2	23.2	93.6	34.7	101.6	92.2	47.6	24.6	76.9	32.5	71.2		80	2	27	23	2.21618e-06
FALSE	High	Mascot (A8)	Unambiguous	[K].kEEELQAALAR.[LV]	N-Term(TMT6plex); K1(TMT6plex)	6	NP_071855.2; NP_001155247.1	NP_038635.2; XP_006521908.1; XP_006521906.1; NP_071855.2; XP_006521907.1; NP_001155247.1	myosin-11 isoform 1 [Mus musculus]; PREDICTED: myosin-11 isoform X3 [Mus musculus]; PREDICTED: myosin-11 isoform X1 [Mus musculus]; myosin-9 [Mus musculus]; PREDICTED: myosin-11 isoform X2 [Mus musculus]; myosin-11 isoform 2 [Mus musculus]	1	3	0.6216	0	1	1	572.674	1716.01	1716.01	0.45	0.00026	HCD (High Energy Collision Dissociation)	MS2	44.3173	115.2	55.5	66.553	18091	LD-CS-180522_WilsonK_TD_Heart_TMT_F3.raw	F1.3	36.3	121	78.2	139.1	175.3	59.1	44.7	133.7	159.5	137.8		37	2	25	21	0.0293014
FALSE	High	Mascot (A8)	Unambiguous	[R].mGPTELLIEMEDWk.[G]	N-Term(TMT6plex); K14(TMT6plex)	1	NP_862897.1	NP_862897.1	fibrinogen beta chain preproprotein [Mus musculus]	0	3	0.9796	0	1	1	717.381	2150.13	2150.13	0.54	0.00039	HCD (High Energy Collision Dissociation)	MS2	44.3145	32.6	118	96.0018	27670	LD-CS-180522_WilsonK_TD_Heart_TMT_F4.raw	F1.4	13.2	35.8	19.9	45.7	46.4	21.9	18.8	38.9	20	46.2		49	1	32	27	0.00867088
FALSE	High	Mascot (A8)	Unambiguous	[K].vSDLTQAAnkNNDALR.[Q]	N-Term(TMT6plex); N9(Deamidated); K10(TMT6plex)	1	NP_034173.1	NP_034173.1	desmin [Mus musculus]	1	3	0.3571	0	1	1	730.405	2189.2	2189.19	3.28	0.00239	HCD (High Energy Collision Dissociation)	MS2	44.2647	62.7	118	65.3838	17639	LD-CS-180522_WilsonK_TD_Heart_TMT_F3.raw	F1.3	27.9	80.3	34.6	90.1	82.3	41.7	20.7	65.5	67.4	79.4		42	1	30	26	0.0268437
FALSE	High	Mascot (A8)	Unambiguous	[R].eEQAEPDGTEDADk.[S]	N-Term(TMT6plex); K14(TMT6plex)	2	XP_006518740.1	XP_006518740.1; NP_034986.1	PREDICTED: myosin-6 isoform X1 [Mus musculus]; myosin-6 [Mus musculus]	0	3	1	0	1	1	664.653	1991.94	1991.94	0.14	9e-05	HCD (High Energy Collision Dissociation)	MS2	44.2473	28.4	118	38.9341	8380	LD-CS-180522_WilsonK_TD_Heart_TMT_F3.raw	F1.3	14.4	25.1	14.1	52.8	36.1	25	11.1	31.8	21	35.7		46	1	31	26	0.011839
FALSE	High	Mascot (A8)	Unambiguous	[R].vLLGETGk.[E]	N-Term(TMT6plex); K8(TMT6plex)	1	NP_038753.1	NP_038753.1	40S ribosomal protein S11 [Mus musculus]	0	2	0.7188	0	1	1	637.909	1274.81	1274.81	1.43	0.00091	HCD (High Energy Collision Dissociation)	MS2	44.233	87.1	118	70.9564	19661	LD-CS-180522_WilsonK_TD_Heart_TMT_F3.raw	F1.3	30.4	108	49.8	110.5	131.8	79	29.7	99.4	76.5	103.4		32	1	21	17	0.0335543
FALSE	High	Mascot (A8)	Unambiguous	[K].kENPnANk.[G]	N-Term(TMT6plex); K1(TMT6plex); N5(Deamidated); K8(TMT6plex)	2	XP_006518740.1	XP_006518740.1; NP_034986.1	PREDICTED: myosin-6 isoform X1 [Mus musculus]; myosin-6 [Mus musculus]	1	3	0.36	0	1	1	534.987	1602.95	1602.94	2.65	0.00142	HCD (High Energy Collision Dissociation)	MS2	44.2096	34.6	118	31.4975	6357	LD-CS-180522_WilsonK_TD_Heart_TMT_F1.raw	F1.1	12.7	49.9	15.5	47.2	44.6	21.7	18.7	40.1	21.6	52.9		25	1	24	20	0.367119
FALSE	High	Mascot (A8)	Unambiguous	[R].dTTTTVWDVVSATVAR.[T]	N-Term(TMT6plex)	4	XP_017172628.1; NP_035782.3	XP_017172628.1; NP_035782.3; NP_082280.2; XP_011237740.1	PREDICTED: titin isoform X1 [Mus musculus]; titin isoform N2-A [Mus musculus]; titin isoform N2-B [Mus musculus]; PREDICTED: titin isoform X2 [Mus musculus]	0	3	0.9032	0	1	1	651.017	1951.04	1951.03	1.05	0.00068	HCD (High Energy Collision Dissociation)	MS2	44.1489	13.9	61.388	89.2938	25247	LD-CS-180522_WilsonK_TD_Heart_TMT_F4.raw	F1.4	2.2	19.9	6.9	20.3	26.5	11.7	4.6	14.1	10.1	13.6		62	2	30	26	0.000262173
FALSE	High	Mascot (A8)	Unambiguous	[K].gEPVQSEPVk.[M]	N-Term(TMT6plex); K10(TMT6plex)	4	XP_017172628.1; NP_035782.3	XP_017172628.1; NP_035782.3; NP_082280.2; XP_011237740.1	PREDICTED: titin isoform X1 [Mus musculus]; titin isoform N2-A [Mus musculus]; titin isoform N2-B [Mus musculus]; PREDICTED: titin isoform X2 [Mus musculus]	0	2	0.9792	0	1	1	764.444	1527.88	1527.88	1	0.00076	HCD (High Energy Collision Dissociation)	MS2	44.1032	22.3	118	45.8313	11082	LD-CS-180522_WilsonK_TD_Heart_TMT_F1.raw	F1.1	4.4	40.9	10.7	29.9	35.8	21.7	3.7	23.4	11.8	27		48	2	25	21	0.0023779
FALSE	High	Mascot (A8)	Unambiguous	[K].dPALDTnGSLATPSPsPEAR.[A]	N-Term(TMT6plex); N7(Deamidated); S16(Phospho)	3	XP_017171508.1	NP_001034160.1; XP_017171508.1; NP_001034165.1	LIM domain-binding protein 3 isoform b [Mus musculus]; PREDICTED: LIM domain-binding protein 3 isoform X1 [Mus musculus]; LIM domain-binding protein 3 isoform g [Mus musculus]	0	3	0.194	0	1	1	769.363	2306.07	2306.08	-0.46	-0.00035	HCD (High Energy Collision Dissociation)	MS2	44.0978	7.6	140.463	67.858	18336	LD-CS-180522_WilsonK_TD_Heart_TMT_F2.raw	F1.2	4.8	7.4	4.5	11.2	9.8	6.3	7	6.8	6.5	7.3		67	1	33	29	0.000177498
FALSE	High	Mascot (A8)	Unambiguous	[K].rTGAIVDVPVGEELLGR.[V]	N-Term(TMT6plex)	1	NP_031531.1	NP_031531.1	ATP synthase subunit alpha, mitochondrial precursor [Mus musculus]	1	3	0.9423	0	1	1	670.724	2010.16	2010.15	1.19	0.0008	HCD (High Energy Collision Dissociation)	MS2	44.0935	22.4	55.5	79.6269	22118	LD-CS-180522_WilsonK_TD_Heart_TMT_F2.raw	F1.2	7.8	36.9	12	32	35.1	20.4	7.3	22.4	11.2	25.1		52	1	27	23	0.00155537
FALSE	High	Mascot (A8)	Unambiguous	[K].qLQQVIAk.[E]	N-Term(TMT6plex); K8(TMT6plex)	2	NP_001104518.1	NP_001104518.1; NP_034326.1	fibrinogen alpha chain isoform 1 preproprotein [Mus musculus]; fibrinogen alpha chain isoform 2 precursor [Mus musculus]	0	2	0.7609	0	1	1	693.448	1385.89	1385.89	0.04	3e-05	HCD (High Energy Collision Dissociation)	MS2	44.0747	106	108.259	66.8804	16283	LD-CS-180522_WilsonK_TD_Heart_TMT_F4.raw	F1.4	38.2	104.3	68.6	156.2	148.1	69	67.1	108.8	86.2	150.3		46	1	16	13	0.000511012
FALSE	High	Mascot (A8)	Unambiguous	[K].iTNYVVER.[K]	N-Term(TMT6plex)	4	XP_017172628.1; NP_035782.3	XP_017172628.1; NP_035782.3; NP_082280.2; XP_011237740.1	PREDICTED: titin isoform X1 [Mus musculus]; titin isoform N2-A [Mus musculus]; titin isoform N2-B [Mus musculus]; PREDICTED: titin isoform X2 [Mus musculus]	0	2	1	0	1	1	611.853	1222.7	1222.7	0.07	4e-05	HCD (High Energy Collision Dissociation)	MS2	44.0666	102.4	10.217	65.0446	17506	LD-CS-180522_WilsonK_TD_Heart_TMT_F3.raw	F1.3	32	173.5	46.2	119.2	175.2	84.6	15.5	118	63.6	132.9		32	2	23	19	0.056668
FALSE	High	Mascot (A8)	Unambiguous	[K].aDGSSVLIIk.[D]	N-Term(TMT6plex); K10(TMT6plex)	4	XP_017172628.1; NP_035782.3	XP_017172628.1; NP_035782.3; NP_082280.2; XP_011237740.1	PREDICTED: titin isoform X1 [Mus musculus]; titin isoform N2-A [Mus musculus]; titin isoform N2-B [Mus musculus]; PREDICTED: titin isoform X2 [Mus musculus]	0	2	0.8684	0	1	1	730.958	1460.91	1460.91	0.01	1e-05	HCD (High Energy Collision Dissociation)	MS2	44.0305	155.5	84.315	75.248	19580	LD-CS-180522_WilsonK_TD_Heart_TMT_F4.raw	F1.4	56.6	209.6	77.4	211.8	235.1	112.4	63.1	170.6	131.6	192.6		38	2	22	17	0.00908533
FALSE	High	Mascot (A8)	Unambiguous	[K].dEALETEk.[V]	N-Term(TMT6plex); K8(TMT6plex)	4	NP_666219.1	XP_011236786.1; XP_011236788.1; XP_011236787.1; NP_666219.1	PREDICTED: beta-centractin isoform X1 [Mus musculus]; PREDICTED: beta-centractin isoform X3 [Mus musculus]; PREDICTED: beta-centractin isoform X2 [Mus musculus]; beta-centractin [Mus musculus]	0	2	0.7241	0	1	1	696.885	1392.76	1392.76	0.18	0.00013	HCD (High Energy Collision Dissociation)	MS2	44.0178	105.5	118	51.2936	12891	LD-CS-180522_WilsonK_TD_Heart_TMT_F2.raw	F1.2	36	163	64.5	116.5	179.8	83.1	27.9	102.7	87.4	129.6		29	1	26	22	0.196039
FALSE	High	Mascot (A8)	Unambiguous	[K].eNYAELLDDGFLk.[N]	N-Term(TMT6plex); K13(TMT6plex)	1	NP_034063.1	NP_034063.1	collagen alpha-1(VI) chain precursor [Mus musculus]	0	2	1	0	1	1	993.04	1985.07	1985.06	4.48	0.00444	HCD (High Energy Collision Dissociation)	MS2	44.0126	14.5	118	88.8727	25162	LD-CS-180522_WilsonK_TD_Heart_TMT_F2.raw	F1.2	6.1	11.4	10.2	22.8	16.3	15.5	7.2	9.9	16.1	20.7		73	1	30	26	2.37214e-05
FALSE	High	Mascot (A8)	Unambiguous	[K].tLMLNEDkPADDYSAVLQR.[L]	N-Term(TMT6plex); K8(TMT6plex)	5	XP_006521750.1	XP_017172333.1; XP_006521750.1; NP_001334091.1; XP_006521751.1; NP_780556.2	PREDICTED: sarcalumenin isoform X3 [Mus musculus]; PREDICTED: sarcalumenin isoform X1 [Mus musculus]; sarcalumenin isoform 2 precursor [Mus musculus]; PREDICTED: sarcalumenin isoform X2 [Mus musculus]; sarcalumenin isoform 1 precursor [Mus musculus]	0	3	1	0	1	1	879.803	2637.39	2637.4	-0.41	-0.00036	HCD (High Energy Collision Dissociation)	MS2	43.9964	92.8	80.078	77.651	22439	LD-CS-180522_WilsonK_TD_Heart_TMT_F3.raw	F1.3	26.3	119	63.8	129.4	149.9	59.2	44.3	103.1	76	100.7		48	1	33	29	0.0156002
FALSE	High	Mascot (A8)	Unambiguous	[K].lQEVEGAVk.[A]	N-Term(TMT6plex); K9(TMT6plex)	5	NP_001155247.1	NP_038635.2; XP_006521908.1; XP_006521906.1; XP_006521907.1; NP_001155247.1	myosin-11 isoform 1 [Mus musculus]; PREDICTED: myosin-11 isoform X3 [Mus musculus]; PREDICTED: myosin-11 isoform X1 [Mus musculus]; PREDICTED: myosin-11 isoform X2 [Mus musculus]; myosin-11 isoform 2 [Mus musculus]	0	2	0.7619	0	1	1	715.935	1430.86	1430.86	0.32	0.00023	HCD (High Energy Collision Dissociation)	MS2	43.9896	202.5	46.154	71.6846	19956	LD-CS-180522_WilsonK_TD_Heart_TMT_F3.raw	F1.3	66.2	258.1	117.3	253.4	274.7	141.7	54.3	189.3	247.6	305.1		42	1	23	19	0.00550647
FALSE	High	Mascot (A8)	Unambiguous	[R].eVAAFAQFGSDLDAATQQLLSR.[G]	N-Term(TMT6plex)	1	NP_031531.1	NP_031531.1	ATP synthase subunit alpha, mitochondrial precursor [Mus musculus]	0	3	0.9714	0	1	1	856.448	2567.33	2567.33	-0.4	-0.00035	HCD (High Energy Collision Dissociation)	MS2	43.9111		206.09	98.8074	27786	LD-CS-180522_WilsonK_TD_Heart_TMT_F2.raw	F1.2												105	1	34	30	3.53278e-08
FALSE	High	Mascot (A8)	Unambiguous	[K].aVDPIDAPk.[V]	N-Term(TMT6plex); K9(TMT6plex)	4	XP_017172628.1; NP_035782.3	XP_017172628.1; NP_035782.3; NP_082280.2; XP_011237740.1	PREDICTED: titin isoform X1 [Mus musculus]; titin isoform N2-A [Mus musculus]; titin isoform N2-B [Mus musculus]; PREDICTED: titin isoform X2 [Mus musculus]	0	3	1	0	1	1	461.947	1383.83	1383.82	0.65	0.0003	HCD (High Energy Collision Dissociation)	MS2	43.91	56.1	198.95	61.6681	16220	LD-CS-180522_WilsonK_TD_Heart_TMT_F3.raw	F1.3	15.5	87.9	30	73.3	86.5	39	14.8	55.6	35.6	88.6		32	2	20	16	0.0261205
FALSE	High	Mascot (A8)	Unambiguous	[K].hEAmITDLEER.[L]	N-Term(TMT6plex); M4(Oxidation)	1	NP_071855.2	NP_071855.2	myosin-9 [Mus musculus]	0	3	1	0	1	1	530.266	1588.78	1588.78	0.31	0.00017	HCD (High Energy Collision Dissociation)	MS2	43.8955	31.4	58.255	47.5475	11417	LD-CS-180522_WilsonK_TD_Heart_TMT_F3.raw	F1.3	10.7	34.5	15.6	30.7	32.5	17.5	71.8	26.4	24.5	31.2		40	1	28	24	0.0322622
FALSE	High	Mascot (A8)	Unambiguous	[K].eLSATSSTQk.[I]	N-Term(TMT6plex); K10(TMT6plex)	4	XP_017172628.1; NP_035782.3	XP_017172628.1; NP_035782.3; NP_082280.2; XP_011237740.1	PREDICTED: titin isoform X1 [Mus musculus]; titin isoform N2-A [Mus musculus]; titin isoform N2-B [Mus musculus]; PREDICTED: titin isoform X2 [Mus musculus]	0	2	0.9167	0	1	1	755.43	1509.85	1509.85	-0.4	-0.0003	HCD (High Energy Collision Dissociation)	MS2	43.8619	54.7	118	43.7432	10360	LD-CS-180522_WilsonK_TD_Heart_TMT_F2.raw	F1.2	18.6	90	29.4	73.8	88.1	42.8	7.7	63.4	32.1	67.3		60	2	27	23	0.000208703
FALSE	High	Mascot (A8)	Unambiguous	[R].qASALIDRPAPHFER.[T]	N-Term(TMT6plex)	27	XP_006538957.2; XP_006538970.1	XP_006538956.2; XP_006538979.2; XP_006538964.2; NP_001122078.1; XP_006538957.2; XP_006538978.2; XP_006538959.2; XP_006538976.2; XP_006538972.2; XP_006538965.2; XP_017175726.1; XP_006538963.2; XP_006538958.2; XP_006538971.2; XP_006538980.1; XP_006538960.2; XP_006538970.1; XP_017175732.1; XP_017175727.1; XP_006538975.2; NP_906273.3; XP_006538962.2; XP_017175730.1; XP_017175728.1; XP_006538974.1; NP…	PREDICTED: protein 4.1 isoform X1 [Mus musculus]; PREDICTED: protein 4.1 isoform X22 [Mus musculus]; PREDICTED: protein 4.1 isoform X9 [Mus musculus]; protein 4.1 isoform 2 [Mus musculus]; PREDICTED: protein 4.1 isoform X2 [Mus musculus]; PREDICTED: protein 4.1 isoform X21 [Mus musculus]; PREDICTED: protein 4.1 isoform X4 [Mus musculus]; PREDICTED: protein 4.1 isoform X20 [Mus musculus]; PREDICTE…	0	4	0.8913	0	1	1	485.02	1937.06	1937.06	0.75	0.00036	HCD (High Energy Collision Dissociation)	MS2	43.8474	19.2	64.713	54.6064	13786	LD-CS-180522_WilsonK_TD_Heart_TMT_F3.raw	F1.3	9.6	21.6	12.6	22.3	24.9	19.8	10.4	17.3	17.9	24		46	2	30	26	0.0104693
FALSE	High	Mascot (A8)	Unambiguous	[R].eEAESTLQSFR.[Q]	N-Term(TMT6plex)	1	NP_035831.2	NP_035831.2	vimentin [Mus musculus]	0	2	0.8889	0	1	1	763.389	1525.77	1525.77	1.21	0.00092	HCD (High Energy Collision Dissociation)	MS2	43.846	106.4	55.5	66.5673	18097	LD-CS-180522_WilsonK_TD_Heart_TMT_F3.raw	F1.3	31.7	110.2	80.8	135.6	163.7	116	16.5	149.8	54.3	140.3		54	1	27	23	0.000866273
FALSE	High	Mascot (A8)	Unambiguous	[K].dILIPPEGELDAELRk.[T]	N-Term(TMT6plex); K16(TMT6plex)	4	XP_017172628.1; NP_035782.3	XP_017172628.1; NP_035782.3; NP_082280.2; XP_011237740.1	PREDICTED: titin isoform X1 [Mus musculus]; titin isoform N2-A [Mus musculus]; titin isoform N2-B [Mus musculus]; PREDICTED: titin isoform X2 [Mus musculus]	1	3	0.6765	0	1	1	756.107	2266.31	2266.31	0.89	0.00068	HCD (High Energy Collision Dissociation)	MS2	43.824	41.3	88.541	82.8967	24441	LD-CS-180522_WilsonK_TD_Heart_TMT_F3.raw	F1.3	13.1	70.7	20.5	58.8	63.8	28.3	10.3	40.2	27.9	54.1		34	2	26	22	0.0700433
FALSE	High	Mascot (A8)	Unambiguous	[R].qSILAIQNEVEk.[V]	N-Term(TMT6plex); K12(TMT6plex)	2	NP_150371.4	NP_150371.4; XP_011242565.1	alpha-actinin-2 [Mus musculus]; PREDICTED: alpha-actinin-2 isoform X1 [Mus musculus]	0	3	0.8923	0	1	1	610.697	1830.08	1830.07	1.34	0.00082	HCD (High Energy Collision Dissociation)	MS2	43.8228	63.2	39.922	78.2718	22660	LD-CS-180522_WilsonK_TD_Heart_TMT_F3.raw	F1.3	16.7	90.9	36.3	75.7	132.5	29.4	4.7	90.9	47.2	69.1		65	1	25	21	4.63548e-05
FALSE	High	Mascot (A8)	Unambiguous	[K].gLYPAPLk.[I]	N-Term(TMT6plex); K8(TMT6plex)	1	NP_849209.1	NP_849209.1	trifunctional enzyme subunit alpha, mitochondrial precursor [Mus musculus]	0	2	0.8824	0	1	1	658.921	1316.83	1316.83	0.13	8e-05	HCD (High Energy Collision Dissociation)	MS2	43.8114	79.6	36.322	74.2378	21017	LD-CS-180522_WilsonK_TD_Heart_TMT_F3.raw	F1.3	29.5	108.7	44.1	102.7	127.8	58.5	27.1	91.4	66.3	91.8		51	1	23	19	0.000649824
FALSE	High	Mascot (A8)	Unambiguous	[K].rTNAENEFVTIk.[K]	N-Term(TMT6plex); K12(TMT6plex)	1	NP_032499.2	NP_032499.2	keratin, type II cytoskeletal 1 [Mus musculus]	1	3	0.9714	0	1	1	627.361	1880.07	1880.06	2.5	0.00157	HCD (High Energy Collision Dissociation)	MS2	43.8007	4.3	144.644	67.0212	17813	LD-CS-180522_WilsonK_TD_Heart_TMT_F1.raw	F1.1		3.1	2.3	3.9	9.9		5.6	3.9	6.3	5.7		35	1	28	24	0.0809521
FALSE	High	Mascot (A8)	Unambiguous	[R].qQYESVAAk.[N]	N-Term(TMT6plex); K9(TMT6plex)	1	NP_035831.2	NP_035831.2	vimentin [Mus musculus]	0	2	1	0	1	1	741.422	1481.84	1481.84	0.78	0.00058	HCD (High Energy Collision Dissociation)	MS2	43.7984	10.6	118	50.2087	12497	LD-CS-180522_WilsonK_TD_Heart_TMT_F1.raw	F1.1	2.7	13.5	9.2	13.9	16.2	11.9		12.6	7.3	12.9		48	1	25	21	0.00239083
FALSE	High	Mascot (A8)	Unambiguous	[K].fETEQALR.[M]	N-Term(TMT6plex)	1	NP_034793.1	NP_034793.1	keratin, type I cytoskeletal 17 [Mus musculus]	0	2	0.7879	0	1	1	611.836	1222.66	1222.66	0.88	0.00054	HCD (High Energy Collision Dissociation)	MS2	43.7768	24.7	118	61.1333	16150	LD-CS-180522_WilsonK_TD_Heart_TMT_F2.raw	F1.2	8.3	19.3	13.7	22.9	48.5	3.5	20.9	28.8	14.7	52.3		33	1	23	19	0.0429571
FALSE	High	Mascot (A8)	Unambiguous	[R].lVWTLVDANVQTLSck.[V]	N-Term(TMT6plex); C15(Carbamidomethyl); K16(TMT6plex)	4	XP_017172628.1; NP_035782.3	XP_017172628.1; NP_035782.3; NP_082280.2; XP_011237740.1	PREDICTED: titin isoform X1 [Mus musculus]; titin isoform N2-A [Mus musculus]; titin isoform N2-B [Mus musculus]; PREDICTED: titin isoform X2 [Mus musculus]	0	2	0.9846	0	1	1	1153.15	2305.3	2305.3	1.32	0.00152	HCD (High Energy Collision Dissociation)	MS2	43.7556	42.4	118	93.6765	26863	LD-CS-180522_WilsonK_TD_Heart_TMT_F4.raw	F1.4	17.2	62.1	24.1	63.5	54.2	34.5	19.9	29.5	44.3	49.6		65	2	29	25	9.83898e-05
FALSE	High	Mascot (A8)	Unambiguous	[K].rQAEEAEEQANTnLSk.[F]	N-Term(TMT6plex); N13(Deamidated); K16(TMT6plex)	3	XP_006518740.1; XP_017171330.1	XP_006518740.1; NP_034986.1; XP_017171330.1	PREDICTED: myosin-6 isoform X1 [Mus musculus]; myosin-6 [Mus musculus]; PREDICTED: myosin-7 isoform X1 [Mus musculus]	1	3	0.3019	0	1	1	759.728	2277.17	2277.17	-0.89	-0.00068	HCD (High Energy Collision Dissociation)	MS2	43.7436	10.7	118	47.5085	11626	LD-CS-180522_WilsonK_TD_Heart_TMT_F2.raw	F1.2	4.6	17.5	4.5	17.3	16.5	4.5	2.5	12.3	7.8	12.3		53	2	33	29	0.00404898
FALSE	High	Mascot (A8)	Unambiguous	[K].aEGFINLQVIDVPGPVR.[N]	N-Term(TMT6plex)	4	XP_017172628.1; NP_035782.3	XP_017172628.1; NP_035782.3; NP_082280.2; XP_011237740.1	PREDICTED: titin isoform X1 [Mus musculus]; titin isoform N2-A [Mus musculus]; titin isoform N2-B [Mus musculus]; PREDICTED: titin isoform X2 [Mus musculus]	0	3	1	0	1	1	685.06	2053.17	2053.16	0.53	0.00037	HCD (High Energy Collision Dissociation)	MS2	43.7197	31.2	55.5	86.841	24294	LD-CS-180522_WilsonK_TD_Heart_TMT_F4.raw	F1.4	7.5	26.6	8.4	70.7	104.9	15.2	3.7	14	15.4	25.6		69	2	28	24	3.80932e-05
FALSE	High	Mascot (A8)	Unambiguous	[K].ePVVYDTHVNk.[Q]	N-Term(TMT6plex); K11(TMT6plex)	4	XP_017172628.1; NP_035782.3	XP_017172628.1; NP_035782.3; NP_082280.2; XP_011237740.1	PREDICTED: titin isoform X1 [Mus musculus]; titin isoform N2-A [Mus musculus]; titin isoform N2-B [Mus musculus]; PREDICTED: titin isoform X2 [Mus musculus]	0	3	1	0	1	1	586.998	1758.98	1758.98	1.03	0.0006	HCD (High Energy Collision Dissociation)	MS2	43.7164	37.1	74.585	52.2026	13029	LD-CS-180522_WilsonK_TD_Heart_TMT_F3.raw	F1.3	12.8	61	21.9	42.4	61.8	30.2	6.4	45.9	23.4	42.6		56	2	27	23	0.000652807
FALSE	High	Mascot (A8)	Unambiguous	[R].aATTSNPSk.[F]	N-Term(TMT6plex); K9(TMT6plex)	1	NP_001185770.1	NP_001185770.1	cysteine and glycine-rich protein 3 [Mus musculus]	0	2	1	0	1	1	667.888	1334.77	1334.77	1.27	0.00085	HCD (High Energy Collision Dissociation)	MS2	43.6839	15.3	118	28.6027	5294	LD-CS-180522_WilsonK_TD_Heart_TMT_F2.raw	F1.2	4.2	21.6	10	22.3	23.3	10.7	4.4	18.5	9.7	18.5		53	1	25	21	0.000769246
FALSE	High	Mascot (A8)	Unambiguous	[R].lVEIDnGk.[Q]	N-Term(TMT6plex); N6(Deamidated); K8(TMT6plex)	3	XP_006501136.1	XP_006501136.1; NP_001104572.1; NP_062263.1	PREDICTED: prelamin-A/C isoform X1 [Mus musculus]; prelamin-A/C isoform C [Mus musculus]; prelamin-A/C isoform C2 [Mus musculus]	0	2	0.7714	0	1	1	673.901	1346.79	1346.79	0.71	0.00048	HCD (High Energy Collision Dissociation)	MS2	43.6476	36.1	118	73.9743	20259	LD-CS-180522_WilsonK_TD_Heart_TMT_F2.raw	F1.2	22.5	32.2	32.6	39.1	50.9	20.7	31.1	32.2	36.9	41.7		35	1	23	19	0.0275979
FALSE	High	Mascot (A8)	Unambiguous	[R].aAWEVDSGRR.[N]	N-Term(TMT6plex)	1	NP_031408.1	NP_031408.1	medium-chain specific acyl-CoA dehydrogenase, mitochondrial precursor [Mus musculus]	1	3	0.8667	0	1	1	459.247	1375.73	1375.73	-0.23	-0.0001	HCD (High Energy Collision Dissociation)	MS2	43.6472	31.1	118	48.2628	11881	LD-CS-180522_WilsonK_TD_Heart_TMT_F2.raw	F1.2	21	33.8	17.1	43.2	34.4	21.4	21.2	36.5	28.8	34.8		30	1	25	21	0.140589
FALSE	High	Mascot (A8)	Unambiguous	[K].vELQELNDR.[F]	N-Term(TMT6plex)	2	NP_034173.1; NP_035831.2	NP_034173.1; NP_035831.2	desmin [Mus musculus]; vimentin [Mus musculus]	0	2	0.9	0	1	1	672.87	1344.73	1344.73	-0.06	-4e-05	HCD (High Energy Collision Dissociation)	MS2	43.5961	80.7	118	67.7118	16597	LD-CS-180522_WilsonK_TD_Heart_TMT_F4.raw	F1.4	39.8	85	47.8	118.5	122.7	56.2	39.2	92.1	51.8	105.3		40	2	25	21	0.0146251
FALSE	High	Mascot (A8)	Unambiguous	[R].nAAGVFSEPSESTGAITAR.[D]	N-Term(TMT6plex)	4	XP_017172628.1; NP_035782.3	XP_017172628.1; NP_035782.3; NP_082280.2; XP_011237740.1	PREDICTED: titin isoform X1 [Mus musculus]; titin isoform N2-A [Mus musculus]; titin isoform N2-B [Mus musculus]; PREDICTED: titin isoform X2 [Mus musculus]	0	3	1	0	1	1	698.695	2094.07	2094.07	1.38	0.00096	HCD (High Energy Collision Dissociation)	MS2	43.5822	8.6	118	71.2056	19341	LD-CS-180522_WilsonK_TD_Heart_TMT_F2.raw	F1.2	3.8	12.5	4.4	9.4	12.9	6	4	9	8	10.5		90	2	32	28	7.05e-07
FALSE	High	Mascot (A8)	Unambiguous	[K].vNSLGETAQR.[L]	N-Term(TMT6plex)	10	XP_006497872.1	XP_006497873.1; XP_006497877.1; XP_006497878.1; XP_006497876.1; NP_001296389.1; XP_006497875.1; NP_001171138.1; XP_006497879.1; XP_006497872.1; NP_001171139.1	PREDICTED: spectrin alpha chain, non-erythrocytic 1 isoform X2 [Mus musculus]; PREDICTED: spectrin alpha chain, non-erythrocytic 1 isoform X5 [Mus musculus]; PREDICTED: spectrin alpha chain, non-erythrocytic 1 isoform X6 [Mus musculus]; PREDICTED: spectrin alpha chain, non-erythrocytic 1 isoform X4 [Mus musculus]; spectrin alpha chain, non-erythrocytic 1 isoform 4 [Mus musculus]; PREDICTED: spect…	0	2	0.9592	0	1	1	652.363	1303.72	1303.72	2.23	0.00145	HCD (High Energy Collision Dissociation)	MS2	43.5636	11.4	118	43.9261	10457	LD-CS-180522_WilsonK_TD_Heart_TMT_F1.raw	F1.1	2.5	11.4	7.5	14.9	24.5	9.2	2.6	13.1	7.1	14.3		49	1	24	20	0.00138861
FALSE	High	Mascot (A8)	Unambiguous	[R].vALVQYSDR.[T]	N-Term(TMT6plex)	2	NP_001229938.1	NP_001229937.1; NP_001229938.1	collagen alpha-3(VI) chain isoform 1 precursor [Mus musculus]; collagen alpha-3(VI) chain isoform 2 precursor [Mus musculus]	0	2	0.9574	0	1	1	640.365	1279.72	1279.72	0.94	0.0006	HCD (High Energy Collision Dissociation)	MS2	43.5588	18.5	118	66.5069	17890	LD-CS-180522_WilsonK_TD_Heart_TMT_F2.raw	F1.2	9.2	15.2	12	23.2	23.4	22.3	11	18.7	16.4	22.3		47	1	24	20	0.00217714
FALSE	High	Mascot (A8)	Unambiguous	[K].aLcAEADR.[L]	N-Term(TMT6plex); C3(Carbamidomethyl)	10	XP_006497872.1	XP_006497873.1; XP_006497877.1; XP_006497878.1; XP_006497876.1; NP_001296389.1; XP_006497875.1; NP_001171138.1; XP_006497879.1; XP_006497872.1; NP_001171139.1	PREDICTED: spectrin alpha chain, non-erythrocytic 1 isoform X2 [Mus musculus]; PREDICTED: spectrin alpha chain, non-erythrocytic 1 isoform X5 [Mus musculus]; PREDICTED: spectrin alpha chain, non-erythrocytic 1 isoform X6 [Mus musculus]; PREDICTED: spectrin alpha chain, non-erythrocytic 1 isoform X4 [Mus musculus]; spectrin alpha chain, non-erythrocytic 1 isoform 4 [Mus musculus]; PREDICTED: spect…	0	2	0.8913	0	1	1	567.793	1134.58	1134.58	0.83	0.00047	HCD (High Energy Collision Dissociation)	MS2	43.5044	14	118	38.2427	8571	LD-CS-180522_WilsonK_TD_Heart_TMT_F1.raw	F1.1	6.6	19.5	12.1	18.7	15.6	9.9	4.1	13.7	14.4	17.5		46	1	21	17	0.00148969
FALSE	High	Mascot (A8)	Unambiguous	[K].lTNSAGEATETLNVIVLDkPGPPTGPVk.[M]	N-Term(TMT6plex); K19(TMT6plex); K28(TMT6plex)	4	XP_017172628.1; NP_035782.3	XP_017172628.1; NP_035782.3; NP_082280.2; XP_011237740.1	PREDICTED: titin isoform X1 [Mus musculus]; titin isoform N2-A [Mus musculus]; titin isoform N2-B [Mus musculus]; PREDICTED: titin isoform X2 [Mus musculus]	0	3	1	0	1	1	1169.34	3506.02	3506.01	2.87	0.00336	HCD (High Energy Collision Dissociation)	MS2	43.456	76.5	118	84.2248	24953	LD-CS-180522_WilsonK_TD_Heart_TMT_F3.raw	F1.3	24.7	125.8	41.7	96.3	128.2	57.5	26.5	69.6	53.3	94.4		131	2	25	21	1.05624e-11
FALSE	High	Mascot (A8)	Unambiguous	[K].tIEAEAAHGTVTR.[H]	N-Term(TMT6plex)	1	NP_766599.2	NP_766599.2	isocitrate dehydrogenase [NADP], mitochondrial precursor [Mus musculus]	0	3	1	0	1	1	528.957	1584.86	1584.85	0.84	0.00044	HCD (High Energy Collision Dissociation)	MS2	43.4509	1.8	118	40.6045	9353	LD-CS-180522_WilsonK_TD_Heart_TMT_F1.raw	F1.1			2.3	5.9	2		2.5	5				45	1	27	23	0.00639179
FALSE	High	Mascot (A8)	Unambiguous	[K].kEQDTSAHLER.[M]	N-Term(TMT6plex); K1(TMT6plex)	16	XP_006518740.1; XP_006532475.1; XP_017174700.1; NP_001074719.1; XP_017171330.1	XP_017174698.1; XP_006518740.1; XP_017169807.1; XP_017174696.1; XP_006532475.1; NP_034985.2; XP_017174695.1; XP_017174699.1; NP_001034634.2; NP_034986.1; XP_017174700.1; XP_017174697.1; NP_001074719.1; NP_001078847.1; XP_017171330.1; NP_796343.2	PREDICTED: myosin-7B isoform X4 [Mus musculus]; PREDICTED: myosin-6 isoform X1 [Mus musculus]; PREDICTED: myosin-1 isoform X1 [Mus musculus]; PREDICTED: myosin-7B isoform X2 [Mus musculus]; PREDICTED: myosin-3 isoform X1 [Mus musculus]; myosin-4 [Mus musculus]; PREDICTED: myosin-7B isoform X1 [Mus musculus]; PREDICTED: myosin-7B isoform X5 [Mus musculus]; myosin-2 [Mus musculus]; myosin-6 [Mus mu…	1	3	1	0	1	1	591.328	1771.97	1771.97	-0.05	-3e-05	HCD (High Energy Collision Dissociation)	MS2	43.4475	11.4	118	29.8193	5702	LD-CS-180522_WilsonK_TD_Heart_TMT_F2.raw	F1.2	4	13.8	7.5	12.9	13.9	12.8	6	16.5	8.7	11.3		35	5	28	24	0.0944643
FALSE	High	Mascot (A8)	Unambiguous	[K].nLQEEISDLTEQLGEGGk.[N]	N-Term(TMT6plex); K18(TMT6plex)	2	XP_006518740.1	XP_006518740.1; NP_034986.1	PREDICTED: myosin-6 isoform X1 [Mus musculus]; myosin-6 [Mus musculus]	0	2	1	0	1	1	1209.64	2418.27	2418.28	-0.61	-0.00073	HCD (High Energy Collision Dissociation)	MS2	43.4467	729.9	118	91.9026	27689	LD-CS-180522_WilsonK_TD_Heart_TMT_F3.raw	F1.3	238.1	1032.8	332	1033.5	963.6	544.9	301	1033.7	411.3	961		114	1	32	28	2.88061e-09
FALSE	High	Mascot (A8)	Unambiguous	[R].nNMIVVQGDk.[H]	N-Term(TMT6plex); K10(TMT6plex)	4	XP_017172628.1; NP_035782.3	XP_017172628.1; NP_035782.3; NP_082280.2; XP_011237740.1	PREDICTED: titin isoform X1 [Mus musculus]; titin isoform N2-A [Mus musculus]; titin isoform N2-B [Mus musculus]; PREDICTED: titin isoform X2 [Mus musculus]	0	3	0.9714	0	1	1	525.97	1575.89	1575.89	0.76	0.0004	HCD (High Energy Collision Dissociation)	MS2	43.4152	43.9	55.5	62.2651	16450	LD-CS-180522_WilsonK_TD_Heart_TMT_F3.raw	F1.3	21.4	70.7	26.2	55.2	61.6	28.2	17.5	44	31.7	55.6		35	2	26	22	0.0663623
FALSE	High	Mascot (A8)	Unambiguous	[K].gFQQILAGEYDHLPEQAFYMVGPIEEAVAk.[A]	N-Term(TMT6plex); K30(TMT6plex)	1	NP_058054.2	NP_058054.2	ATP synthase subunit beta, mitochondrial precursor [Mus musculus]	0	4	0.9322	0	1	1	952.998	3808.97	3808.97	1.19	0.00114	HCD (High Energy Collision Dissociation)	MS2	43.4115	4.5	118	96.6028	29250	LD-CS-180522_WilsonK_TD_Heart_TMT_F3.raw	F1.3		6.9	2.2	5.5	4.7	4.2	3	4.1	5.3	6.9		59	1	37	33	0.00272125
FALSE	High	Mascot (A8)	Unambiguous	[K].rITQETIR.[Q]	N-Term(TMT6plex)	3	XP_017172628.1; NP_035782.3	XP_017172628.1; NP_035782.3; XP_011237740.1	PREDICTED: titin isoform X1 [Mus musculus]; titin isoform N2-A [Mus musculus]; PREDICTED: titin isoform X2 [Mus musculus]	1	3	0.6739	0	1	1	415.921	1245.75	1245.75	0.39	0.00016	HCD (High Energy Collision Dissociation)	MS2	43.4112	13.9	118	36.1417	7876	LD-CS-180522_WilsonK_TD_Heart_TMT_F1.raw	F1.1	6.7	24.1	6.2	18.1	22.9	7.4	5.8	11.3	8.5	19.7		46	2	21	17	0.00128084
FALSE	High	Mascot (A8)	Unambiguous	[K].sTDFATSLSVk.[D]	N-Term(TMT6plex); K11(TMT6plex)	4	XP_017172628.1; NP_035782.3	XP_017172628.1; NP_035782.3; NP_082280.2; XP_011237740.1	PREDICTED: titin isoform X1 [Mus musculus]; titin isoform N2-A [Mus musculus]; titin isoform N2-B [Mus musculus]; PREDICTED: titin isoform X2 [Mus musculus]	0	2	1	0	1	1	807.462	1613.92	1613.92	1.38	0.00111	HCD (High Energy Collision Dissociation)	MS2	43.3621	250.3	105.586	74.9056	19441	LD-CS-180522_WilsonK_TD_Heart_TMT_F4.raw	F1.4	76.7	419.1	127.8	333.4	433.3	169.5	51	242.4	165.2	331		62	2	25	21	8.65462e-05
FALSE	High	Mascot (A8)	Unambiguous	[R].rPGIIVDLk.[V]	N-Term(TMT6plex); K9(TMT6plex)	2	XP_006497619.1	XP_006497619.1; XP_011237292.1	PREDICTED: nebulette isoform X1 [Mus musculus]; PREDICTED: nebulette isoform X3 [Mus musculus]	0	3	1	0	1	1	490.326	1468.96	1468.96	0.52	0.00025	HCD (High Energy Collision Dissociation)	MS2	43.3536	84.5	118	71.395	19839	LD-CS-180522_WilsonK_TD_Heart_TMT_F3.raw	F1.3	28.3	126.3	39.9	138.4	138.1	48.7	14.7	98.9	59.8	100.1		40	1	13	13	0.000787765
FALSE	High	Mascot (A8)	Selected	[R].eQELLSk.[E]	N-Term(TMT6plex); K7(TMT6plex)	3	XP_017172628.1	XP_017172628.1; NP_082280.2; XP_011237740.1	PREDICTED: titin isoform X1 [Mus musculus]; titin isoform N2-B [Mus musculus]; PREDICTED: titin isoform X2 [Mus musculus]	0	2	0	0	1	1	652.895	1304.78	1304.78	0.79	0.00051	HCD (High Energy Collision Dissociation)	MS2	43.3472	48.4	175.477	65.7397	17410	LD-CS-180522_WilsonK_TD_Heart_TMT_F1.raw	F1.1	15.5	71.6	19.8	45.9	127.1	27.5	13.2	45.5	29.7	58.6		38	1	24	20	0.0196004
FALSE	High	Mascot (A8)	Unambiguous	[R].dPISPPGPPVPR.[V]	N-Term(TMT6plex)	4	XP_017172628.1; NP_035782.3	XP_017172628.1; NP_035782.3; NP_082280.2; XP_011237740.1	PREDICTED: titin isoform X1 [Mus musculus]; titin isoform N2-A [Mus musculus]; titin isoform N2-B [Mus musculus]; PREDICTED: titin isoform X2 [Mus musculus]	0	2	0.8485	0	1	1	729.42	1457.83	1457.83	0.65	0.00047	HCD (High Energy Collision Dissociation)	MS2	43.3419	19.8	118	64.5009	17233	LD-CS-180522_WilsonK_TD_Heart_TMT_F2.raw	F1.2	13.2	29.3	13.2	21.5	25.2	16.7	11.2	19.7	11.5	24.3		33	2	25	21	0.0757629
FALSE	High	Mascot (A8)	Unambiguous	[K].mEEEVLLLEDQNSk.[F]	N-Term(TMT6plex); K14(TMT6plex)	4	XP_017170323.1	XP_017170323.1; XP_017170324.1; XP_006534552.1; NP_780469.1	PREDICTED: myosin-10 isoform X2 [Mus musculus]; PREDICTED: myosin-10 isoform X3 [Mus musculus]; PREDICTED: myosin-10 isoform X1 [Mus musculus]; myosin-10 [Mus musculus]	0	3	0.8966	0	1	1	712.383	2135.13	2135.13	1.71	0.00121	HCD (High Energy Collision Dissociation)	MS2	43.3165	49.3	81.37	83.9444	24846	LD-CS-180522_WilsonK_TD_Heart_TMT_F3.raw	F1.3	107	53.1	20.1	48	54.9	26.1	21.3	42.9	46.7	43.4		58	1	31	27	0.000935326
FALSE	High	Mascot (A8)	Unambiguous	[K].sDIGEVILVGGMTR.[M]	N-Term(TMT6plex)	1	NP_034611.2	NP_034611.2	stress-70 protein, mitochondrial [Mus musculus]	0	3	0.8154	0	1	1	559.313	1675.92	1675.93	-0.04	-2e-05	HCD (High Energy Collision Dissociation)	MS2	43.3083	11.7	63.54	83.4305	24646	LD-CS-180522_WilsonK_TD_Heart_TMT_F3.raw	F1.3	10.1	9.7	10.8	14.3	15.1	1.7	15.5	11.3	11	10.6		65	1	28	24	9.4969e-05
FALSE	High	Mascot (A8)	Unambiguous	[K].qLEDELVSLQk.[K]	N-Term(TMT6plex); K11(TMT6plex)	7	NP_001157720.1	XP_011241017.1; NP_001157727.1; XP_006511103.1; NP_001157722.1; NP_077745.2; NP_001157723.1; NP_001157720.1	PREDICTED: tropomyosin alpha-1 chain isoform X4 [Mus musculus]; tropomyosin alpha-1 chain isoform Tpm1.10br [Mus musculus]; PREDICTED: tropomyosin alpha-1 chain isoform X2 [Mus musculus]; tropomyosin alpha-1 chain isoform Tpm1.7cy [Mus musculus]; tropomyosin alpha-1 chain isoform Tpm1.6cy [Mus musculus]; tropomyosin alpha-1 chain isoform Tpm1.5cy [Mus musculus]; tropomyosin alpha-1 chain isoform …	0	2	0.726	0	1	1	880.515	1760.02	1760.02	1.44	0.00127	HCD (High Energy Collision Dissociation)	MS2	43.2839	555.9	118	82.2469	24190	LD-CS-180522_WilsonK_TD_Heart_TMT_F3.raw	F1.3	201.7	603.4	340	502.5	873	373.7	236.6	548.9	1029.3	529.8		73	1	26	22	8.23268e-06
FALSE	High	Mascot (A8)	Unambiguous	[K].iISDAEYk.[K]	N-Term(TMT6plex); K8(TMT6plex)	3	XP_006497619.1	XP_006497619.1; XP_006497620.1; XP_011237292.1	PREDICTED: nebulette isoform X1 [Mus musculus]; PREDICTED: nebulette isoform X2 [Mus musculus]; PREDICTED: nebulette isoform X3 [Mus musculus]	0	2	0.871	0	1	1	698.909	1396.81	1396.81	0.85	0.00059	HCD (High Energy Collision Dissociation)	MS2	43.2673	95.6	11.392	70.2298	19382	LD-CS-180522_WilsonK_TD_Heart_TMT_F3.raw	F1.3	27.7	144.6	48.4	143.2	156.4	56.3	15.8	131.7	68.3	104.3		31	1	24	20	0.076158
FALSE	High	Mascot (A8)	Unambiguous	[K].qELQELNDR.[F]	N-Term(TMT6plex)	4	XP_006520694.1	NP_001157061.1; XP_006520695.1; XP_006520694.1; NP_001157060.1	peripherin isoform 3 [Mus musculus]; PREDICTED: peripherin isoform X2 [Mus musculus]; PREDICTED: peripherin isoform X1 [Mus musculus]; peripherin isoform 2 [Mus musculus]	0	2	0.6944	0	1	1	687.365	1373.72	1373.72	-0.01	0	HCD (High Energy Collision Dissociation)	MS2	43.2566	11.5	118	56.4564	14501	LD-CS-180522_WilsonK_TD_Heart_TMT_F1.raw	F1.1	5.6	12.3	6.4	18.4	15.4	9.2	5.7	12.2	5.8	16.9		36	1	25	21	0.0362523
FALSE	High	Mascot (A8)	Selected	[K].lREENIR.[V]	N-Term(TMT6plex)	4	NP_001096077.1	NP_766515.2; XP_006511796.1; NP_001096077.1; XP_006511795.1	collagen alpha-6(VI) chain isoform 2 precursor [Mus musculus]; PREDICTED: collagen alpha-6(VI) chain isoform X2 [Mus musculus]; collagen alpha-6(VI) chain isoform 1 precursor [Mus musculus]; PREDICTED: collagen alpha-6(VI) chain isoform X1 [Mus musculus]	1	3	0	0	1	1	386.898	1158.68	1158.68	0.52	0.0002	HCD (High Energy Collision Dissociation)	MS2	43.248	16.2	118	36.4082	7964	LD-CS-180522_WilsonK_TD_Heart_TMT_F1.raw	F1.1	4.2	16.9	11.8	24.3	20.1	17	6.2	17.4	14.2	19.9		26	1	21	17	0.157535
FALSE	High	Mascot (A8)	Unambiguous	[K].mVSLLQEk.[N]	N-Term(TMT6plex); K8(TMT6plex)	4	XP_006518740.1; NP_001074719.1; XP_017171330.1	XP_006518740.1; NP_034986.1; NP_001074719.1; XP_017171330.1	PREDICTED: myosin-6 isoform X1 [Mus musculus]; myosin-6 [Mus musculus]; myosin-13 [Mus musculus]; PREDICTED: myosin-7 isoform X1 [Mus musculus]	0	2	0.7609	0	1	1	703.429	1405.85	1405.85	0.98	0.00069	HCD (High Energy Collision Dissociation)	MS2	43.196	12.4	436.012	80.7615	21933	LD-CS-180522_WilsonK_TD_Heart_TMT_F1.raw	F1.1	7.3	17.4	8.7	20.1	17.6	7	3.2	12.8	5.5	16.3		46	3	22	18	0.00175913
FALSE	High	Mascot (A8)	Unambiguous	[R].gVAGVPAEFSIWTR.[E]	N-Term(TMT6plex)	2	NP_001074654.1	NP_001298003.1; NP_001074654.1	filamin-C isoform 2 [Mus musculus]; filamin-C isoform 1 [Mus musculus]	0	2	0.971	0	1	1	859.976	1718.94	1718.94	1.04	0.00089	HCD (High Energy Collision Dissociation)	MS2	43.1927	82.3	92.679	85.3292	23704	LD-CS-180522_WilsonK_TD_Heart_TMT_F4.raw	F1.4	27.9	106.2	38.8	140.4	115.6	45.4	35	89.7	57	117		69	1	28	24	3.23798e-05
FALSE	High	Mascot (A8)	Unambiguous	[R].rAEVLDSTk.[S]	N-Term(TMT6plex); K9(TMT6plex)	1	NP_079986.1	NP_079986.1	cytochrome b-c1 complex subunit Rieske, mitochondrial [Mus musculus]	1	3	0.7353	0	1	1	492.964	1476.88	1476.88	-0.32	-0.00016	HCD (High Energy Collision Dissociation)	MS2	43.1371	19.2	118	44.0171	10487	LD-CS-180522_WilsonK_TD_Heart_TMT_F1.raw	F1.1	9.7	30.4	10	27.1	31.5	16.5	4.1	21.9	8.9	19.8		34	1	25	21	0.0560168
FALSE	High	Mascot (A8)	Unambiguous	[K].eMTERLEDEEEmNAELTAk.[K]	N-Term(TMT6plex); M12(Oxidation); K19(TMT6plex)	3	XP_006518740.1; XP_017171330.1	XP_006518740.1; NP_034986.1; XP_017171330.1	PREDICTED: myosin-6 isoform X1 [Mus musculus]; myosin-6 [Mus musculus]; PREDICTED: myosin-7 isoform X1 [Mus musculus]	1	3	0.9048	0	1	1	914.78	2742.32	2742.32	1.24	0.00114	HCD (High Energy Collision Dissociation)	MS2	43.1275	55.5	100.449	73.2876	20618	LD-CS-180522_WilsonK_TD_Heart_TMT_F3.raw	F1.3	24.6	76	26	79.5	67.5	33.6	36.9	55.4	45.2	77.3		42	2	36	32	0.0944844
FALSE	High	Mascot (A8)	Unambiguous	[K].tTQQNISNVSYkEEVGAGTAVR.[N]	N-Term(TMT6plex); K12(TMT6plex)	3	XP_006497619.1	XP_006497619.1; XP_006497620.1; XP_011237292.1	PREDICTED: nebulette isoform X1 [Mus musculus]; PREDICTED: nebulette isoform X2 [Mus musculus]; PREDICTED: nebulette isoform X3 [Mus musculus]	1	3	1	0	1	1	937.508	2810.51	2810.5	1.24	0.00116	HCD (High Energy Collision Dissociation)	MS2	43.1267	35.6	118	64.0411	15286	LD-CS-180522_WilsonK_TD_Heart_TMT_F4.raw	F1.4	10.6	40.4	17.6	64	51.5	12.6	16.3	44.2	39.4	37.8		64	1	33	29	0.000321757
FALSE	High	Mascot (A8)	Unambiguous	[K].eIASVVk.[K]	N-Term(TMT6plex); K7(TMT6plex)	1	NP_034455.1	NP_034455.1	aspartate aminotransferase, mitochondrial [Mus musculus]	0	2	0.6667	0	1	1	602.39	1203.77	1203.77	1.41	0.00085	HCD (High Energy Collision Dissociation)	MS2	43.1126	8.2	118	65.4567	17318	LD-CS-180522_WilsonK_TD_Heart_TMT_F1.raw	F1.1	3.9	11.1	3.8	13.3	8.7	5.3	3.4	9.6	8.2	10		36	1	19	15	0.00889563
FALSE	High	Mascot (A8)	Unambiguous	[R].sRLELLELk.[L]	N-Term(TMT6plex); K9(TMT6plex)	2	XP_017175847.1	XP_017175847.1; XP_006503358.1	PREDICTED: SH3 domain-containing protein 21 isoform X1 [Mus musculus]; PREDICTED: SH3 domain-containing protein 21 isoform X2 [Mus musculus]	1	3	0.9355	0	1	1	520.336	1558.99	1558.99	0.83	0.00043	HCD (High Energy Collision Dissociation)	MS2	43.1008	8.2	118	96.3848	29178	LD-CS-180522_WilsonK_TD_Heart_TMT_F3.raw	F1.3	8.3	9.3	5.9	6.9	8	6.8	5.6	6.2	7.8	12.7		31	1	20	16	0.0358962
FALSE	High	Mascot (A8)	Unambiguous	[K].eLTYQTEEDRk.[N]	N-Term(TMT6plex); K11(TMT6plex)	5	XP_017171330.1	XP_017169807.1; NP_034985.2; NP_001034634.2; XP_017171330.1; NP_796343.2	PREDICTED: myosin-1 isoform X1 [Mus musculus]; myosin-4 [Mus musculus]; myosin-2 [Mus musculus]; PREDICTED: myosin-7 isoform X1 [Mus musculus]; myosin-8 [Mus musculus]	1	3	0.8824	0	1	1	624.003	1869.99	1870	-0.46	-0.00029	HCD (High Energy Collision Dissociation)	MS2	43.0878	34.1	118	50.8417	12739	LD-CS-180522_WilsonK_TD_Heart_TMT_F2.raw	F1.2	13.8	51.2	17.9	49.8	49.7	28.9	15.6	29.1	21.9	42.3		34	1	30	26	0.192915
FALSE	High	Mascot (A8)	Unambiguous	[K].nQDLEFER.[N]	N-Term(TMT6plex)	1	NP_031412.2	NP_031412.2	cytoplasmic aconitate hydratase [Mus musculus]	0	2	1	0	1	1	640.328	1279.65	1279.65	1.24	0.00079	HCD (High Energy Collision Dissociation)	MS2	43.0559	26.8	118	56.4714	14597	LD-CS-180522_WilsonK_TD_Heart_TMT_F2.raw	F1.2	13.4	29.1	18.7	36.4	41.9	17.5	19.1	26.4	19.4	30.2		32	1	23	19	0.0667271
FALSE	High	Mascot (A8)	Unambiguous	[K].vITAFNDGLNHLDSLk.[G]	N-Term(TMT6plex); K16(TMT6plex)	2	NP_001188320.1	NP_001265090.1; NP_001188320.1	hemoglobin subunit beta-1 [Mus musculus]; hemoglobin, beta adult s chain [Mus musculus]	0	3	0.9565	0	1	1	739.089	2215.25	2215.25	1.27	0.00094	HCD (High Energy Collision Dissociation)	MS2	43.0158	81	60.708	84.4321	23370	LD-CS-180522_WilsonK_TD_Heart_TMT_F4.raw	F1.4	24.8	87.1	59.4	116.9	98.4	58.1	99.6	44.7	51.7	120.9		92	1	28	24	1.60386e-07
FALSE	High	Mascot (A8)	Unambiguous	[R].lIGDAAk.[N]	N-Term(TMT6plex); K7(TMT6plex)	6	NP_071705.3; NP_112442.2	NP_071705.3; NP_034609.2; NP_112442.2; NP_038586.2; NP_034608.2; XP_006515547.1	78 kDa glucose-regulated protein precursor [Mus musculus]; heat shock 70 kDa protein 1A [Mus musculus]; heat shock cognate 71 kDa protein [Mus musculus]; heat shock 70 kDa protein 1-like [Mus musculus]; heat shock 70 kDa protein 1B [Mus musculus]; PREDICTED: heat shock-related 70 kDa protein 2 isoform X1 [Mus musculus]	0	2	0.5714	0	1	1	573.369	1145.73	1145.73	0.73	0.00042	HCD (High Energy Collision Dissociation)	MS2	42.9936	20.7	120.506	63.8422	16852	LD-CS-180522_WilsonK_TD_Heart_TMT_F1.raw	F1.1	10.3	25.6	15.1	31.4	30.5	15.5	7.1	21.5	15.1	22.4		21	2	15	13	0.103594
FALSE	High	Mascot (A8)	Unambiguous	[R].sGAQASSTPLSPTR.[I]	N-Term(TMT6plex)	2	XP_006501136.1	XP_006501136.1; NP_001104572.1	PREDICTED: prelamin-A/C isoform X1 [Mus musculus]; prelamin-A/C isoform C [Mus musculus]	0	2	0.8767	0	1	1	794.929	1588.85	1588.85	1.2	0.00095	HCD (High Energy Collision Dissociation)	MS2	42.9746	9.4	118	38.5606	8676	LD-CS-180522_WilsonK_TD_Heart_TMT_F1.raw	F1.1	10.5	9.6	8.6	6.9	7.7	5	13.3	11.4	6.9	8.8		73	1	27	23	1.05548e-05
FALSE	High	Mascot (A8)	Unambiguous	[R].lQNEIEDLMVDVER.[S]	N-Term(TMT6plex)	3	XP_006518740.1; XP_017171330.1	XP_006518740.1; NP_034986.1; XP_017171330.1	PREDICTED: myosin-6 isoform X1 [Mus musculus]; myosin-6 [Mus musculus]; PREDICTED: myosin-7 isoform X1 [Mus musculus]	0	3	0.8375	0	1	1	644.671	1932	1931.99	1.95	0.00126	HCD (High Energy Collision Dissociation)	MS2	42.9712	11	69.311	94.008	26978	LD-CS-180522_WilsonK_TD_Heart_TMT_F4.raw	F1.4	4.5	13.4	6.9	17.1	16.4	9	6.2	7.1	6.3	16.1		80	2	31	27	5.26416e-06
FALSE	High	Mascot (A8)	Unambiguous	[K].gIYTLTLENPVk.[S]	N-Term(TMT6plex); K12(TMT6plex)	4	XP_017172628.1; NP_035782.3	XP_017172628.1; NP_035782.3; NP_082280.2; XP_011237740.1	PREDICTED: titin isoform X1 [Mus musculus]; titin isoform N2-A [Mus musculus]; titin isoform N2-B [Mus musculus]; PREDICTED: titin isoform X2 [Mus musculus]	0	2	1	0	1	1	903.543	1806.08	1806.08	0.19	0.00017	HCD (High Energy Collision Dissociation)	MS2	42.9462	100	55.5	81.8661	22335	LD-CS-180522_WilsonK_TD_Heart_TMT_F4.raw	F1.4	54.8	126.1	63.3	124.2	123.1	69.8	87.8	88	80.4	122.3		51	2	24	20	0.00089041
FALSE	High	Mascot (A8)	Unambiguous	[K].rEDDTSGMLPTDR.[S]	N-Term(TMT6plex)	17	XP_006519239.1	XP_017171558.1; XP_006519252.1; XP_006519239.1; XP_006519251.1; XP_006519253.1; XP_006519243.2; XP_017171557.1; XP_006519245.1; XP_006519255.1; XP_017171560.1; XP_006519242.1; XP_006519241.1; NP_001334557.1; XP_006519249.1; XP_006519254.1; NP_963287.2; XP_006519244.1	PREDICTED: LIM domain only protein 7 isoform X5 [Mus musculus]; PREDICTED: LIM domain only protein 7 isoform X13 [Mus musculus]; PREDICTED: LIM domain only protein 7 isoform X1 [Mus musculus]; PREDICTED: LIM domain only protein 7 isoform X12 [Mus musculus]; PREDICTED: LIM domain only protein 7 isoform X14 [Mus musculus]; PREDICTED: LIM domain only protein 7 isoform X6 [Mus musculus]; PREDICTED: L…	1	3	0.8704	0	1	1	574.617	1721.84	1721.83	1.62	0.00093	HCD (High Energy Collision Dissociation)	MS2	42.945	28.5	118	45.066	10510	LD-CS-180522_WilsonK_TD_Heart_TMT_F3.raw	F1.3	13.4	34.8	16.2	39	39.6	20.2	14.4	35	23	32.5		54	1	29	25	0.00128229
FALSE	High	Mascot (A8)	Unambiguous	[K].aTDSDVWHk.[L]	N-Term(TMT6plex); K9(TMT6plex)	4	XP_017172628.1; NP_035782.3	XP_017172628.1; NP_035782.3; NP_082280.2; XP_011237740.1	PREDICTED: titin isoform X1 [Mus musculus]; titin isoform N2-A [Mus musculus]; titin isoform N2-B [Mus musculus]; PREDICTED: titin isoform X2 [Mus musculus]	0	3	0.8387	0	1	1	506.277	1516.82	1516.82	0.24	0.00012	HCD (High Energy Collision Dissociation)	MS2	42.9434	65.4	57.563	52.1012	13003	LD-CS-180522_WilsonK_TD_Heart_TMT_F3.raw	F1.3	20.2	104.2	36.7	73.1	101.4	64.8	11.2	82	43	76.8		31	2	27	23	0.168049
FALSE	High	Mascot (A8)	Unambiguous	[K].kEEELQAALAR.[LV]	N-Term(TMT6plex); K1(TMT6plex)	6	NP_071855.2; NP_001155247.1	NP_038635.2; XP_006521908.1; XP_006521906.1; NP_071855.2; XP_006521907.1; NP_001155247.1	myosin-11 isoform 1 [Mus musculus]; PREDICTED: myosin-11 isoform X3 [Mus musculus]; PREDICTED: myosin-11 isoform X1 [Mus musculus]; myosin-9 [Mus musculus]; PREDICTED: myosin-11 isoform X2 [Mus musculus]; myosin-11 isoform 2 [Mus musculus]	1	3	0.65	0	1	1	572.674	1716.01	1716.01	0.99	0.00056	HCD (High Energy Collision Dissociation)	MS2	42.9346	36.1	99.089	68.9877	18707	LD-CS-180522_WilsonK_TD_Heart_TMT_F2.raw	F1.2	10.6	38.5	28.2	47.3	49	20.6	17.3	34.6	54.3	40.1		40	2	25	21	0.0125265
FALSE	High	Mascot (A8)	Unambiguous	[K].vRVEASGcSR.[R]	N-Term(TMT6plex); C8(Carbamidomethyl)	2	NP_954603.3	NP_001164983.2; NP_954603.3	obscurin isoform 1 [Mus musculus]; obscurin isoform 2 [Mus musculus]	1	3	1	0	1	1	450.577	1349.72	1349.72	0.21	9e-05	HCD (High Energy Collision Dissociation)	MS2	42.9255	1.4	118	27.2579	4562	LD-CS-180522_WilsonK_TD_Heart_TMT_F3.raw	F1.3		5.2		3	2.6					2.5		30	1	26	22	0.176586
FALSE	High	Mascot (A8)	Unambiguous	[K].vQGLEQAVDSFEGk.[K]	N-Term(TMT6plex); K14(TMT6plex)	1	NP_038891.4	NP_038891.4	BAG family molecular chaperone regulator 3 [Mus musculus]	0	2	1	0	1	1	983.038	1965.07	1965.07	-0.28	-0.00028	HCD (High Energy Collision Dissociation)	MS2	42.7943	64.2	118	86.5927	25850	LD-CS-180522_WilsonK_TD_Heart_TMT_F3.raw	F1.3	25.3	82.3	35.1	111.9	84.4	53.3	19	62.8	49.2	79.1		107	1	30	25	8.62649e-09
FALSE	High	Mascot (A8)	Unambiguous	[K].eVHEELHEk.[K]	N-Term(TMT6plex); K9(TMT6plex)	3	XP_017172628.1; NP_035782.3	XP_017172628.1; NP_035782.3; XP_011237740.1	PREDICTED: titin isoform X1 [Mus musculus]; titin isoform N2-A [Mus musculus]; PREDICTED: titin isoform X2 [Mus musculus]	0	4	0.8913	0	1	1	402.725	1607.88	1607.88	0.12	5e-05	HCD (High Energy Collision Dissociation)	MS2	42.7939	25.3	118	35.102	7533	LD-CS-180522_WilsonK_TD_Heart_TMT_F1.raw	F1.1	6.5	51.9	10.2	33.8	41.4	20.2	3.2	24.7	14.9	29.8		46	2	27	23	0.00563366
FALSE	High	Mascot (A8)	Unambiguous	[R].ePAISAVEQTAQR.[T]	N-Term(TMT6plex)	4	XP_017172628.1; NP_035782.3	XP_017172628.1; NP_035782.3; NP_082280.2; XP_011237740.1	PREDICTED: titin isoform X1 [Mus musculus]; titin isoform N2-A [Mus musculus]; titin isoform N2-B [Mus musculus]; PREDICTED: titin isoform X2 [Mus musculus]	0	3	0.9697	0	1	1	543.632	1628.88	1628.88	-0.18	-0.0001	HCD (High Energy Collision Dissociation)	MS2	42.7889	6.8	118	65.9136	17694	LD-CS-180522_WilsonK_TD_Heart_TMT_F2.raw	F1.2	3.1	8.2	3.8	7.7	12.4	6.2	3.6	7.4	4.7	6.4		66	2	28	24	7.12584e-05
FALSE	High	Mascot (A8)	Unambiguous	[K].gADPEETILNAFk.[V]	N-Term(TMT6plex); K13(TMT6plex)	2	XP_006530249.1	XP_006530249.1; NP_034991.3	PREDICTED: myosin regulatory light chain 2, ventricular/cardiac muscle isoform isoform X1 [Mus musculus]; myosin regulatory light chain 2, ventricular/cardiac muscle isoform [Mus musculus]	0	2	1	0	1	1	932.02	1863.03	1863.03	2.89	0.00269	HCD (High Energy Collision Dissociation)	MS2	42.7448	88.4	104.844	87.8628	24683	LD-CS-180522_WilsonK_TD_Heart_TMT_F4.raw	F1.4	46.1	92.5	69	103.3	115.5	67.5	83.4	92.5	67.7	92.9		38	1	28	24	0.0494414
FALSE	High	Mascot (A8)	Unambiguous	[K].aSIAALEAk.[I]	N-Term(TMT6plex); K9(TMT6plex)	1	NP_071855.2	NP_071855.2	myosin-9 [Mus musculus]	0	2	0.8462	0	1	1	666.419	1331.83	1331.83	0.37	0.00025	HCD (High Energy Collision Dissociation)	MS2	42.7421	108.2	106.009	75.3258	20704	LD-CS-180522_WilsonK_TD_Heart_TMT_F2.raw	F1.2	43.9	107.3	74.6	117.4	170.6	66.9	59.6	105.2	150.8	122		65	1	21	17	1.96792e-05
FALSE	High	Mascot (A8)	Unambiguous	[K].mQQNIQELEEQLEEEESAR.[Q]	N-Term(TMT6plex); M1(Oxidation)	1	NP_071855.2	NP_071855.2	myosin-9 [Mus musculus]	0	3	0.9894	0	1	1	860.076	2578.21	2578.21	0.2	0.00017	HCD (High Energy Collision Dissociation)	MS2	42.7268	7.1	118	82.1357	22944	LD-CS-180522_WilsonK_TD_Heart_TMT_F2.raw	F1.2	3.5	8.7	4.4	9.7	11.1	2.2	3.7	5.8	8.7	9.4		94	1	35	31	4.66816e-07
FALSE	High	Mascot (A8)	Unambiguous	[K].qEELQHLEQQR.[Q]	N-Term(TMT6plex)	12	NP_001157012.1	NP_035247.2; NP_958787.2; NP_958793.2; NP_958795.2; NP_958788.2; NP_958796.2; NP_958791.2; NP_958792.2; NP_001157675.1; NP_001157021.1; NP_001157012.1; NP_001157014.1	plectin isoform 1c [Mus musculus]; plectin isoform 1f [Mus musculus]; plectin isoform 1b [Mus musculus]; plectin isoform 1g [Mus musculus]; plectin isoform 1e [Mus musculus]; plectin isoform 1a [Mus musculus]; plectin isoform 1 [Mus musculus]; plectin isoform 1d [Mus musculus]; plectin isoform 1hij [Mus musculus]; plectin isoform 1b2alpha [Mus musculus]; plectin isoform 12alpha [Mus musculus]; pl…	0	3	0.8	0	1	1	556.296	1666.87	1666.87	1.17	0.00065	HCD (High Energy Collision Dissociation)	MS2	42.7111	18.6	118	55.8999	14406	LD-CS-180522_WilsonK_TD_Heart_TMT_F2.raw	F1.2	5.4	26.6	9.2	27.1	25.1	16.7	10.8	19.6	8.7	25.6		75	1	28	24	9.20934e-06
FALSE	High	Mascot (A8)	Unambiguous	[R].sRLELLELk.[L]	N-Term(TMT6plex); K9(TMT6plex)	2	XP_017175847.1	XP_017175847.1; XP_006503358.1	PREDICTED: SH3 domain-containing protein 21 isoform X1 [Mus musculus]; PREDICTED: SH3 domain-containing protein 21 isoform X2 [Mus musculus]	1	3	0.931	0	1	1	520.336	1558.99	1558.99	0.48	0.00025	HCD (High Energy Collision Dissociation)	MS2	42.7065	5.9	192.629	101.364	30718	LD-CS-180522_WilsonK_TD_Heart_TMT_F3.raw	F1.3	5.5	3.1	3.4	7.1	6.8	4.6	5.3	6.3	7.4	6.2		29	1	20	16	0.0601062
FALSE	High	Mascot (A8)	Unambiguous	[R].rIGIFGQDEDVTSk.[A]	N-Term(TMT6plex); K14(TMT6plex)	2	NP_033852.1	NP_033852.1; NP_001103610.1	sarcoplasmic/endoplasmic reticulum calcium ATPase 2 isoform a [Mus musculus]; sarcoplasmic/endoplasmic reticulum calcium ATPase 2 isoform b [Mus musculus]	1	3	1	0	1	1	675.046	2023.12	2023.12	-0.19	-0.00013	HCD (High Energy Collision Dissociation)	MS2	42.6788	98.2	44.55	73.1837	18713	LD-CS-180522_WilsonK_TD_Heart_TMT_F4.raw	F1.4	41.6	122.3	51.9	172.3	131.3	45.3	55.3	95.1	83.5	124.3		31	1	29	25	0.245486
FALSE	High	Mascot (A8)	Unambiguous	[R].aVNAAGLSEYSQDSEAIEVk.[A]	N-Term(TMT6plex); K20(TMT6plex)	4	NP_034997.2	NP_034997.2; XP_006523851.1; XP_006523850.1; NP_001077403.1	myomesin-1 isoform 1 [Mus musculus]; PREDICTED: myomesin-1 isoform X2 [Mus musculus]; PREDICTED: myomesin-1 isoform X1 [Mus musculus]; myomesin-1 isoform 2 [Mus musculus]	0	3	0.8605	0	1	1	847.117	2539.34	2539.33	2.29	0.00194	HCD (High Energy Collision Dissociation)	MS2	42.6657	39.9	55.5	77.0109	22170	LD-CS-180522_WilsonK_TD_Heart_TMT_F3.raw	F1.3	20.5	49.7	22.4	57.5	55.9	27.8	19.9	41.2	31.2	48.8		86	1	33	29	2.19354e-06
FALSE	High	Mascot (A8)	Unambiguous	[R].rFDDAVVQSDMk.[H]	N-Term(TMT6plex); K12(TMT6plex)	1	NP_112442.2	NP_112442.2	heat shock cognate 71 kDa protein [Mus musculus]	1	3	0.9412	0	1	1	623.67	1869	1868.99	0.72	0.00045	HCD (High Energy Collision Dissociation)	MS2	42.6591	19.8	118	66.8122	17991	LD-CS-180522_WilsonK_TD_Heart_TMT_F2.raw	F1.2	9	27.1	12.5	27.1	26.3	16.8	7.7	20.6	11.7	27.2		51	1	30	26	0.00377691
FALSE	High	Mascot (A8)	Unambiguous	[K].yISFEER.[Q]	N-Term(TMT6plex)	1	XP_011236736.1	XP_011236736.1	PREDICTED: four and a half LIM domains protein 2 isoform X1 [Mus musculus]	0	2	0.8684	0	1	1	586.811	1172.62	1172.61	0.11	7e-05	HCD (High Energy Collision Dissociation)	MS2	42.6523	102.7	55.5	71.0142	19685	LD-CS-180522_WilsonK_TD_Heart_TMT_F3.raw	F1.3	32.4	122	65.5	85.1	230.7	62.5	38	140.6	82.1	105		38	1	19	15	0.00539393
FALSE	High	Mascot (A8)	Unambiguous	[K].dLEALLNSk.[E]	N-Term(TMT6plex); K9(TMT6plex)	3	XP_006501136.1	XP_006501136.1; NP_001104572.1; NP_062263.1	PREDICTED: prelamin-A/C isoform X1 [Mus musculus]; prelamin-A/C isoform C [Mus musculus]; prelamin-A/C isoform C2 [Mus musculus]	0	2	0.8462	0	1	1	730.941	1460.87	1460.87	1.68	0.00123	HCD (High Energy Collision Dissociation)	MS2	42.6167	284	40.163	83.5366	22992	LD-CS-180522_WilsonK_TD_Heart_TMT_F4.raw	F1.4	221.6	225.1	280.1	266.7	273.1	129.7	359.6	259.5	334.4	325.9		26	1	23	19	0.213619
FALSE	High	Mascot (A8)	Unambiguous	[K].kIPEVDk.[A]	N-Term(TMT6plex); K1(TMT6plex); K7(TMT6plex)	3	XP_017172628.1	XP_017172628.1; NP_082280.2; XP_011237740.1	PREDICTED: titin isoform X1 [Mus musculus]; titin isoform N2-B [Mus musculus]; PREDICTED: titin isoform X2 [Mus musculus]	1	3	0.9545	0	1	1	505.996	1515.97	1515.97	1.03	0.00052	HCD (High Energy Collision Dissociation)	MS2	42.6063	132.3	48.728	55.829	14245	LD-CS-180522_WilsonK_TD_Heart_TMT_F3.raw	F1.3	45.8	242.4	65.4	169.3	230	92.7	16.7	136.7	81.4	161		22	1	17	13	0.140423
FALSE	High	Mascot (A8)	Unambiguous	[K].iVVVTAGVR.[Q]	N-Term(TMT6plex)	3	NP_001303251.1	NP_001303251.1; NP_001289694.1; NP_032518.1	L-lactate dehydrogenase B chain isoform Ldhbx [Mus musculus]; L-lactate dehydrogenase B chain isoform 2 [Mus musculus]; L-lactate dehydrogenase B chain isoform Ldhb [Mus musculus]	0	2	0.7941	0	1	1	571.877	1142.75	1142.75	0.78	0.00045	HCD (High Energy Collision Dissociation)	MS2	42.5636	96.9	51.51	69.1237	17125	LD-CS-180522_WilsonK_TD_Heart_TMT_F4.raw	F1.4	47.1	122.3	54.4	150.6	135.8	56.6	43.7	96.4	75.3	128.2		34	1	14	13	0.00457279
FALSE	High	Mascot (A8)	Unambiguous	[K].tIGTGLVTDVPAMTEEDk.[N]	N-Term(TMT6plex); K18(TMT6plex)	2	NP_766333.1	XP_006507782.1; NP_766333.1	PREDICTED: elongation factor Tu, mitochondrial isoform X1 [Mus musculus]; elongation factor Tu, mitochondrial isoform 1 [Mus musculus]	0	3	0.962	0	1	1	779.088	2335.25	2335.25	0.57	0.00044	HCD (High Energy Collision Dissociation)	MS2	42.5423	48.3	118	80.8835	23646	LD-CS-180522_WilsonK_TD_Heart_TMT_F3.raw	F1.3	25.5	63	29.6	54.9	70.2	34.4	21.8	48.5	37	69		79	1	31	27	7.49509e-06
FALSE	High	Mascot (A8)	Unambiguous	[K].tVYHAEEIQcNGR.[S]	N-Term(TMT6plex); C10(Carbamidomethyl)	1	NP_001185770.1	NP_001185770.1	cysteine and glycine-rich protein 3 [Mus musculus]	0	3	0.8939	0	1	1	602.632	1805.88	1805.88	1.13	0.00068	HCD (High Energy Collision Dissociation)	MS2	42.5332	19.8	83.458	40.7227	8989	LD-CS-180522_WilsonK_TD_Heart_TMT_F3.raw	F1.3	8.2	25.1	15.9	25	24.1	19	8.5	18.4	14.1	28.2		66	1	30	26	0.000109171
FALSE	High	Mascot (A8)	Selected	[K].gFFDPNTHENLTYLQLLER.[C]	N-Term(TMT6plex)	13	NP_001157012.1	NP_035247.2; NP_958787.2; NP_958793.2; NP_958795.2; NP_958788.2; NP_958796.2; NP_958791.2; NP_958792.2; NP_001157675.1; NP_659097.2; NP_001157021.1; NP_001157012.1; NP_001157014.1	plectin isoform 1c [Mus musculus]; plectin isoform 1f [Mus musculus]; plectin isoform 1b [Mus musculus]; plectin isoform 1g [Mus musculus]; plectin isoform 1e [Mus musculus]; plectin isoform 1a [Mus musculus]; plectin isoform 1 [Mus musculus]; plectin isoform 1d [Mus musculus]; plectin isoform 1hij [Mus musculus]; epiplakin [Mus musculus]; plectin isoform 1b2alpha [Mus musculus]; plectin isoform …	0	3	0	0	1	1	846.107	2536.31	2536.3	1.57	0.00133	HCD (High Energy Collision Dissociation)	MS2	42.5249	34.9	118	87.1663	26056	LD-CS-180522_WilsonK_TD_Heart_TMT_F3.raw	F1.3	19.1	47.5	19.8	53.8	46.5	23	15.5	38.2	22.8	41.4		69	1	34	30	0.000138878
FALSE	High	Mascot (A8)	Unambiguous	[K].dLYAnNVLSGGTTMYPGIADR.[M]	N-Term(TMT6plex); N5(Deamidated)	3	NP_031418.1	NP_033740.2; NP_031418.1; NP_033738.1	actin, gamma-enteric smooth muscle [Mus musculus]; actin, aortic smooth muscle [Mus musculus]; actin, alpha cardiac muscle 1 [Mus musculus]	0	3	0.1556	0	1	1	820.078	2458.22	2458.21	2.97	0.00243	HCD (High Energy Collision Dissociation)	MS2	42.4849	7.5	118	82.7017	23131	LD-CS-180522_WilsonK_TD_Heart_TMT_F2.raw	F1.2	2.7	11.3	4.5	9.7	11.4	3.9	6.4	3.8	7.4	9		45	1	34	30	0.042382
FALSE	High	Mascot (A8)	Unambiguous	[K].qAADAEMEk.[H]	N-Term(TMT6plex); K9(TMT6plex)	12	NP_001157012.1	NP_035247.2; NP_958787.2; NP_958793.2; NP_958795.2; NP_958788.2; NP_958796.2; NP_958791.2; NP_958792.2; NP_001157675.1; NP_001157021.1; NP_001157012.1; NP_001157014.1	plectin isoform 1c [Mus musculus]; plectin isoform 1f [Mus musculus]; plectin isoform 1b [Mus musculus]; plectin isoform 1g [Mus musculus]; plectin isoform 1e [Mus musculus]; plectin isoform 1a [Mus musculus]; plectin isoform 1 [Mus musculus]; plectin isoform 1d [Mus musculus]; plectin isoform 1hij [Mus musculus]; plectin isoform 1b2alpha [Mus musculus]; plectin isoform 12alpha [Mus musculus]; pl…	0	2	1	0	1	1	725.885	1450.76	1450.76	0.81	0.00059	HCD (High Energy Collision Dissociation)	MS2	42.4588	73	118	46.2485	11205	LD-CS-180522_WilsonK_TD_Heart_TMT_F2.raw	F1.2	28.4	94.4	37.5	128.4	109.2	47.2	19.2	87.5	42.6	90.9		43	1	26	22	0.0104624
FALSE	High	Mascot (A8)	Unambiguous	[K].gDEVVVELVENGk.[K]	N-Term(TMT6plex); K13(TMT6plex)	4	NP_001155247.1	NP_038635.2; XP_006521906.1; XP_006521907.1; NP_001155247.1	myosin-11 isoform 1 [Mus musculus]; PREDICTED: myosin-11 isoform X1 [Mus musculus]; PREDICTED: myosin-11 isoform X2 [Mus musculus]; myosin-11 isoform 2 [Mus musculus]	0	3	0.8478	0	1	1	615.685	1845.04	1845.04	1.09	0.00067	HCD (High Energy Collision Dissociation)	MS2	42.4499	35.6	118	84.6464	25120	LD-CS-180522_WilsonK_TD_Heart_TMT_F3.raw	F1.3	16.6	42.6	26.3	42.1	38	32.6	15.5	24.4	44.5	52.9		46	1	27	23	0.0061639
FALSE	High	Mascot (A8)	Unambiguous	[K].lQTENGELAR.[Q]	N-Term(TMT6plex)	2	XP_006518740.1	XP_006518740.1; NP_034986.1	PREDICTED: myosin-6 isoform X1 [Mus musculus]; myosin-6 [Mus musculus]	0	2	0.8776	0	1	1	680.377	1359.75	1359.74	2.61	0.00177	HCD (High Energy Collision Dissociation)	MS2	42.4326	18.9	118	49.9737	12448	LD-CS-180522_WilsonK_TD_Heart_TMT_F2.raw	F1.2	8.5	26.4	10.1	23.3	27.9	11	11.1	17.8	17.5	24.3		49	1	25	21	0.00174124
FALSE	High	Mascot (A8)	Unambiguous	[K].rQIIDAINk.[V]	N-Term(TMT6plex); K9(TMT6plex)	2	NP_001229938.1	NP_001229937.1; NP_001229938.1	collagen alpha-3(VI) chain isoform 1 precursor [Mus musculus]; collagen alpha-3(VI) chain isoform 2 precursor [Mus musculus]	1	3	0.6538	0	1	1	510.324	1528.96	1528.96	-0.47	-0.00024	HCD (High Energy Collision Dissociation)	MS2	42.398	81.6	81.737	63.5336	16936	LD-CS-180522_WilsonK_TD_Heart_TMT_F3.raw	F1.3	30.2	75.7	72.9	110.2	80.9	69.6	53.5	75.2	69.5	130.2		26	1	20	16	0.122732
FALSE	High	Mascot (A8)	Unambiguous	[R].sELEEDIIPEEDIISR.[S]	N-Term(TMT6plex)	2	NP_033908.2	NP_033908.2; XP_011244560.1	complement C3 preproprotein [Mus musculus]; PREDICTED: complement C3 isoform X1 [Mus musculus]	0	2	1	0	1	1	1058.55	2116.09	2116.09	0.05	5e-05	HCD (High Energy Collision Dissociation)	MS2	42.3828	14.7	118	83.3102	23332	LD-CS-180522_WilsonK_TD_Heart_TMT_F2.raw	F1.2	5.4	11.9	6.5	19.1	17.6	3.5	17.6	18.1	10.6	28.2		47	1	32	27	0.0114652
FALSE	High	Mascot (A8)	Unambiguous	[R].gTSFEAAATSGGSASSEk.[A]	N-Term(TMT6plex); K18(TMT6plex)	1	NP_663590.3	NP_663590.3	electron transfer flavoprotein subunit alpha, mitochondrial [Mus musculus]	0	3	0.9643	0	1	1	701.692	2103.06	2103.06	0.25	0.00017	HCD (High Energy Collision Dissociation)	MS2	42.3625	1.7	118	58.2018	15069	LD-CS-180522_WilsonK_TD_Heart_TMT_F1.raw	F1.1		3.2		3.7	4.2			2.5		3.2		56	1	32	28	0.00188484
FALSE	High	Mascot (A8)	Unambiguous	[R].nNVVNTMR.[L]	N-Term(TMT6plex)	1	NP_035354.1	NP_035354.1	glycogen phosphorylase, muscle form [Mus musculus]	0	2	1	0	1	1	588.822	1176.64	1176.64	1.67	0.00098	HCD (High Energy Collision Dissociation)	MS2	42.3603	27.1	118	40.9783	9436	LD-CS-180522_WilsonK_TD_Heart_TMT_F2.raw	F1.2	12.6	35.2	15.8	31.2	43	22.7	14	25.7	20.2	33.7		49	1	24	20	0.00139053
FALSE	High	Mascot (A8)	Unambiguous	[K].tPVSDLR.[C]	N-Term(TMT6plex)	4	XP_017172628.1; NP_035782.3	XP_017172628.1; NP_035782.3; NP_082280.2; XP_011237740.1	PREDICTED: titin isoform X1 [Mus musculus]; titin isoform N2-A [Mus musculus]; titin isoform N2-B [Mus musculus]; PREDICTED: titin isoform X2 [Mus musculus]	0	2	0.7778	0	1	1	508.801	1016.59	1016.59	0.56	0.00029	HCD (High Energy Collision Dissociation)	MS2	42.3436	16.3	118	45.8914	11102	LD-CS-180522_WilsonK_TD_Heart_TMT_F1.raw	F1.1	6.5	27.7	9.1	22.6	27.1	12.6	4	18.5	8	16.4		27	2	20	16	0.0803987
FALSE	High	Mascot (A8)	Unambiguous	[R].cLALATHDNPLk.[R]	N-Term(TMT6plex); C1(Carbamidomethyl); K12(TMT6plex)	2	NP_033852.1	NP_033852.1; NP_001103610.1	sarcoplasmic/endoplasmic reticulum calcium ATPase 2 isoform a [Mus musculus]; sarcoplasmic/endoplasmic reticulum calcium ATPase 2 isoform b [Mus musculus]	0	3	0.925	0	1	1	604.347	1811.03	1811.02	1.1	0.00066	HCD (High Energy Collision Dissociation)	MS2	42.3225	59.3	55.5	70.9635	17830	LD-CS-180522_WilsonK_TD_Heart_TMT_F4.raw	F1.4	28.4	75.5	34.5	85.2	74.9	41.5	44	46.2	48	78.9		40	1	27	23	0.0225911
FALSE	High	Mascot (A8)	Unambiguous	[K].eDQVMQQNPPk.[F]	N-Term(TMT6plex); K11(TMT6plex)	3	XP_006518740.1; XP_017171330.1	XP_006518740.1; NP_034986.1; XP_017171330.1	PREDICTED: myosin-6 isoform X1 [Mus musculus]; myosin-6 [Mus musculus]; PREDICTED: myosin-7 isoform X1 [Mus musculus]	0	2	0.9778	0	1	1	886.475	1771.94	1771.94	0.92	0.00081	HCD (High Energy Collision Dissociation)	MS2	42.3123	1.9	118	50.2291	10830	LD-CS-180522_WilsonK_TD_Heart_TMT_F4.raw	F1.4		3.6		2.7	4.1		1.8		2.4	3.6		45	2	29	25	0.0118199
FALSE	High	Mascot (A8)	Unambiguous	[K].aPQVSTPTLVEAAR.[N]	N-Term(TMT6plex)	1	NP_033784.2	NP_033784.2	serum albumin preproprotein [Mus musculus]	0	3	1	0	1	1	556.988	1668.95	1668.95	0.48	0.00027	HCD (High Energy Collision Dissociation)	MS2	42.3063	12.6	55.5	67.0045	18256	LD-CS-180522_WilsonK_TD_Heart_TMT_F3.raw	F1.3	6.8	15.7	7.8	15.9	16.3	9.1	7.3	11	9.7	19.2		76	1	27	23	4.99488e-06
FALSE	High	Mascot (A8)	Unambiguous	[K].tIVAINkDPEAPIFQVADYGIVADLFk.[V]	N-Term(TMT6plex); K7(TMT6plex); K27(TMT6plex)	1	NP_663590.3	NP_663590.3	electron transfer flavoprotein subunit alpha, mitochondrial [Mus musculus]	1	3	1	0	1	1	1212.36	3635.07	3635.07	0.66	0.0008	HCD (High Energy Collision Dissociation)	MS2	42.3008	55.8	118	97.3761	28131	LD-CS-180522_WilsonK_TD_Heart_TMT_F4.raw	F1.4	29	65.5	32.2	96.4	68.4	41.2	31.1	55.6	43.5	60.8		41	1	26	22	0.0170223
FALSE	High	Mascot (A8)	Unambiguous	[R].eVELLkPIEDVTIYEk.[E]	N-Term(TMT6plex); K6(TMT6plex); K16(TMT6plex)	4	XP_017172628.1; NP_035782.3	XP_017172628.1; NP_035782.3; NP_082280.2; XP_011237740.1	PREDICTED: titin isoform X1 [Mus musculus]; titin isoform N2-A [Mus musculus]; titin isoform N2-B [Mus musculus]; PREDICTED: titin isoform X2 [Mus musculus]	0	3	1	0	1	1	869.183	2605.54	2605.53	1.83	0.00159	HCD (High Energy Collision Dissociation)	MS2	42.2825	228.2	114.51	85.5608	23792	LD-CS-180522_WilsonK_TD_Heart_TMT_F4.raw	F1.4	63.5	391.4	116.1	281.3	382.9	179.4	45.5	239.8	158.5	283.2		59	2	24	19	0.000127021
FALSE	High	Mascot (A8)	Unambiguous	[R].lSINNSk.[Q]	N-Term(TMT6plex); K7(TMT6plex)	4	XP_017172628.1; NP_035782.3	XP_017172628.1; NP_035782.3; NP_082280.2; XP_011237740.1	PREDICTED: titin isoform X1 [Mus musculus]; titin isoform N2-A [Mus musculus]; titin isoform N2-B [Mus musculus]; PREDICTED: titin isoform X2 [Mus musculus]	0	2	0.7692	0	1	1	617.382	1233.76	1233.76	0.04	3e-05	HCD (High Energy Collision Dissociation)	MS2	42.2506	142.8	32.009	52.9294	13235	LD-CS-180522_WilsonK_TD_Heart_TMT_F3.raw	F1.3	92.6	168.7	109.3	150.2	186.2	124.1	90.4	148.4	130.5	140.7		26	2	23	19	0.213793
FALSE	High	Mascot (A8)	Unambiguous	[K].lEAALGEAk.[K]	N-Term(TMT6plex); K9(TMT6plex)	3	XP_006501136.1	XP_006501136.1; NP_001104572.1; NP_062263.1	PREDICTED: prelamin-A/C isoform X1 [Mus musculus]; prelamin-A/C isoform C [Mus musculus]; prelamin-A/C isoform C2 [Mus musculus]	0	2	0.8	0	1	1	680.417	1359.83	1359.82	0.87	0.00059	HCD (High Energy Collision Dissociation)	MS2	42.2298	688.7	55.5	74.0271	20926	LD-CS-180522_WilsonK_TD_Heart_TMT_F3.raw	F1.3	532.6	588	630.4	676.2	632.1	196.4	870.4	672.4	904.3	788.5		45	1	22	18	0.00191093
FALSE	High	Mascot (A8)	Unambiguous	[R].eAIAELER.[E]	N-Term(TMT6plex)	12	NP_001157012.1	NP_035247.2; NP_958787.2; NP_958793.2; NP_958795.2; NP_958788.2; NP_958796.2; NP_958791.2; NP_958792.2; NP_001157675.1; NP_001157021.1; NP_001157012.1; NP_001157014.1	plectin isoform 1c [Mus musculus]; plectin isoform 1f [Mus musculus]; plectin isoform 1b [Mus musculus]; plectin isoform 1g [Mus musculus]; plectin isoform 1e [Mus musculus]; plectin isoform 1a [Mus musculus]; plectin isoform 1 [Mus musculus]; plectin isoform 1d [Mus musculus]; plectin isoform 1hij [Mus musculus]; plectin isoform 1b2alpha [Mus musculus]; plectin isoform 12alpha [Mus musculus]; pl…	0	2	0.6	0	1	1	580.33	1159.65	1159.65	1.27	0.00074	HCD (High Energy Collision Dissociation)	MS2	42.2256	17.9	118	65.3837	17294	LD-CS-180522_WilsonK_TD_Heart_TMT_F1.raw	F1.1	8.9	24.8	9.6	33.9	26.2	10.8	7.8	19.6	7.1	19		40	1	21	17	0.00655234
FALSE	High	Mascot (A8)	Unambiguous	[R].eMQDLGGGER.[T]	N-Term(TMT6plex)	5	NP_859010.1	NP_034209.2; XP_006525660.1; XP_006525884.1; NP_859010.1; NP_859008.1	desmoglein-1-alpha preproprotein [Mus musculus]; PREDICTED: desmoglein-1-alpha isoform X1 [Mus musculus]; PREDICTED: desmoglein-1-beta isoform X1 [Mus musculus]; desmoglein-1-beta preproprotein [Mus musculus]; desmoglein-1-gamma preproprotein [Mus musculus]	0	2	0.8108	0	1	1	660.824	1320.64	1320.64	0.09	6e-05	HCD (High Energy Collision Dissociation)	MS2	42.1952	27.7	118	47.5144	11628	LD-CS-180522_WilsonK_TD_Heart_TMT_F2.raw	F1.2	11	28.8	15.8	23.5	44.8	20.4	31.2	23.8	25.6	35.4		37	1	24	20	0.0218992
FALSE	High	Mascot (A8)	Unambiguous	[K].sATVLVk.[V]	N-Term(TMT6plex); K7(TMT6plex)	4	XP_017172628.1; NP_035782.3	XP_017172628.1; NP_035782.3; NP_082280.2; XP_011237740.1	PREDICTED: titin isoform X1 [Mus musculus]; titin isoform N2-A [Mus musculus]; titin isoform N2-B [Mus musculus]; PREDICTED: titin isoform X2 [Mus musculus]	0	2	0.7826	0	1	1	588.392	1175.78	1175.78	0.76	0.00044	HCD (High Energy Collision Dissociation)	MS2	42.1728	151.7	59.202	57.1191	14741	LD-CS-180522_WilsonK_TD_Heart_TMT_F3.raw	F1.3	45.4	258.8	69.2	203.1	272.2	109.9	22	155.9	90.5	195.7		23	2	13	13	0.0445736
FALSE	High	Mascot (A8)	Unambiguous	[K].gTAVFTcDIAk.[D]	N-Term(TMT6plex); C7(Carbamidomethyl); K11(TMT6plex)	4	XP_017172628.1; NP_035782.3	XP_017172628.1; NP_035782.3; NP_082280.2; XP_011237740.1	PREDICTED: titin isoform X1 [Mus musculus]; titin isoform N2-A [Mus musculus]; titin isoform N2-B [Mus musculus]; PREDICTED: titin isoform X2 [Mus musculus]	0	2	0.9286	0	1	1	820.96	1640.91	1640.91	3.23	0.00265	HCD (High Energy Collision Dissociation)	MS2	42.1682	125.4	55.5	73.8995	19011	LD-CS-180522_WilsonK_TD_Heart_TMT_F4.raw	F1.4	59.2	230.5	74.9	137.2	143.2	115.2	40.5	119.5	110.3	147		56	2	27	23	0.000563407
FALSE	High	Mascot (A8)	Unambiguous	[R].nVQAEEMVEFSSGLk.[G]	N-Term(TMT6plex); K15(TMT6plex)	1	NP_031531.1	NP_031531.1	ATP synthase subunit alpha, mitochondrial precursor [Mus musculus]	0	3	0.9851	0	1	1	709.379	2126.12	2126.12	0.84	0.0006	HCD (High Energy Collision Dissociation)	MS2	42.13	35.8	56.669	83.3342	24610	LD-CS-180522_WilsonK_TD_Heart_TMT_F3.raw	F1.3	13.6	49.1	18.6	45.9	51.8	30.3	18.4	36.7	31.9	40.3		67	1	32	28	0.000115022
FALSE	High	Mascot (A8)	Unambiguous	[R].gVAASTNDPEAAHAMLDSAR.[D]	N-Term(TMT6plex)	5	XP_006511497.1	XP_006511497.1; XP_011241114.1; XP_006511501.1; XP_011241115.1; NP_001074711.2	PREDICTED: talin-2 isoform X1 [Mus musculus]; PREDICTED: talin-2 isoform X3 [Mus musculus]; PREDICTED: talin-2 isoform X2 [Mus musculus]; PREDICTED: talin-2 isoform X4 [Mus musculus]; talin-2 [Mus musculus]	0	3	1	0	1	1	738.367	2213.09	2213.08	1.94	0.00143	HCD (High Energy Collision Dissociation)	MS2	42.1253	36.1	118	58.6485	15291	LD-CS-180522_WilsonK_TD_Heart_TMT_F3.raw	F1.3	17.3	44.3	40.6	44.8	45.7	12.9	21.8	36.1	32.4	43.8		65	1	33	29	0.000247933
FALSE	High	Mascot (A8)	Unambiguous	[K].hEAmITDLEER.[L]	N-Term(TMT6plex); M4(Oxidation)	1	NP_071855.2	NP_071855.2	myosin-9 [Mus musculus]	0	3	0.9487	0	1	1	530.268	1588.79	1588.78	2.85	0.00151	HCD (High Energy Collision Dissociation)	MS2	42.1148	12.4	118	49.4689	12281	LD-CS-180522_WilsonK_TD_Heart_TMT_F2.raw	F1.2	2.7	17.2	8.6	14.3	15.8	9.6	8.7	11.1	12.7	15.8		39	1	28	24	0.0313663
FALSE	High	Mascot (A8)	Unambiguous	[K].nIDALSGMEGR.[K]	N-Term(TMT6plex)	2	XP_017177599.1	XP_017177599.1; NP_033432.1	PREDICTED: troponin I, cardiac muscle isoform X1 [Mus musculus]; troponin I, cardiac muscle [Mus musculus]	0	2	1	0	1	1	696.361	1391.72	1391.72	0.43	0.0003	HCD (High Energy Collision Dissociation)	MS2	42.1147	38.4	118	72.2751	19695	LD-CS-180522_WilsonK_TD_Heart_TMT_F2.raw	F1.2	21.1	42	25.3	45	57.9	26.7	23.9	24	59.8	35.9		60	1	26	22	0.000186
FALSE	High	Mascot (A8)	Unambiguous	[R].vYAENSAGLSSPSDPSk.[F]	N-Term(TMT6plex); K17(TMT6plex)	4	XP_017172628.1; NP_035782.3	XP_017172628.1; NP_035782.3; NP_082280.2; XP_011237740.1	PREDICTED: titin isoform X1 [Mus musculus]; titin isoform N2-A [Mus musculus]; titin isoform N2-B [Mus musculus]; PREDICTED: titin isoform X2 [Mus musculus]	0	3	0.9831	0	1	1	723.05	2167.13	2167.13	2.69	0.00194	HCD (High Energy Collision Dissociation)	MS2	42.1092	8.1	118	49.6813	10651	LD-CS-180522_WilsonK_TD_Heart_TMT_F4.raw	F1.4	3.5	9.3	5.1	9.3	13.4	4.7	5.4	7.3	5.6	12.9		59	2	32	28	0.000867124
FALSE	High	Mascot (A8)	Unambiguous	[K].eEPPSLRPAPPPISGGGYR.[A]	N-Term(TMT6plex)	1	NP_862897.1	NP_862897.1	fibrinogen beta chain preproprotein [Mus musculus]	0	3	1	0	1	1	736.067	2206.19	2206.18	1.81	0.00133	HCD (High Energy Collision Dissociation)	MS2	42.0832	46.6	117.76	61.7128	16235	LD-CS-180522_WilsonK_TD_Heart_TMT_F3.raw	F1.3	18.6	51.3	25.8	59.8	68.3	34.7	25.8	55.6	34	64.6		48	1	31	27	0.00877672
FALSE	High	Mascot (A8)	Unambiguous	[K].dLVIEPDVRPAFSSYSVQVGQDLk.[I]	N-Term(TMT6plex); K24(TMT6plex)	4	XP_017172628.1; NP_035782.3	XP_017172628.1; NP_035782.3; NP_082280.2; XP_011237740.1	PREDICTED: titin isoform X1 [Mus musculus]; titin isoform N2-A [Mus musculus]; titin isoform N2-B [Mus musculus]; PREDICTED: titin isoform X2 [Mus musculus]	0	3	1	0	1	1	1040.91	3120.71	3120.7	3.59	0.00373	HCD (High Energy Collision Dissociation)	MS2	42.0754	52.4	118	82.9478	22756	LD-CS-180522_WilsonK_TD_Heart_TMT_F4.raw	F1.4	23.9	66.3	29.8	64.7	78.6	36.3	27.7	54.1	42.9	68.6		38	2	31	27	0.0870796
FALSE	High	Mascot (A8)	Unambiguous	[R].eELSSLkPILTPSTGAGVGSk.[K]	N-Term(TMT6plex); K7(TMT6plex); K21(TMT6plex)	2	NP_001229938.1	NP_001229937.1; NP_001229938.1	collagen alpha-3(VI) chain isoform 1 precursor [Mus musculus]; collagen alpha-3(VI) chain isoform 2 precursor [Mus musculus]	0	3	1	0	1	1	920.211	2758.62	2758.62	0.82	0.00075	HCD (High Energy Collision Dissociation)	MS2	42.0701	104.9	55.5	78.9467	21121	LD-CS-180522_WilsonK_TD_Heart_TMT_F4.raw	F1.4	40.8	85.3	70.8	146.3	119.7	109.7	58.8	83.8	93.1	179.8		68	1	24	20	1.66937e-05
FALSE	High	Mascot (A8)	Unambiguous	[K].hEISEMNR.[M]	N-Term(TMT6plex)	1	NP_081287.1	NP_081287.1	keratin, type II cytoskeletal 5 [Mus musculus]	0	3	0.6774	0	1	1	415.547	1244.63	1244.63	0.99	0.00041	HCD (High Energy Collision Dissociation)	MS2	42.0491	6.3	118	30.5901	6058	LD-CS-180522_WilsonK_TD_Heart_TMT_F1.raw	F1.1		8.6	2.8	7.7	10.6	3.5	6.9	7.1	6.2	5.9		31	1	22	18	0.0566936
FALSE	High	Mascot (A8)	Unambiguous	[K].fRDTIVVNAGETFR.[L]	N-Term(TMT6plex)	4	XP_017172628.1; NP_035782.3	XP_017172628.1; NP_035782.3; NP_082280.2; XP_011237740.1	PREDICTED: titin isoform X1 [Mus musculus]; titin isoform N2-A [Mus musculus]; titin isoform N2-B [Mus musculus]; PREDICTED: titin isoform X2 [Mus musculus]	1	3	0.9848	0	1	1	618.674	1854.01	1854.01	-0.1	-6e-05	HCD (High Energy Collision Dissociation)	MS2	42.041	36.4	55.5	75.1467	21391	LD-CS-180522_WilsonK_TD_Heart_TMT_F3.raw	F1.3	20.8	49	25.7	42.9	47.8	19.4	35.2	33.5	27.3	40.6		66	2	29	25	9.57138e-05
FALSE	High	Mascot (A8)	Unambiguous	[K].gDScEVTGTIk.[A]	N-Term(TMT6plex); C4(Carbamidomethyl); K11(TMT6plex)	4	XP_017172628.1; NP_035782.3	XP_017172628.1; NP_035782.3; NP_082280.2; XP_011237740.1	PREDICTED: titin isoform X1 [Mus musculus]; titin isoform N2-A [Mus musculus]; titin isoform N2-B [Mus musculus]; PREDICTED: titin isoform X2 [Mus musculus]	0	2	1	0	1	1	812.937	1624.87	1624.86	2.62	0.00212	HCD (High Energy Collision Dissociation)	MS2	42.0397	192.3	66.994	50.7408	12566	LD-CS-180522_WilsonK_TD_Heart_TMT_F3.raw	F1.3	55.1	228.8	72.9	167	187	247	127.8	226.8	216.8	281.6		33	2	29	25	0.148247
FALSE	High	Mascot (A8)	Unambiguous	[K].yEESQSELESSQk.[E]	N-Term(TMT6plex); K13(TMT6plex)	3	XP_006518740.1; XP_017171330.1	XP_006518740.1; NP_034986.1; XP_017171330.1	PREDICTED: myosin-6 isoform X1 [Mus musculus]; myosin-6 [Mus musculus]; PREDICTED: myosin-7 isoform X1 [Mus musculus]	0	3	0.9677	0	1	1	668.005	2002	2002	0.11	8e-05	HCD (High Energy Collision Dissociation)	MS2	42.0361	29.2	118	41.9831	9421	LD-CS-180522_WilsonK_TD_Heart_TMT_F3.raw	F1.3	7.3	50.5	13.5	40.3	47.2	23.5	10.5	24.5	18.6	38.3		62	2	32	28	0.000426931
FALSE	High	Mascot (A8)	Unambiguous	[K].mVSLLQEk.[N]	N-Term(TMT6plex); K8(TMT6plex)	4	XP_006518740.1; NP_001074719.1; XP_017171330.1	XP_006518740.1; NP_034986.1; NP_001074719.1; XP_017171330.1	PREDICTED: myosin-6 isoform X1 [Mus musculus]; myosin-6 [Mus musculus]; myosin-13 [Mus musculus]; PREDICTED: myosin-7 isoform X1 [Mus musculus]	0	2	0.7551	0	1	1	703.428	1405.85	1405.85	0.37	0.00026	HCD (High Energy Collision Dissociation)	MS2	42.0357	121.1	118	81.1266	22611	LD-CS-180522_WilsonK_TD_Heart_TMT_F2.raw	F1.2	40	173.9	57.9	181.3	185.2	89.9	44.9	140	66.9	156.3		49	3	22	18	0.000897735
FALSE	High	Mascot (A8)	Unambiguous	[K].vTnDNLLSR.[K]	N-Term(TMT6plex); N3(Deamidated)	4	XP_017172628.1; NP_035782.3	XP_017172628.1; NP_035782.3; NP_082280.2; XP_011237740.1	PREDICTED: titin isoform X1 [Mus musculus]; titin isoform N2-A [Mus musculus]; titin isoform N2-B [Mus musculus]; PREDICTED: titin isoform X2 [Mus musculus]	0	2	0.6667	0	1	1	631.351	1261.7	1261.69	0.42	0.00027	HCD (High Energy Collision Dissociation)	MS2	42.0239	21.5	118	63.8567	17021	LD-CS-180522_WilsonK_TD_Heart_TMT_F2.raw	F1.2	7.3	30.9	14.2	25.8	34.4	13.5	6.4	22.4	21.1	26.1		36	2	23	19	0.0269223
FALSE	High	Mascot (A8)	Unambiguous	[R].hVAAGTQQPYTDGVR.[M]	N-Term(TMT6plex)	1	XP_006532378.1	XP_006532378.1	PREDICTED: junction plakoglobin isoform X1 [Mus musculus]	0	3	0.9565	0	1	1	610.322	1828.95	1828.95	0.35	0.00021	HCD (High Energy Collision Dissociation)	MS2	42.0206	19	118	38.5944	8273	LD-CS-180522_WilsonK_TD_Heart_TMT_F3.raw	F1.3	9.1	23.3	9.6	23.1	35.3	14.2	8.2	16.4	15.4	23.8		46	1	30	26	0.0124373
FALSE	High	Mascot (A8)	Unambiguous	[R].nLAVTDIk.[A]	N-Term(TMT6plex); K8(TMT6plex)	4	XP_017172628.1; NP_035782.3	XP_017172628.1; NP_035782.3; NP_082280.2; XP_011237740.1	PREDICTED: titin isoform X1 [Mus musculus]; titin isoform N2-A [Mus musculus]; titin isoform N2-B [Mus musculus]; PREDICTED: titin isoform X2 [Mus musculus]	0	2	0.9	0	1	1	666.419	1331.83	1331.83	0.65	0.00043	HCD (High Energy Collision Dissociation)	MS2	42.0019	20.6	118	72.794	19587	LD-CS-180522_WilsonK_TD_Heart_TMT_F1.raw	F1.1	7.9	37.8	8.4	25.4	37.1	17	2.1	19.7	12	25.9		50	2	21	17	0.000558339
FALSE	High	Mascot (A8)	Unambiguous	[R].gLELHAk.[V]	N-Term(TMT6plex); K7(TMT6plex)	1	NP_080070.2	NP_080070.2	electron transfer flavoprotein-ubiquinone oxidoreductase, mitochondrial precursor [Mus musculus]	0	3	0.65	0	1	1	409.261	1225.77	1225.77	0.5	0.0002	HCD (High Energy Collision Dissociation)	MS2	41.9915	48.2	55.5	50.5981	12502	LD-CS-180522_WilsonK_TD_Heart_TMT_F3.raw	F1.3	19.9	64.6	19	77.6	75	30.8	15	57.2	31.7	62.1		20	1	15	13	0.156617
FALSE	High	Mascot (A8)	Selected	[RK].nSILWVk.[AL]	N-Term(TMT6plex); K7(TMT6plex)	4	XP_017172628.1; NP_035782.3	XP_017172628.1; NP_035782.3; NP_082280.2; XP_011237740.1	PREDICTED: titin isoform X1 [Mus musculus]; titin isoform N2-A [Mus musculus]; titin isoform N2-B [Mus musculus]; PREDICTED: titin isoform X2 [Mus musculus]	0	2	0	0	1	1	659.419	1317.83	1317.83	0.58	0.00038	HCD (High Energy Collision Dissociation)	MS2	41.9866	4	137.079	81.5345	22110	LD-CS-180522_WilsonK_TD_Heart_TMT_F1.raw	F1.1		8		5.4	8.9	2.2	1.4	2.3	4.1	6		34	2	24	20	0.0450927
FALSE	High	Mascot (A8)	Unambiguous	[R].mQQQLDEYQELLDIk.[L]	N-Term(TMT6plex); K15(TMT6plex)	3	XP_006501136.1	XP_006501136.1; NP_001104572.1; NP_062263.1	PREDICTED: prelamin-A/C isoform X1 [Mus musculus]; prelamin-A/C isoform C [Mus musculus]; prelamin-A/C isoform C2 [Mus musculus]	0	3	0.9167	0	1	1	784.757	2352.26	2352.25	1.79	0.0014	HCD (High Energy Collision Dissociation)	MS2	41.9795	123.6	55.5	88.6614	26577	LD-CS-180522_WilsonK_TD_Heart_TMT_F3.raw	F1.3	87.6	100.4	111.1	133.8	137.1	29.5	171.5	114.1	146.6	132.2		60	1	32	28	0.000696575
FALSE	High	Mascot (A8)	Unambiguous	[R].gLTSVINQk.[L]	N-Term(TMT6plex); K9(TMT6plex)	2	NP_001303251.1	NP_001303251.1; NP_032518.1	L-lactate dehydrogenase B chain isoform Ldhbx [Mus musculus]; L-lactate dehydrogenase B chain isoform Ldhb [Mus musculus]	0	2	0.8254	0	1	1	709.442	1417.88	1417.88	-0.37	-0.00026	HCD (High Energy Collision Dissociation)	MS2	41.9699	234.9	118	70.5282	19496	LD-CS-180522_WilsonK_TD_Heart_TMT_F3.raw	F1.3	94.8	278.8	119	330.4	348.6	162.2	134.5	254.6	204.2	280.2		63	1	22	18	3.51672e-05
FALSE	High	Mascot (A8)	Unambiguous	[R].iEEGVPQFLVLISSGk.[S]	N-Term(TMT6plex); K16(TMT6plex)	2	NP_001229938.1	NP_001229937.1; NP_001229938.1	collagen alpha-3(VI) chain isoform 1 precursor [Mus musculus]; collagen alpha-3(VI) chain isoform 2 precursor [Mus musculus]	0	3	1	0	1	1	725.435	2174.29	2174.28	3.7	0.00268	HCD (High Energy Collision Dissociation)	MS2	41.96	1.3	436.012	97.6221	27584	LD-CS-180522_WilsonK_TD_Heart_TMT_F2.raw	F1.2				3.6	4.4				2.5	2.9		24	1	23	19	0.350043
FALSE	High	Mascot (A8)	Unambiguous	[K].tHEAQIQEmR.[Q]	N-Term(TMT6plex); M9(Oxidation)	1	NP_071855.2	NP_071855.2	myosin-9 [Mus musculus]	0	3	0.8974	0	1	1	496.587	1487.75	1487.75	0.18	9e-05	HCD (High Energy Collision Dissociation)	MS2	41.9564	1.9	118	23.6288	3679	LD-CS-180522_WilsonK_TD_Heart_TMT_F2.raw	F1.2	2.1	2.5	3	2.2	3.7	1.9				2.7		39	1	27	23	0.029029
FALSE	High	Mascot (A8)	Unambiguous	[K].aVNAVGTSENSQESEVIk.[V]	N-Term(TMT6plex); K18(TMT6plex)	2	XP_006508790.1	XP_006508790.1; XP_006508791.1	PREDICTED: myomesin-2 isoform X1 [Mus musculus]; PREDICTED: myomesin-2 isoform X2 [Mus musculus]	0	3	0.9688	0	1	1	774.086	2320.24	2320.24	1.01	0.00078	HCD (High Energy Collision Dissociation)	MS2	41.9497	1.3	134.276	63.8467	16853	LD-CS-180522_WilsonK_TD_Heart_TMT_F1.raw	F1.1		3.7		3.1	3.7	2.1						64	1	32	28	0.000259929
FALSE	High	Mascot (A8)	Unambiguous	[R].sSNYVSSLEILR.[T]	N-Term(TMT6plex)	4	XP_017172628.1; NP_035782.3	XP_017172628.1; NP_035782.3; NP_082280.2; XP_011237740.1	PREDICTED: titin isoform X1 [Mus musculus]; titin isoform N2-A [Mus musculus]; titin isoform N2-B [Mus musculus]; PREDICTED: titin isoform X2 [Mus musculus]	0	2	1	0	1	1	798.945	1596.88	1596.88	1.9	0.00152	HCD (High Energy Collision Dissociation)	MS2	41.9331	77.8	55.5	79.6667	21424	LD-CS-180522_WilsonK_TD_Heart_TMT_F4.raw	F1.4	30.4	89.9	41.7	116.4	125.4	50.1	39.9	77.4	62.8	97.2		41	2	27	23	0.0188261
FALSE	High	Mascot (A8)	Unambiguous	[K].aPQVSTPTLVEAAR.[N]	N-Term(TMT6plex)	1	NP_033784.2	NP_033784.2	serum albumin preproprotein [Mus musculus]	0	3	1	0	1	1	556.988	1668.95	1668.95	0.59	0.00033	HCD (High Energy Collision Dissociation)	MS2	41.927	13.3	118	69.292	18797	LD-CS-180522_WilsonK_TD_Heart_TMT_F2.raw	F1.2	6.4	24.3	6.7	16.5	18.9	10.3	6.1	11.9	8.9	14.6		53	1	27	23	0.00113122
FALSE	High	Mascot (A8)	Unambiguous	[K].rQEALELIk.[K]	N-Term(TMT6plex); K9(TMT6plex)	2	NP_033908.2	NP_033908.2; XP_011244560.1	complement C3 preproprotein [Mus musculus]; PREDICTED: complement C3 isoform X1 [Mus musculus]	1	3	0.7879	0	1	1	519.996	1557.97	1557.97	0.8	0.00042	HCD (High Energy Collision Dissociation)	MS2	41.9042	107.6	55.5	67.9815	18611	LD-CS-180522_WilsonK_TD_Heart_TMT_F3.raw	F1.3	42.9	105.8	102.5	115.7	90.6	54.8	104.8	124.8	129	143.6		33	1	19	15	0.0195181
FALSE	High	Mascot (A8)	Unambiguous	[R].vHTNATIR.[N]	N-Term(TMT6plex)	4	XP_017172628.1; NP_035782.3	XP_017172628.1; NP_035782.3; NP_082280.2; XP_011237740.1	PREDICTED: titin isoform X1 [Mus musculus]; titin isoform N2-A [Mus musculus]; titin isoform N2-B [Mus musculus]; PREDICTED: titin isoform X2 [Mus musculus]	0	3	0.8718	0	1	1	380.895	1140.67	1140.67	2.25	0.00086	HCD (High Energy Collision Dissociation)	MS2	41.8845	2.9	118	26.5932	4344	LD-CS-180522_WilsonK_TD_Heart_TMT_F3.raw	F1.3		6.2	2.9	5.3	5.6			3.9		4.3		39	2	18	14	0.00367396
FALSE	High	Mascot (A8)	Unambiguous	[R].vAAVNAk.[G]	N-Term(TMT6plex); K7(TMT6plex)	4	XP_017172628.1; NP_035782.3	XP_017172628.1; NP_035782.3; NP_082280.2; XP_011237740.1	PREDICTED: titin isoform X1 [Mus musculus]; titin isoform N2-A [Mus musculus]; titin isoform N2-B [Mus musculus]; PREDICTED: titin isoform X2 [Mus musculus]	0	2	0.8788	0	1	1	565.869	1130.73	1130.73	0.34	0.00019	HCD (High Energy Collision Dissociation)	MS2	41.8539	69.9	118	45.1267	10828	LD-CS-180522_WilsonK_TD_Heart_TMT_F2.raw	F1.2	24.6	117.2	34.6	94.8	111.5	60.5	12	72.9	45.7	82.2		33	2	18	14	0.0122059
FALSE	High	Mascot (A8)	Unambiguous	[K].vETVIEAEADSk.[Y]	N-Term(TMT6plex); K12(TMT6plex)	3	XP_017172628.1	XP_017172628.1; NP_082280.2; XP_011237740.1	PREDICTED: titin isoform X1 [Mus musculus]; titin isoform N2-B [Mus musculus]; PREDICTED: titin isoform X2 [Mus musculus]	0	3	0.6774	0	1	1	583.662	1748.97	1748.97	1.41	0.00082	HCD (High Energy Collision Dissociation)	MS2	41.8404	44.1	55.5	77.8626	22514	LD-CS-180522_WilsonK_TD_Heart_TMT_F3.raw	F1.3	17.7	74.2	20.8	55.7	78.8	31.3	6.4	45.3	27.8	55.7		62	1	28	24	0.000174597
FALSE	High	Mascot (A8)	Unambiguous	[K].lLFNTFTVLAGEDLk.[I]	N-Term(TMT6plex); K15(TMT6plex)	4	XP_017172628.1; NP_035782.3	XP_017172628.1; NP_035782.3; NP_082280.2; XP_011237740.1	PREDICTED: titin isoform X1 [Mus musculus]; titin isoform N2-A [Mus musculus]; titin isoform N2-B [Mus musculus]; PREDICTED: titin isoform X2 [Mus musculus]	0	2	1	0	1	1	1070.13	2139.25	2139.25	0.72	0.00077	HCD (High Energy Collision Dissociation)	MS2	41.8236	114.5	118	98.1101	28378	LD-CS-180522_WilsonK_TD_Heart_TMT_F4.raw	F1.4	50.6	173.3	64.4	165.3	165.8	86.4	40.9	112.6	71.3	144.2		50	2	26	22	0.00174439
FALSE	High	Mascot (A8)	Unambiguous	[R].qnGDDPLMTYR.[F]	N-Term(TMT6plex); N2(Deamidated)	3	XP_006501136.1	XP_006501136.1; NP_001104572.1; NP_062263.1	PREDICTED: prelamin-A/C isoform X1 [Mus musculus]; prelamin-A/C isoform C [Mus musculus]; prelamin-A/C isoform C2 [Mus musculus]	0	2	0.2571	0	1	1	770.37	1539.73	1539.73	0.75	0.00058	HCD (High Energy Collision Dissociation)	MS2	41.8192	67.1	118	69.3999	18832	LD-CS-180522_WilsonK_TD_Heart_TMT_F2.raw	F1.2	58	60.6	53.1	69.6	72.6	34.3	62.6	62	76.2	83.6		35	1	26	22	0.0663256
FALSE	High	Mascot (A8)	Unambiguous	[R].vAVVQYSGQGQQQPGR.[A]	N-Term(TMT6plex)	1	NP_034063.1	NP_034063.1	collagen alpha-1(VI) chain precursor [Mus musculus]	0	3	0.989	0	1	1	644.349	1931.03	1931.03	1.17	0.00075	HCD (High Energy Collision Dissociation)	MS2	41.8095	12.2	95.35	54.1065	12057	LD-CS-180522_WilsonK_TD_Heart_TMT_F4.raw	F1.4	5.4	9.2	9.5	15.2	15	12.8	9.1	10.6	11.9	16.5		91	1	30	26	3.76435e-07
FALSE	High	Mascot (A8)	Unambiguous	[R].iPVVLPEDEGIYTAFASNIk.[G]	N-Term(TMT6plex); K20(TMT6plex)	4	XP_017172628.1; NP_035782.3	XP_017172628.1; NP_035782.3; NP_082280.2; XP_011237740.1	PREDICTED: titin isoform X1 [Mus musculus]; titin isoform N2-A [Mus musculus]; titin isoform N2-B [Mus musculus]; PREDICTED: titin isoform X2 [Mus musculus]	0	3	0.881	0	1	1	878.831	2634.48	2634.48	-0.19	-0.00017	HCD (High Energy Collision Dissociation)	MS2	41.7679	0.5	118	93.014	26436	LD-CS-180522_WilsonK_TD_Heart_TMT_F2.raw	F1.2		2.8			2							42	2	29	25	0.0206178
FALSE	High	Mascot (A8)	Unambiguous	[K].eITALAPSTmk.[I]	N-Term(TMT6plex); M10(Oxidation); K11(TMT6plex)	7	NP_031419.1; NP_031418.1	NP_033740.2; NP_031419.1; NP_031418.1; NP_033736.1; NP_033738.1; NP_033739.1; NP_001300852.1	actin, gamma-enteric smooth muscle [Mus musculus]; actin, cytoplasmic 1 [Mus musculus]; actin, aortic smooth muscle [Mus musculus]; actin, alpha skeletal muscle [Mus musculus]; actin, alpha cardiac muscle 1 [Mus musculus]; actin, cytoplasmic 2 isoform 1 [Mus musculus]; actin, cytoplasmic 2 isoform 2 [Mus musculus]	0	3	0.902	0	1	1	545.985	1635.94	1635.94	0.42	0.00023	HCD (High Energy Collision Dissociation)	MS2	41.7496	48.7	55.5	67.4003	18398	LD-CS-180522_WilsonK_TD_Heart_TMT_F3.raw	F1.3	22.8	71.5	27.3	67.9	69.7	25.8	23.5	45.1	49.6	54		51	2	27	22	0.00142241
FALSE	High	Mascot (A8)	Unambiguous	[K].aLDDVSAEER.[G]	N-Term(TMT6plex)	2	NP_954603.3	NP_001164983.2; NP_954603.3	obscurin isoform 1 [Mus musculus]; obscurin isoform 2 [Mus musculus]	0	2	0.8889	0	1	1	667.344	1333.68	1333.68	0.03	2e-05	HCD (High Energy Collision Dissociation)	MS2	41.7215	14.1	118	51.9366	13065	LD-CS-180522_WilsonK_TD_Heart_TMT_F1.raw	F1.1	5.1	22.9	7.8	20.6	26	9.7	3.1	17	6.1	13.2		45	1	24	20	0.00347011
FALSE	High	Mascot (A8)	Unambiguous	[K].tPIPQTk.[F]	N-Term(TMT6plex); K7(TMT6plex)	4	XP_017172628.1; NP_035782.3	XP_017172628.1; NP_035782.3; NP_082280.2; XP_011237740.1	PREDICTED: titin isoform X1 [Mus musculus]; titin isoform N2-A [Mus musculus]; titin isoform N2-B [Mus musculus]; PREDICTED: titin isoform X2 [Mus musculus]	0	2	1	0	1	1	621.895	1242.78	1242.78	0.06	4e-05	HCD (High Energy Collision Dissociation)	MS2	41.7008	29.2	118	49.5925	12322	LD-CS-180522_WilsonK_TD_Heart_TMT_F2.raw	F1.2	9.6	52.8	13	39.5	47	23.6	4.6	26	18.2	39.7		25	2	19	15	0.116909
FALSE	High	Mascot (A8)	Unambiguous	[R].lTTLELLEVR.[R]	N-Term(TMT6plex)	3	XP_006514662.1	XP_006514664.1; XP_006514662.1; NP_033286.2	PREDICTED: spectrin beta chain, non-erythrocytic 1 isoform X2 [Mus musculus]; PREDICTED: spectrin beta chain, non-erythrocytic 1 isoform X1 [Mus musculus]; spectrin beta chain, non-erythrocytic 1 isoform 2 [Mus musculus]	0	2	0.9811	0	1	1	708.437	1415.87	1415.87	-0.51	-0.00036	HCD (High Energy Collision Dissociation)	MS2	41.6771	76.5	83.254	86.3642	24108	LD-CS-180522_WilsonK_TD_Heart_TMT_F4.raw	F1.4	29.4	107.5	46.5	114.6	114.2	48.3	26.4	78.1	60.8	92.7		53	1	22	18	0.000385933
FALSE	High	Mascot (A8)	Unambiguous	[R].dPVAPPGPPFPk.[V]	N-Term(TMT6plex); K12(TMT6plex)	4	XP_017172628.1; NP_035782.3	XP_017172628.1; NP_035782.3; NP_082280.2; XP_011237740.1	PREDICTED: titin isoform X1 [Mus musculus]; titin isoform N2-A [Mus musculus]; titin isoform N2-B [Mus musculus]; PREDICTED: titin isoform X2 [Mus musculus]	0	3	0.9804	0	1	1	559.664	1676.98	1676.98	-0.85	-0.00048	HCD (High Energy Collision Dissociation)	MS2	41.6765	49.4	55.5	74.6218	21183	LD-CS-180522_WilsonK_TD_Heart_TMT_F3.raw	F1.3	16.3	66	36.8	68.5	71.1	39	8.4	52.3	41	64.9		51	2	26	22	0.00137681
FALSE	High	Mascot (A8)	Unambiguous	[K].lIPASTSSD.[-]	N-Term(TMT6plex)	2	XP_006508790.1	XP_006508790.1; XP_006508791.1	PREDICTED: myomesin-2 isoform X1 [Mus musculus]; PREDICTED: myomesin-2 isoform X2 [Mus musculus]	0	2	1	0	1	1	560.308	1119.61	1119.61	-0.16	-9e-05	HCD (High Energy Collision Dissociation)	MS2	41.5955	12.5	118	67.0615	18074	LD-CS-180522_WilsonK_TD_Heart_TMT_F2.raw	F1.2	10.1	13	10.3	12.6	11.7	7.8	12.2	9	14.6	16.2		36	1	22	18	0.0216657
FALSE	High	Mascot (A8)	Unambiguous	[K].kDIDDLELTLAk.[AV]	N-Term(TMT6plex); K12(TMT6plex)	14	XP_006518740.1; XP_006532475.1; XP_017174700.1	XP_017174698.1; XP_006518740.1; XP_017169807.1; XP_017174696.1; XP_006532475.1; NP_034985.2; XP_017174695.1; XP_017174699.1; NP_001034634.2; NP_034986.1; XP_017174700.1; XP_017174697.1; NP_001078847.1; NP_796343.2	PREDICTED: myosin-7B isoform X4 [Mus musculus]; PREDICTED: myosin-6 isoform X1 [Mus musculus]; PREDICTED: myosin-1 isoform X1 [Mus musculus]; PREDICTED: myosin-7B isoform X2 [Mus musculus]; PREDICTED: myosin-3 isoform X1 [Mus musculus]; myosin-4 [Mus musculus]; PREDICTED: myosin-7B isoform X1 [Mus musculus]; PREDICTED: myosin-7B isoform X5 [Mus musculus]; myosin-2 [Mus musculus]; myosin-6 [Mus mu…	1	3	0.9778	0	1	1	611.364	1832.08	1832.08	-0.23	-0.00014	HCD (High Energy Collision Dissociation)	MS2	41.5839	60.5	55.5	78.6234	22787	LD-CS-180522_WilsonK_TD_Heart_TMT_F3.raw	F1.3	12.1	94.1	25.3	81.6	94.1	43.7	18.6	65.6	49.4	83.6		45	3	25	21	0.00439938
FALSE	High	Mascot (A8)	Unambiguous	[K].tVGVEPAADGk.[G]	N-Term(TMT6plex); K11(TMT6plex)	2	XP_006539742.1	XP_006539742.1; NP_033107.1	PREDICTED: 60S ribosomal protein L28 isoform X1 [Mus musculus]; 60S ribosomal protein L28 [Mus musculus]	0	2	1	0	1	1	751.437	1501.87	1501.86	2.34	0.00175	HCD (High Energy Collision Dissociation)	MS2	41.5836	29	118	51.6719	13013	LD-CS-180522_WilsonK_TD_Heart_TMT_F2.raw	F1.2	9.2	22.6	17.9	46.5	59.2	19.5	11.9	37.9	16.5	30.6		46	1	25	21	0.00359626
FALSE	High	Mascot (A8)	Unambiguous	[R].qDEHGFISR.[E]	N-Term(TMT6plex)	1	XP_006510033.1	XP_006510033.1	PREDICTED: alpha-crystallin B chain isoform X1 [Mus musculus]	0	3	0.8627	0	1	1	439.897	1317.68	1317.67	0.15	7e-05	HCD (High Energy Collision Dissociation)	MS2	41.5835	46.2	118	37.5392	8286	LD-CS-180522_WilsonK_TD_Heart_TMT_F2.raw	F1.2	22.6	50.2	37.5	46	85.7	37.6	14.3	57.3	38.9	43.6		51	1	24	20	0.000896478
[truncated: 9,525 more rows]

## Sheet: muscle_tmt
Checked	Confidence	Identifying Node	PSM Ambiguity	Annotated Sequence	Modifications	# Proteins	Master Protein Accessions	Protein Descriptions	Protein Accessions	# Missed Cleavages	Charge	DeltaScore	DeltaCn	Rank	Search Engine Rank	m/z [Da]	MH+ [Da]	Theo. MH+ [Da]	DeltaM [ppm]	Deltam/z [Da]	Intensity	Activation Type	MS Order	Isolation Interference [%]	Average Reporter S/N	Ion Inject Time [ms]	RT [min]	First Scan	Spectrum File	File ID	Abundance: 126	Abundance: 127N	Abundance: 127C	Abundance: 128N	Abundance: 128C	Abundance: 129N	Abundance: 129C	Abundance: 130N	Abundance: 130C	Abundance: 131	Quan Info	Ions Score	# Protein Groups	Identity Strict	Identity Relaxed	Expectation Value
[truncated: 9,784 more rows]

[truncated: 1 more sheets: Label Key]
